# Supplementary material for: Crystal structure of [1,1′′′-bis­(pyrimidin-2-yl)-4,4′:2′,2′′:4′′,4′′′-quaterpyridine-1,1′′′-diium-κ2 N 1′,N 1′′]bis­[2-(pyridin-2-yl)phenyl-κ2 N,C 1]iridium(III) tris­(hexa­fluorido­phosphate) aceto­nitrile tris­olvate
Source: Acta Crystallogr E Crystallogr Commun. 2015 Jul 4;71(Pt 8):879–82. doi: 10.1107/S2056989015012463 (PMC4571346; doi:10.1107/S2056989015012463)
Supplement: Supplementary file 1 [file e-71-00879-sup1.cif]

##############################################################################
#                                                                            #
# This CIF contains the data in a paper accepted for publication in          #
# Acta Crystallographica Section E. It conforms to the requirements of       #
# Notes for Authors for Acta Crystallographica Section E, and has been       #
# peer reviewed under the auspices of the IUCr Commission on Journals.       #
#                                                                            #
# Full details of the Crystallographic Information File format               #
# are given in the paper "The Crystallographic Information File (CIF):       #
# a New Standard Archive File for Crystallography" by S. R. Hall, F. H.      #
# Allen and I. D. Brown [Acta Cryst. (1991), A47, 655-685].                  #
#                                                                            #
# The current version of the core CIF dictionary is obtainable from          #
# ftp://ftp.iucr.org/pub/cif_core.dic.                                       #
#                                                                            #
# Software is freely available for graphical display of the structure(s)     #
# in this CIF. For information consult the CIF software page                 #
# http://www.iucr.org/resources/cif/software.                                #
#                                                                            #
# This file may be used for bona fide research purposes within the           #
# scientific community so long as proper attribution is given to the journal # 
# article from which it was obtained.                                        #
#                                                                            #
##############################################################################
data_I
_database_code_depnum_ccdc_archive 'CCDC 1409461'
_audit_creation_method     'SHELXL-2014/7'
_journal_date_recd_electronic     2015-05-29
_journal_date_accepted     2015-06-29
_journal_name_full     'Acta Crystallographica, Section E'
_journal_year     2015
_journal_volume     71
_journal_issue      8
_journal_page_first     879
_journal_page_last     882
_journal_paper_category     GM
_journal_paper_doi     10.1107/S2056989015012463
_journal_coeditor_code     ZL2625
_publ_contact_author_name     'Dr Benjamin J. Coe'
_publ_contact_author_address
;
School of Chemistry
University of Manchester
Manchester M13 9PL
England
;
_publ_contact_author_email     b.coe@manchester.ac.uk
_publ_contact_author_fax     '44(161)2754598'
_publ_contact_author_phone     '44(161)2754601'
_publ_section_title
;\
Crystal structure of
[1,1'''-bis(pyrimidin-2-yl)-4,4':2',2'':4'',4'''-\
quaterpyridine-1,1'''-diium-\k^2^<i>N</i>^1'^,<i>N</i>^1''^]bis[2-(pyridin-\
2-yl)phenyl-\k^2^<i>N</i>,<i>C</i>^1^]iridium(III)
tris(hexafluoridophosphate) acetonitrile trisolvate
;
loop_
    _publ_author_name
    _publ_author_address
    'Coe, Benjamin J.'
;
School of Chemistry
University of Manchester
Manchester M13 9PL
England
;
    'Peers, Martyn K.'
;
Manchester Institute of Biotechnology
Faculty of Life Sciences
University of Manchester
131 Princess Street
Manchester M1 7DN
England
;
    'Raftery, James'
;
School of Chemistry
University of Manchester
Manchester M13 9PL
England
;
    'Scrutton, Nigel S.'
;
Manchester Institute of Biotechnology
Faculty of Life Sciences
University of Manchester
131 Princess Street
Manchester M1 7DN
England
;
_publ_section_synopsis
;
In the title compound, the Ir^3+^ cation is coordinated by two C atoms and four
N atoms in a slightly distorted octahedral geometry. The asymmetric unit
consists of one complex trication, three hexafluoridophosphate anions and
three acetonitrile solvent molecules.
;
_chemical_name_systematic
;\
[1,1'''-Bis(pyrimidin-2-yl)-4,4':2',2'':4'',4'''-\
quaterpyridine-1,1'''-diium-\k^2^<i>N</i>^1'^,<i>N</i>^1''^]bis[2-\
(pyridin-2-yl)phenyl-\k^2^<i>N</i>,<i>C</i>^1^]iridium(III)
tris(hexafluoridophosphate) acetonitrile trisolvate
;
_chemical_name_common     ?
_chemical_formula_moiety     ?
_chemical_formula_sum     'C56 H45 F18 Ir N13 P3'
_chemical_formula_iupac     '[Ir (C11 H8 N)2 (C28 H20 N8)] (P F6)3, 3C2 H3 N'
_chemical_formula_weight     1527.16
_chemical_melting_point     ?
_shelx_space_group_comment
;
The symmetry employed for this shelxl refinement is uniquely defined
by the following loop, which should always be used as a source of
symmetry information in preference to the above space-group names.
They are only intended as comments.
;
_space_group_crystal_system     monoclinic
_space_group_name_H-M_alt     'C c'
_space_group_name_Hall     'C -2yc'
loop_
    _space_group_symop_operation_xyz
    'x, y, z'
    'x, -y, z+1/2'
    'x+1/2, y+1/2, z'
    'x+1/2, -y+1/2, z+1/2'
_cell_length_a     22.2647(16)
_cell_length_b     14.6139(11)
_cell_length_c     18.6288(14)
_cell_angle_alpha     90
_cell_angle_beta     102.4470(10)
_cell_angle_gamma     90
_cell_volume     5918.9(8)
_cell_formula_units_Z     4
_cell_measurement_reflns_used     5333
_cell_measurement_theta_min     2.2355
_cell_measurement_theta_max     23.57
_cell_measurement_temperature     100(2)
_exptl_crystal_description     plate
_exptl_crystal_colour     brown
_exptl_crystal_size_max     0.250
_exptl_crystal_size_mid     0.200
_exptl_crystal_size_min     0.030
_exptl_crystal_density_diffrn     1.714
_exptl_crystal_density_method     ?
_exptl_crystal_F_000     3024
_exptl_absorpt_coefficient_mu     2.445
_exptl_absorpt_correction_type     multi-scan
_exptl_absorpt_process_details
;
(SADABS; Bruker, 2001)
;
_shelx_estimated_absorpt_T_min     0.580
_shelx_estimated_absorpt_T_max     0.930
_exptl_absorpt_correction_T_min     0.696762
_exptl_absorpt_correction_T_max     0.930
_diffrn_ambient_temperature     100(2)
_diffrn_radiation_type     MoK\a
_diffrn_radiation_wavelength     0.71073
_diffrn_measurement_device_type     'Bruker SMART CCD area-detector'
_diffrn_measurement_method     '\f and \w scans'
_diffrn_detector_area_resol_mean     ?
_diffrn_reflns_number     25080
_diffrn_reflns_av_R_equivalents     0.0368
_diffrn_reflns_theta_min     1.679
_diffrn_reflns_theta_max     28.376
_diffrn_reflns_theta_full     25.000
_diffrn_measured_fraction_theta_max     0.951
_diffrn_measured_fraction_theta_full     1.000
_diffrn_reflns_limit_h_min     -29
_diffrn_reflns_limit_h_max     29
_diffrn_reflns_limit_k_min     -19
_diffrn_reflns_limit_k_max     19
_diffrn_reflns_limit_l_min     -24
_diffrn_reflns_limit_l_max     24
_refine_special_details
;
 Refined as a 2-component inversion twin.
;
_reflns_number_total     13146
_reflns_number_gt     11295
_reflns_threshold_expression     'I > 2\s(I)'
_refine_ls_structure_factor_coef     Fsqd
_refine_ls_matrix_type     full
_refine_ls_R_factor_all     0.0520
_refine_ls_R_factor_gt     0.0407
_refine_ls_wR_factor_gt     0.0891
_refine_ls_wR_factor_ref     0.0926
_refine_ls_goodness_of_fit_ref     0.998
_refine_ls_restrained_S_all     0.986
_refine_ls_number_reflns     13146
_refine_ls_number_parameters     824
_refine_ls_number_restraints     434
_refine_ls_hydrogen_treatment     constr
_refine_ls_weighting_scheme     calc
_refine_ls_weighting_details
                      'w=1/[\s^2^(Fo^2^)+(0.0493P)^2^] where P=(Fo^2^+2Fc^2^)/3'
_atom_sites_solution_hydrogens     geom
_atom_sites_solution_primary     ?
_atom_sites_solution_secondary     ?
_refine_ls_shift/su_max     0.000
_refine_ls_shift/su_mean     0.000
_refine_diff_density_max     1.243
_refine_diff_density_min     -0.996
_refine_ls_extinction_method     none
_refine_ls_extinction_coef     .
_refine_ls_abs_structure_details
;
 Refined as an inversion twin.
;
_refine_ls_abs_structure_Flack     0.384(7)
loop_
    _atom_type_symbol
    _atom_type_description
    _atom_type_scat_dispersion_real
    _atom_type_scat_dispersion_imag
    _atom_type_scat_source
    'C' 'C' 0.0033 0.0016
                         'International Tables Vol C Tables 4.2.6.8 and 6.1.1.4'
    'H' 'H' 0.0000 0.0000
                         'International Tables Vol C Tables 4.2.6.8 and 6.1.1.4'
    'N' 'N' 0.0061 0.0033
                         'International Tables Vol C Tables 4.2.6.8 and 6.1.1.4'
    'F' 'F' 0.0171 0.0103
                         'International Tables Vol C Tables 4.2.6.8 and 6.1.1.4'
    'P' 'P' 0.1023 0.0942
                         'International Tables Vol C Tables 4.2.6.8 and 6.1.1.4'
    'Ir' 'Ir' -1.4442 7.9887
                         'International Tables Vol C Tables 4.2.6.8 and 6.1.1.4'
_computing_data_collection
;
SMART (Bruker, 2003)
;
_computing_cell_refinement
;
SAINT-Plus (Bruker, 2003)
;
_computing_data_reduction
;
SAINT-Plus (Bruker, 2003)
;
_computing_structure_solution
;
SHELXTL (Sheldrick, 2008)
;
_computing_structure_refinement
;
SHELXL-2014/7 (Sheldrick, 2015)
;
_computing_molecular_graphics
;
SHELXTL (Sheldrick, 2008)
;
_computing_publication_material
;
SHELXTL (Sheldrick, 2008)
;
loop_
    _atom_site_type_symbol
    _atom_site_label
    _atom_site_fract_x
    _atom_site_fract_y
    _atom_site_fract_z
    _atom_site_U_iso_or_equiv
    _atom_site_adp_type
    _atom_site_calc_flag
    _atom_site_occupancy
    _atom_site_disorder_assembly
    _atom_site_disorder_group
    C C1 0.2259(6) 0.2672(9) 0.2388(7) 0.016(2) Uani d 1 . .
    C C2 0.1948(6) 0.3457(9) 0.2574(7) 0.022(3) Uani d 1 . .
    H H2 0.2117 0.4048 0.2540 0.027 Uiso calc 1 . .
    C C3 0.1400(6) 0.3367(9) 0.2803(7) 0.022(3) Uani d 1 . .
    C C4 0.1148(6) 0.2499(9) 0.2826(7) 0.021(3) Uani d 1 . .
    H H4 0.0773 0.2415 0.2982 0.025 Uiso calc 1 . .
    C C5 0.1461(6) 0.1756(9) 0.2613(8) 0.022(3) Uani d 1 . .
    H H5 0.1283 0.1165 0.2612 0.027 Uiso calc 1 . .
    C C6 0.1124(8) 0.4180(9) 0.3043(10) 0.025(3) Uani d 1 . .
    C C7 0.1177(6) 0.5038(10) 0.2731(7) 0.029(3) Uani d 1 . .
    H H7 0.1422 0.5094 0.2374 0.035 Uiso calc 1 . .
    C C8 0.0887(6) 0.5808(9) 0.2923(8) 0.028(3) Uani d 1 . .
    H H8 0.0926 0.6382 0.2699 0.033 Uiso calc 1 . .
    C C9 0.0490(6) 0.4917(9) 0.3774(8) 0.029(3) Uani d 1 . .
    H H9 0.0257 0.4879 0.4144 0.034 Uiso calc 1 . .
    C C10 0.0776(6) 0.4132(9) 0.3577(8) 0.022(2) Uani d 1 . .
    H H10 0.0732 0.3564 0.3809 0.027 Uiso calc 1 . .
    C C11 0.0220(6) 0.6533(9) 0.3638(7) 0.024(3) Uani d 1 . .
    C C12 -0.0487(6) 0.7102(9) 0.4174(8) 0.045(4) Uani d 1 . .
    H H12 -0.0782 0.7039 0.4471 0.055 Uiso calc 1 . .
    C C13 -0.0393(7) 0.7960(10) 0.3933(8) 0.039(3) Uani d 1 . .
    H H13 -0.0618 0.8481 0.4030 0.047 Uiso calc 1 . .
    C C14 0.0060(7) 0.7995(10) 0.3538(9) 0.045(4) Uani d 1 . .
    H H14 0.0163 0.8577 0.3371 0.054 Uiso calc 1 . .
    C C15 0.2866(7) 0.2711(10) 0.2175(9) 0.029(3) Uani d 1 . .
    C C16 0.3129(6) 0.3483(9) 0.2000(7) 0.023(3) Uani d 1 . .
    H H16 0.2934 0.4058 0.2024 0.028 Uiso calc 1 . .
    C C17 0.3691(6) 0.3434(10) 0.1782(8) 0.025(3) Uani d 1 . .
    C C18 0.3968(6) 0.2579(10) 0.1791(8) 0.029(3) Uani d 1 . .
    H H18 0.4362 0.2525 0.1675 0.035 Uiso calc 1 . .
    C C19 0.3678(6) 0.1829(10) 0.1964(7) 0.027(3) Uani d 1 . .
    H H19 0.3869 0.1249 0.1962 0.032 Uiso calc 1 . .
    C C20 0.4021(8) 0.4263(8) 0.1574(11) 0.027(4) Uani d 1 . .
    C C21 0.3913(7) 0.5118(11) 0.1809(10) 0.049(5) Uani d 1 . .
    H H21 0.3612 0.5207 0.2094 0.058 Uiso calc 1 . .
    C C22 0.4228(9) 0.5822(11) 0.1639(12) 0.054(6) Uani d 1 . .
    H H22 0.4137 0.6414 0.1799 0.065 Uiso calc 1 . .
    C C23 0.4759(6) 0.4923(9) 0.0972(8) 0.033(3) Uani d 1 . .
    H H23 0.5045 0.4867 0.0663 0.039 Uiso calc 1 . .
    C C24 0.4456(8) 0.4188(10) 0.1122(10) 0.043(4) Uani d 1 . .
    H H24 0.4531 0.3610 0.0925 0.051 Uiso calc 1 . .
    C C25 0.5026(5) 0.6526(9) 0.1111(7) 0.023(2) Uani d 1 . .
    C C26 0.5170(7) 0.8075(10) 0.1180(8) 0.039(3) Uani d 1 . .
    H H26 0.5070 0.8670 0.1324 0.047 Uiso calc 1 . .
    C C27 0.5625(7) 0.7970(10) 0.0824(9) 0.041(3) Uani d 1 . .
    H H27 0.5830 0.8492 0.0688 0.049 Uiso calc 1 . .
    C C28 0.5797(5) 0.7123(9) 0.0654(8) 0.039(3) Uani d 1 . .
    H H28 0.6146 0.7043 0.0444 0.047 Uiso calc 1 . .
    C C29 0.3416(6) 0.0041(8) 0.3583(7) 0.021(2) Uani d 1 . .
    C C30 0.3697(6) -0.0094(10) 0.4323(7) 0.029(3) Uani d 1 . .
    H H30 0.4010 -0.0544 0.4455 0.035 Uiso calc 1 . .
    C C31 0.3525(7) 0.0409(11) 0.4848(8) 0.029(3) Uani d 1 . .
    H H31 0.3710 0.0319 0.5352 0.035 Uiso calc 1 . .
    C C32 0.3089(7) 0.1038(12) 0.4643(8) 0.032(3) Uani d 1 . .
    H H32 0.2968 0.1414 0.5002 0.038 Uiso calc 1 . .
    C C33 0.2812(5) 0.1147(11) 0.3905(7) 0.025(3) Uani d 1 . .
    H H33 0.2495 0.1588 0.3764 0.030 Uiso calc 1 . .
    C C34 0.3566(7) -0.0476(10) 0.2978(8) 0.025(3) Uani d 1 . .
    C C35 0.3202(7) -0.0283(11) 0.2284(9) 0.024(3) Uani d 1 . .
    C C36 0.3307(8) -0.0773(8) 0.1672(10) 0.025(4) Uani d 1 . .
    H H36 0.3059 -0.0649 0.1200 0.030 Uiso calc 1 . .
    C C37 0.3771(6) -0.1442(9) 0.1744(8) 0.025(3) Uani d 1 . .
    H H37 0.3836 -0.1781 0.1332 0.030 Uiso calc 1 . .
    C C38 0.4124(6) -0.1580(9) 0.2432(7) 0.026(3) Uani d 1 . .
    H H38 0.4454 -0.2006 0.2492 0.032 Uiso calc 1 . .
    C C39 0.4022(6) -0.1135(10) 0.3030(8) 0.027(3) Uani d 1 . .
    H H39 0.4269 -0.1277 0.3499 0.032 Uiso calc 1 . .
    C C40 0.1739(6) -0.0114(9) 0.1020(8) 0.025(3) Uani d 1 . .
    C C41 0.1474(6) -0.0268(10) 0.0296(7) 0.031(3) Uani d 1 . .
    H H41 0.1184 -0.0750 0.0171 0.037 Uiso calc 1 . .
    C C42 0.1623(7) 0.0272(11) -0.0272(9) 0.036(3) Uani d 1 . .
    H H42 0.1429 0.0162 -0.0771 0.044 Uiso calc 1 . .
    C C43 0.2074(7) 0.0991(11) -0.0083(8) 0.026(3) Uani d 1 . .
    H H43 0.2188 0.1363 -0.0450 0.031 Uiso calc 1 . .
    C C44 0.2327(6) 0.1113(11) 0.0641(7) 0.029(3) Uani d 1 . .
    H H44 0.2619 0.1591 0.0770 0.034 Uiso calc 1 . .
    C C45 0.1616(7) -0.0586(8) 0.1663(8) 0.021(3) Uani d 1 . .
    C C46 0.1983(7) -0.0308(10) 0.2348(8) 0.020(3) Uani d 1 . .
    C C47 0.1897(7) -0.0784(9) 0.2961(9) 0.026(4) Uani d 1 . .
    H H47 0.2142 -0.0643 0.3432 0.031 Uiso calc 1 . .
    C C48 0.1464(7) -0.1454(10) 0.2891(8) 0.033(4) Uani d 1 . .
    H H48 0.1405 -0.1745 0.3326 0.040 Uiso calc 1 . .
    C C49 0.1101(6) -0.1740(9) 0.2227(7) 0.032(3) Uani d 1 . .
    H H49 0.0807 -0.2216 0.2205 0.038 Uiso calc 1 . .
    C C50 0.1188(6) -0.1296(10) 0.1591(7) 0.033(3) Uani d 1 . .
    H H50 0.0960 -0.1474 0.1120 0.039 Uiso calc 1 . .
    C C51 0.2934(8) 0.7144(9) 0.3228(9) 0.083(5) Uani d 1 . .
    H H51A 0.2700 0.7210 0.3614 0.125 Uiso calc 1 . .
    H H51B 0.2848 0.7665 0.2890 0.125 Uiso calc 1 . .
    H H51C 0.3375 0.7127 0.3452 0.125 Uiso calc 1 . .
    C C52 0.2755(5) 0.6290(7) 0.2821(7) 0.050(3) Uani d 1 . .
    C C53 0.2087(8) 0.6642(11) 0.0818(8) 0.084(5) Uani d 1 . .
    H H53A 0.2270 0.7128 0.1157 0.126 Uiso calc 1 . .
    H H53B 0.2356 0.6104 0.0892 0.126 Uiso calc 1 . .
    H H53C 0.1684 0.6477 0.0911 0.126 Uiso calc 1 . .
    C C54 0.2017(6) 0.6948(9) 0.0098(7) 0.059(3) Uani d 1 . .
    C C55 0.3156(8) 0.4400(11) 0.4141(8) 0.079(4) Uani d 1 . .
    H H55A 0.3164 0.4092 0.3676 0.118 Uiso calc 1 . .
    H H55B 0.3409 0.4955 0.4184 0.118 Uiso calc 1 . .
    H H55C 0.2732 0.4565 0.4152 0.118 Uiso calc 1 . .
    C C56 0.3386(7) 0.3822(11) 0.4716(8) 0.057(4) Uani d 1 . .
    F F1 0.5218(5) 0.5503(8) 0.3177(7) 0.107(4) Uani d 1 . .
    F F2 0.4542(7) 0.6128(10) 0.4395(6) 0.140(5) Uani d 1 . .
    F F3 0.4492(7) 0.6520(8) 0.3254(6) 0.158(6) Uani d 1 . .
    F F4 0.5169(5) 0.5071(8) 0.4329(5) 0.095(4) Uani d 1 . .
    F F5 0.5426(7) 0.6515(8) 0.4094(6) 0.129(5) Uani d 1 . .
    F F6 0.4350(4) 0.5105(8) 0.3415(5) 0.101(3) Uani d 1 . .
    F F7 0.2000(3) 0.6676(4) 0.5720(3) 0.0510(16) Uani d 1 . .
    F F8 0.2549(3) 0.5503(5) 0.5384(4) 0.062(2) Uani d 1 . .
    F F9 0.2081(4) 0.5770(5) 0.4199(4) 0.068(2) Uani d 1 . .
    F F10 0.1541(4) 0.6900(7) 0.4542(5) 0.063(2) Uani d 1 . .
    F F11 0.2579(3) 0.6905(5) 0.4913(4) 0.066(2) Uani d 1 . .
    F F12 0.1508(3) 0.5525(5) 0.5020(5) 0.068(2) Uani d 1 . .
    F F13 -0.0032(5) 0.6054(9) 0.1681(5) 0.109(4) Uani d 1 . .
    F F14 0.0776(3) 0.5921(8) 0.1137(5) 0.079(3) Uani d 1 . .
    F F15 0.0179(4) 0.6271(6) 0.0040(5) 0.072(2) Uani d 1 . .
    F F16 -0.0633(3) 0.6303(5) 0.0573(4) 0.062(2) Uani d 1 . .
    F F17 0.0169(3) 0.7190(5) 0.0984(4) 0.065(2) Uani d 1 . .
    F F18 -0.0041(4) 0.5076(5) 0.0676(7) 0.102(4) Uani d 1 . .
    Ir Ir1 0.25717(3) 0.07100(2) 0.22916(3) 0.01852(8) Uani d 1 . .
    N N1 0.1991(5) 0.1828(8) 0.2413(6) 0.018(2) Uani d 1 . .
    N N2 0.0540(7) 0.5722(7) 0.3447(8) 0.028(3) Uani d 1 . .
    N N3 -0.0202(5) 0.6343(8) 0.4028(6) 0.041(3) Uani d 1 . .
    N N4 0.0357(6) 0.7290(9) 0.3376(8) 0.041(3) Uani d 1 . .
    N N5 0.3110(5) 0.1880(8) 0.2146(7) 0.024(3) Uani d 1 . .
    N N6 0.4664(6) 0.5746(6) 0.1255(8) 0.025(3) Uani d 1 . .
    N N7 0.4839(6) 0.7316(8) 0.1344(7) 0.036(3) Uani d 1 . .
    N N8 0.5457(5) 0.6371(7) 0.0792(6) 0.032(2) Uani d 1 . .
    N N9 0.2980(6) 0.0656(6) 0.3415(7) 0.020(3) Uani d 1 . .
    N N10 0.2188(6) 0.0582(7) 0.1215(7) 0.023(3) Uani d 1 . .
    N N11 0.2633(5) 0.5614(6) 0.2520(5) 0.047(3) Uani d 1 . .
    N N12 0.1991(8) 0.7186(11) -0.0486(7) 0.109(6) Uani d 1 . .
    N N13 0.3612(8) 0.3294(13) 0.5157(10) 0.093(6) Uani d 1 . .
    P P1 0.4866(2) 0.5830(3) 0.3762(3) 0.0604(11) Uani d 1 . .
    P P2 0.20527(14) 0.6201(2) 0.49735(18) 0.0384(7) Uani d 1 . .
    P P3 0.00657(16) 0.6120(3) 0.0852(2) 0.0445(8) Uani d 1 . .
loop_
    _atom_site_aniso_label
    _atom_site_aniso_U_11
    _atom_site_aniso_U_22
    _atom_site_aniso_U_33
    _atom_site_aniso_U_12
    _atom_site_aniso_U_13
    _atom_site_aniso_U_23
    C1 0.019(4) 0.016(5) 0.009(5) -0.002(4) 0.000(3) 0.002(4)
    C2 0.027(5) 0.019(5) 0.021(6) -0.001(4) 0.004(4) -0.001(4)
    C3 0.025(5) 0.023(5) 0.018(6) -0.001(4) 0.006(4) -0.001(4)
    C4 0.017(5) 0.024(5) 0.020(6) -0.003(4) 0.003(4) -0.001(4)
    C5 0.023(5) 0.015(5) 0.032(8) -0.005(4) 0.012(5) -0.005(5)
    C6 0.026(7) 0.022(5) 0.026(7) -0.004(4) 0.006(6) -0.001(4)
    C7 0.031(6) 0.033(5) 0.027(6) 0.001(4) 0.013(5) 0.003(4)
    C8 0.025(6) 0.031(6) 0.027(5) 0.002(4) 0.007(4) 0.003(4)
    C9 0.025(5) 0.031(5) 0.032(5) -0.002(4) 0.010(4) -0.002(4)
    C10 0.024(5) 0.019(5) 0.024(5) 0.003(4) 0.005(4) 0.002(4)
    C11 0.018(5) 0.029(5) 0.025(6) -0.001(3) 0.003(4) -0.004(4)
    C12 0.035(7) 0.031(5) 0.082(10) 0.005(4) 0.038(7) 0.003(5)
    C13 0.043(6) 0.028(5) 0.050(7) 0.000(4) 0.020(6) -0.006(5)
    C14 0.042(7) 0.021(5) 0.080(10) 0.009(4) 0.031(7) 0.015(5)
    C15 0.029(5) 0.028(5) 0.034(8) 0.000(4) 0.014(5) -0.001(5)
    C16 0.016(5) 0.027(6) 0.030(7) 0.001(4) 0.013(4) -0.001(5)
    C17 0.019(5) 0.026(5) 0.032(8) 0.000(4) 0.010(5) -0.001(4)
    C18 0.019(6) 0.028(6) 0.043(9) 0.001(4) 0.015(5) -0.001(5)
    C19 0.022(5) 0.035(6) 0.024(7) -0.003(4) 0.005(5) -0.001(5)
    C20 0.022(7) 0.026(6) 0.034(8) -0.005(4) 0.008(6) 0.000(4)
    C21 0.044(8) 0.029(6) 0.085(11) -0.007(5) 0.043(8) -0.011(6)
    C22 0.060(10) 0.029(7) 0.093(13) -0.012(6) 0.059(10) -0.017(6)
    C23 0.028(6) 0.021(5) 0.054(8) 0.005(4) 0.022(6) 0.002(4)
    C24 0.041(8) 0.024(6) 0.072(10) 0.004(5) 0.032(7) 0.006(5)
    C25 0.018(5) 0.027(4) 0.024(6) -0.001(3) 0.001(4) 0.002(4)
    C26 0.047(6) 0.020(5) 0.052(7) -0.015(4) 0.017(5) -0.003(5)
    C27 0.045(7) 0.025(5) 0.056(8) -0.011(4) 0.022(6) 0.002(5)
    C28 0.021(5) 0.042(5) 0.057(8) -0.007(4) 0.012(5) 0.008(5)
    C29 0.024(5) 0.015(5) 0.021(4) -0.004(4) 0.002(3) 0.000(3)
    C30 0.032(6) 0.033(6) 0.020(5) 0.002(4) -0.001(4) -0.002(4)
    C31 0.034(7) 0.036(6) 0.016(5) 0.000(5) 0.002(4) 0.003(4)
    C32 0.036(7) 0.040(7) 0.017(6) 0.002(6) 0.001(5) -0.003(5)
    C33 0.020(6) 0.033(7) 0.020(5) -0.004(5) 0.005(4) 0.003(4)
    C34 0.024(6) 0.027(5) 0.021(5) -0.001(5) 0.000(4) -0.001(4)
    C35 0.021(6) 0.023(7) 0.027(5) -0.002(5) 0.003(4) -0.003(5)
    C36 0.030(7) 0.020(7) 0.025(6) 0.005(5) 0.003(5) 0.003(4)
    C37 0.026(5) 0.021(6) 0.032(6) 0.003(4) 0.014(4) 0.003(5)
    C38 0.025(5) 0.020(6) 0.032(5) 0.006(4) 0.003(4) -0.001(4)
    C39 0.024(5) 0.029(5) 0.027(5) 0.001(4) 0.007(4) -0.001(4)
    C40 0.025(5) 0.019(5) 0.033(5) -0.003(4) 0.010(4) 0.001(4)
    C41 0.031(6) 0.032(6) 0.029(5) -0.009(5) 0.007(4) 0.005(4)
    C42 0.042(7) 0.044(7) 0.024(6) -0.008(6) 0.008(5) -0.001(5)
    C43 0.027(6) 0.028(6) 0.025(6) 0.006(5) 0.010(5) 0.003(5)
    C44 0.039(8) 0.022(6) 0.027(6) -0.004(6) 0.010(5) 0.006(5)
    C45 0.026(6) 0.020(6) 0.021(6) -0.001(4) 0.009(5) 0.005(4)
    C46 0.022(7) 0.020(7) 0.021(6) 0.003(5) 0.011(5) -0.002(5)
    C47 0.020(6) 0.036(9) 0.023(7) -0.004(5) 0.005(5) 0.007(5)
    C48 0.036(7) 0.042(9) 0.021(6) -0.003(6) 0.006(5) 0.006(6)
    C49 0.040(7) 0.017(6) 0.041(7) -0.009(5) 0.011(5) 0.004(5)
    C50 0.042(7) 0.030(7) 0.024(6) -0.018(5) 0.003(5) -0.008(5)
    C51 0.105(12) 0.045(8) 0.122(13) -0.019(8) 0.076(11) -0.025(8)
    C52 0.058(7) 0.033(6) 0.073(8) 0.000(5) 0.044(6) -0.001(6)
    C53 0.110(12) 0.086(11) 0.066(7) 0.013(9) 0.041(7) 0.010(7)
    C54 0.064(8) 0.058(8) 0.061(6) -0.007(6) 0.023(6) 0.010(6)
    C55 0.079(11) 0.088(10) 0.076(9) 0.018(8) 0.032(8) 0.003(7)
    C56 0.071(10) 0.060(8) 0.041(7) 0.001(8) 0.016(7) -0.019(5)
    F1 0.093(7) 0.144(10) 0.097(9) -0.042(7) 0.048(7) -0.016(7)
    F2 0.207(14) 0.163(11) 0.066(7) 0.032(12) 0.062(8) 0.009(7)
    F3 0.286(17) 0.090(8) 0.071(7) 0.108(10) -0.018(8) 0.007(6)
    F4 0.101(7) 0.099(8) 0.069(6) -0.028(6) -0.018(5) 0.019(5)
    F5 0.200(13) 0.091(8) 0.085(7) -0.057(9) 0.009(9) -0.017(6)
    F6 0.073(6) 0.112(8) 0.098(7) -0.013(6) -0.024(5) 0.024(6)
    F7 0.038(3) 0.067(4) 0.046(3) 0.011(3) 0.005(3) -0.020(3)
    F8 0.058(4) 0.057(4) 0.060(4) 0.024(3) -0.010(3) -0.011(3)
    F9 0.082(5) 0.077(5) 0.046(4) 0.021(4) 0.014(4) -0.023(3)
    F10 0.056(5) 0.064(5) 0.065(5) 0.025(4) 0.003(4) 0.000(4)
    F11 0.043(4) 0.068(5) 0.096(6) -0.005(3) 0.031(4) -0.009(4)
    F12 0.055(5) 0.070(5) 0.076(5) -0.022(4) 0.009(4) -0.011(4)
    F13 0.083(6) 0.194(11) 0.063(6) 0.087(8) 0.045(5) 0.054(7)
    F14 0.030(4) 0.139(9) 0.067(5) 0.016(4) 0.010(4) -0.012(5)
    F15 0.090(6) 0.071(5) 0.062(5) 0.023(5) 0.033(4) -0.004(4)
    F16 0.054(4) 0.065(5) 0.068(5) -0.011(4) 0.014(4) -0.039(4)
    F17 0.053(4) 0.058(4) 0.094(5) -0.021(3) 0.036(4) -0.041(4)
    F18 0.080(6) 0.024(4) 0.202(13) 0.002(4) 0.031(8) 0.002(6)
    Ir1 0.01925(12) 0.01816(12) 0.01878(12) 0.0000(3) 0.00550(8) 0.0008(3)
    N1 0.019(4) 0.017(5) 0.015(5) -0.005(3) -0.002(4) 0.003(4)
    N2 0.027(5) 0.030(5) 0.030(5) 0.008(4) 0.013(4) 0.004(3)
    N3 0.049(6) 0.029(5) 0.060(7) 0.001(4) 0.041(5) 0.001(4)
    N4 0.030(5) 0.034(5) 0.062(7) 0.002(4) 0.021(5) 0.004(4)
    N5 0.029(5) 0.020(5) 0.027(6) -0.005(4) 0.013(5) 0.003(4)
    N6 0.021(5) 0.021(4) 0.034(6) 0.003(3) 0.010(4) -0.002(3)
    N7 0.043(6) 0.021(4) 0.053(6) -0.006(4) 0.028(5) -0.005(4)
    N8 0.029(4) 0.030(5) 0.042(6) -0.001(3) 0.019(4) 0.005(4)
    N9 0.018(5) 0.020(5) 0.020(5) -0.007(3) 0.002(4) 0.002(4)
    N10 0.027(6) 0.019(5) 0.024(5) -0.001(4) 0.007(4) 0.005(4)
    N11 0.054(6) 0.036(5) 0.056(7) 0.004(4) 0.026(6) -0.006(4)
    N12 0.136(13) 0.121(12) 0.063(7) -0.068(11) 0.008(7) 0.025(7)
    N13 0.078(11) 0.098(11) 0.095(11) 0.003(8) 0.000(9) 0.015(9)
    P1 0.059(3) 0.055(3) 0.065(2) 0.0109(19) 0.010(2) 0.0109(19)
    P2 0.0353(17) 0.0401(17) 0.0383(16) 0.0025(14) 0.0047(13) -0.0089(13)
    P3 0.0349(19) 0.051(2) 0.0489(19) -0.0018(15) 0.0122(15) -0.0149(17)
_geom_special_details
;
 All esds (except the esd in the dihedral angle between two l.s. planes)
 are estimated using the full covariance matrix.  The cell esds are taken
 into account individually in the estimation of esds in distances, angles
 and torsion angles; correlations between esds in cell parameters are only
 used when they are defined by crystal symmetry.  An approximate (isotropic)
 treatment of cell esds is used for estimating esds involving l.s. planes.
;
loop_
    _geom_bond_atom_site_label_1
    _geom_bond_atom_site_label_2
    _geom_bond_site_symmetry_2
    _geom_bond_distance
    _geom_bond_publ_flag
    C1 N1 . 1.375(16) ?
    C1 C2 . 1.421(18) ?
    C1 C15 . 1.489(9) ?
    C2 C3 . 1.382(17) ?
    C2 H2 . 0.9500 ?
    C3 C4 . 1.392(18) ?
    C3 C6 . 1.452(19) ?
    C4 C5 . 1.394(17) ?
    C4 H4 . 0.9500 ?
    C5 N1 . 1.317(15) ?
    C5 H5 . 0.9500 ?
    C6 C10 . 1.39(2) ?
    C6 C7 . 1.397(18) ?
    C7 C8 . 1.383(19) ?
    C7 H7 . 0.9500 ?
    C8 N2 . 1.37(2) ?
    C8 H8 . 0.9500 ?
    C9 N2 . 1.341(16) ?
    C9 C10 . 1.400(17) ?
    C9 H9 . 0.9500 ?
    C10 H10 . 0.9500 ?
    C11 N4 . 1.273(17) ?
    C11 N3 . 1.334(14) ?
    C11 N2 . 1.466(16) ?
    C12 N3 . 1.335(15) ?
    C12 C13 . 1.362(18) ?
    C12 H12 . 0.9500 ?
    C13 C14 . 1.372(18) ?
    C13 H13 . 0.9500 ?
    C14 N4 . 1.294(18) ?
    C14 H14 . 0.9500 ?
    C15 N5 . 1.336(18) ?
    C15 C16 . 1.343(19) ?
    C16 C17 . 1.400(16) ?
    C16 H16 . 0.9500 ?
    C17 C18 . 1.392(19) ?
    C17 C20 . 1.509(19) ?
    C18 C19 . 1.347(19) ?
    C18 H18 . 0.9500 ?
    C19 N5 . 1.379(16) ?
    C19 H19 . 0.9500 ?
    C20 C21 . 1.362(19) ?
    C20 C24 . 1.42(2) ?
    C21 C22 . 1.32(2) ?
    C21 H21 . 0.9500 ?
    C22 N6 . 1.33(2) ?
    C22 H22 . 0.9500 ?
    C23 C24 . 1.330(19) ?
    C23 N6 . 1.349(15) ?
    C23 H23 . 0.9500 ?
    C24 H24 . 0.9500 ?
    C25 N8 . 1.256(14) ?
    C25 N7 . 1.331(16) ?
    C25 N6 . 1.453(16) ?
    C26 C27 . 1.336(17) ?
    C26 N7 . 1.402(16) ?
    C26 H26 . 0.9500 ?
    C27 C28 . 1.352(19) ?
    C27 H27 . 0.9500 ?
    C28 N8 . 1.388(15) ?
    C28 H28 . 0.9500 ?
    C29 N9 . 1.311(16) ?
    C29 C30 . 1.400(16) ?
    C29 C34 . 1.453(19) ?
    C30 C31 . 1.343(18) ?
    C30 H30 . 0.9500 ?
    C31 C32 . 1.33(2) ?
    C31 H31 . 0.9500 ?
    C32 C33 . 1.388(18) ?
    C32 H32 . 0.9500 ?
    C33 N9 . 1.280(18) ?
    C33 H33 . 0.9500 ?
    C34 C35 . 1.40(2) ?
    C34 C39 . 1.39(2) ?
    C35 C36 . 1.41(2) ?
    C35 Ir1 . 2.021(16) yes
    C36 C37 . 1.408(19) ?
    C36 H36 . 0.9500 ?
    C37 C38 . 1.367(19) ?
    C37 H37 . 0.9500 ?
    C38 C39 . 1.352(18) ?
    C38 H38 . 0.9500 ?
    C39 H39 . 0.9500 ?
    C40 C41 . 1.370(18) ?
    C40 N10 . 1.418(16) ?
    C40 C45 . 1.459(17) ?
    C41 C42 . 1.414(19) ?
    C41 H41 . 0.9500 ?
    C42 C43 . 1.44(2) ?
    C42 H42 . 0.9500 ?
    C43 C44 . 1.357(19) ?
    C43 H43 . 0.9500 ?
    C44 N10 . 1.409(18) ?
    C44 H44 . 0.9500 ?
    C45 C50 . 1.396(18) ?
    C45 C46 . 1.42(2) ?
    C46 C47 . 1.39(2) ?
    C46 Ir1 . 2.000(15) yes
    C47 C48 . 1.361(19) ?
    C47 H47 . 0.9500 ?
    C48 C49 . 1.388(19) ?
    C48 H48 . 0.9500 ?
    C49 C50 . 1.401(17) ?
    C49 H49 . 0.9500 ?
    C50 H50 . 0.9500 ?
    C51 C52 . 1.470(17) ?
    C51 H51A . 0.9800 ?
    C51 H51B . 0.9800 ?
    C51 H51C . 0.9800 ?
    C52 N11 . 1.140(13) ?
    C53 C54 . 1.390(18) ?
    C53 H53A . 0.9800 ?
    C53 H53B . 0.9800 ?
    C53 H53C . 0.9800 ?
    C54 N12 . 1.132(16) ?
    C55 C56 . 1.37(2) ?
    C55 H55A . 0.9800 ?
    C55 H55B . 0.9800 ?
    C55 H55C . 0.9800 ?
    C56 N13 . 1.16(2) ?
    F1 P1 . 1.549(12) ?
    F2 P1 . 1.571(12) ?
    F3 P1 . 1.505(10) ?
    F4 P1 . 1.579(11) ?
    F5 P1 . 1.614(12) ?
    F6 P1 . 1.594(10) ?
    F7 P2 . 1.581(6) ?
    F8 P2 . 1.577(7) ?
    F9 P2 . 1.589(7) ?
    F10 P2 . 1.611(9) ?
    F11 P2 . 1.582(8) ?
    F12 P2 . 1.582(8) ?
    F13 P3 . 1.608(9) ?
    F14 P3 . 1.582(8) ?
    F15 P3 . 1.602(9) ?
    F16 P3 . 1.553(8) ?
    F17 P3 . 1.592(8) ?
    F18 P3 . 1.568(9) ?
    Ir1 N10 . 2.011(14) yes
    Ir1 N9 . 2.095(13) yes
    Ir1 N1 . 2.125(11) yes
    Ir1 N5 . 2.139(11) yes
loop_
    _geom_angle_atom_site_label_1
    _geom_angle_atom_site_label_2
    _geom_angle_atom_site_label_3
    _geom_angle_site_symmetry_1
    _geom_angle_site_symmetry_3
    _geom_angle
    _geom_angle_publ_flag
    N1 C1 C2 . . 118.6(12) ?
    N1 C1 C15 . . 117.9(14) ?
    C2 C1 C15 . . 123.5(15) ?
    C3 C2 C1 . . 120.5(12) ?
    C3 C2 H2 . . 119.7 ?
    C1 C2 H2 . . 119.7 ?
    C4 C3 C2 . . 119.0(13) ?
    C4 C3 C6 . . 122.4(12) ?
    C2 C3 C6 . . 118.5(13) ?
    C3 C4 C5 . . 118.1(12) ?
    C3 C4 H4 . . 120.9 ?
    C5 C4 H4 . . 120.9 ?
    N1 C5 C4 . . 123.5(12) ?
    N1 C5 H5 . . 118.3 ?
    C4 C5 H5 . . 118.3 ?
    C10 C6 C7 . . 117.0(14) ?
    C10 C6 C3 . . 121.2(12) ?
    C7 C6 C3 . . 121.8(16) ?
    C8 C7 C6 . . 122.3(14) ?
    C8 C7 H7 . . 118.8 ?
    C6 C7 H7 . . 118.8 ?
    N2 C8 C7 . . 118.4(13) ?
    N2 C8 H8 . . 120.8 ?
    C7 C8 H8 . . 120.8 ?
    N2 C9 C10 . . 120.8(13) ?
    N2 C9 H9 . . 119.6 ?
    C10 C9 H9 . . 119.6 ?
    C6 C10 C9 . . 120.1(13) ?
    C6 C10 H10 . . 119.9 ?
    C9 C10 H10 . . 119.9 ?
    N4 C11 N3 . . 130.1(13) ?
    N4 C11 N2 . . 116.1(12) ?
    N3 C11 N2 . . 113.6(12) ?
    N3 C12 C13 . . 125.7(13) ?
    N3 C12 H12 . . 117.2 ?
    C13 C12 H12 . . 117.2 ?
    C12 C13 C14 . . 113.3(14) ?
    C12 C13 H13 . . 123.4 ?
    C14 C13 H13 . . 123.4 ?
    N4 C14 C13 . . 124.4(14) ?
    N4 C14 H14 . . 117.8 ?
    C13 C14 H14 . . 117.8 ?
    N5 C15 C16 . . 123.5(14) ?
    N5 C15 C1 . . 112.1(15) ?
    C16 C15 C1 . . 124.4(16) ?
    C15 C16 C17 . . 119.4(13) ?
    C15 C16 H16 . . 120.3 ?
    C17 C16 H16 . . 120.3 ?
    C16 C17 C18 . . 117.7(13) ?
    C16 C17 C20 . . 123.3(13) ?
    C18 C17 C20 . . 119.0(12) ?
    C19 C18 C17 . . 119.9(13) ?
    C19 C18 H18 . . 120.0 ?
    C17 C18 H18 . . 120.0 ?
    C18 C19 N5 . . 121.9(14) ?
    C18 C19 H19 . . 119.1 ?
    N5 C19 H19 . . 119.1 ?
    C21 C20 C24 . . 116.8(14) ?
    C21 C20 C17 . . 121.7(16) ?
    C24 C20 C17 . . 121.5(13) ?
    C22 C21 C20 . . 119.9(16) ?
    C22 C21 H21 . . 120.0 ?
    C20 C21 H21 . . 120.0 ?
    C21 C22 N6 . . 123.4(15) ?
    C21 C22 H22 . . 118.3 ?
    N6 C22 H22 . . 118.3 ?
    C24 C23 N6 . . 120.5(14) ?
    C24 C23 H23 . . 119.7 ?
    N6 C23 H23 . . 119.7 ?
    C23 C24 C20 . . 120.4(14) ?
    C23 C24 H24 . . 119.8 ?
    C20 C24 H24 . . 119.8 ?
    N8 C25 N7 . . 129.5(12) ?
    N8 C25 N6 . . 117.2(12) ?
    N7 C25 N6 . . 113.3(11) ?
    C27 C26 N7 . . 120.5(14) ?
    C27 C26 H26 . . 119.7 ?
    N7 C26 H26 . . 119.7 ?
    C26 C27 C28 . . 120.3(14) ?
    C26 C27 H27 . . 119.8 ?
    C28 C27 H27 . . 119.8 ?
    C27 C28 N8 . . 119.3(12) ?
    C27 C28 H28 . . 120.4 ?
    N8 C28 H28 . . 120.4 ?
    N9 C29 C30 . . 118.8(13) ?
    N9 C29 C34 . . 116.9(12) ?
    C30 C29 C34 . . 124.2(12) ?
    C31 C30 C29 . . 120.2(13) ?
    C31 C30 H30 . . 119.9 ?
    C29 C30 H30 . . 119.9 ?
    C32 C31 C30 . . 118.3(13) ?
    C32 C31 H31 . . 120.8 ?
    C30 C31 H31 . . 120.8 ?
    C31 C32 C33 . . 120.3(15) ?
    C31 C32 H32 . . 119.9 ?
    C33 C32 H32 . . 119.9 ?
    N9 C33 C32 . . 120.4(14) ?
    N9 C33 H33 . . 119.8 ?
    C32 C33 H33 . . 119.8 ?
    C35 C34 C39 . . 118.3(14) ?
    C35 C34 C29 . . 115.3(13) ?
    C39 C34 C29 . . 126.4(13) ?
    C34 C35 C36 . . 118.8(15) ?
    C34 C35 Ir1 . . 113.8(12) ?
    C36 C35 Ir1 . . 127.4(12) ?
    C37 C36 C35 . . 121.5(16) ?
    C37 C36 H36 . . 119.2 ?
    C35 C36 H36 . . 119.2 ?
    C38 C37 C36 . . 117.0(14) ?
    C38 C37 H37 . . 121.5 ?
    C36 C37 H37 . . 121.5 ?
    C39 C38 C37 . . 122.5(13) ?
    C39 C38 H38 . . 118.7 ?
    C37 C38 H38 . . 118.7 ?
    C38 C39 C34 . . 121.8(13) ?
    C38 C39 H39 . . 119.1 ?
    C34 C39 H39 . . 119.1 ?
    C41 C40 N10 . . 120.1(12) ?
    C41 C40 C45 . . 127.9(12) ?
    N10 C40 C45 . . 112.0(12) ?
    C40 C41 C42 . . 121.6(13) ?
    C40 C41 H41 . . 119.2 ?
    C42 C41 H41 . . 119.2 ?
    C41 C42 C43 . . 119.1(13) ?
    C41 C42 H42 . . 120.4 ?
    C43 C42 H42 . . 120.4 ?
    C44 C43 C42 . . 117.1(14) ?
    C44 C43 H43 . . 121.5 ?
    C42 C43 H43 . . 121.5 ?
    C43 C44 N10 . . 124.9(14) ?
    C43 C44 H44 . . 117.6 ?
    N10 C44 H44 . . 117.6 ?
    C50 C45 C46 . . 123.3(12) ?
    C50 C45 C40 . . 121.2(12) ?
    C46 C45 C40 . . 115.4(12) ?
    C47 C46 C45 . . 116.3(14) ?
    C47 C46 Ir1 . . 128.7(12) ?
    C45 C46 Ir1 . . 115.0(10) ?
    C46 C47 C48 . . 120.2(15) ?
    C46 C47 H47 . . 119.9 ?
    C48 C47 H47 . . 119.9 ?
    C47 C48 C49 . . 124.6(15) ?
    C47 C48 H48 . . 117.7 ?
    C49 C48 H48 . . 117.7 ?
    C48 C49 C50 . . 117.0(12) ?
    C48 C49 H49 . . 121.5 ?
    C50 C49 H49 . . 121.5 ?
    C49 C50 C45 . . 118.6(12) ?
    C49 C50 H50 . . 120.7 ?
    C45 C50 H50 . . 120.7 ?
    C52 C51 H51A . . 109.5 ?
    C52 C51 H51B . . 109.5 ?
    H51A C51 H51B . . 109.5 ?
    C52 C51 H51C . . 109.5 ?
    H51A C51 H51C . . 109.5 ?
    H51B C51 H51C . . 109.5 ?
    N11 C52 C51 . . 177.7(15) ?
    C54 C53 H53A . . 109.5 ?
    C54 C53 H53B . . 109.5 ?
    H53A C53 H53B . . 109.5 ?
    C54 C53 H53C . . 109.5 ?
    H53A C53 H53C . . 109.5 ?
    H53B C53 H53C . . 109.5 ?
    N12 C54 C53 . . 176.4(18) ?
    C56 C55 H55A . . 109.5 ?
    C56 C55 H55B . . 109.5 ?
    H55A C55 H55B . . 109.5 ?
    C56 C55 H55C . . 109.5 ?
    H55A C55 H55C . . 109.5 ?
    H55B C55 H55C . . 109.5 ?
    N13 C56 C55 . . 173.4(18) ?
    C46 Ir1 N10 . . 80.8(5) yes
    C46 Ir1 C35 . . 86.0(3) yes
    N10 Ir1 C35 . . 94.2(6) yes
    C46 Ir1 N9 . . 93.9(5) yes
    N10 Ir1 N9 . . 172.5(2) yes
    C35 Ir1 N9 . . 80.1(6) yes
    C46 Ir1 N1 . . 98.4(6) yes
    N10 Ir1 N1 . . 92.3(5) yes
    C35 Ir1 N1 . . 172.7(6) yes
    N9 Ir1 N1 . . 93.8(4) yes
    C46 Ir1 N5 . . 173.1(6) yes
    N10 Ir1 N5 . . 94.4(5) yes
    C35 Ir1 N5 . . 99.4(6) yes
    N9 Ir1 N5 . . 91.3(4) yes
    N1 Ir1 N5 . . 76.6(2) yes
    C5 N1 C1 . . 120.2(12) ?
    C5 N1 Ir1 . . 124.8(9) ?
    C1 N1 Ir1 . . 114.1(8) ?
    C9 N2 C8 . . 121.2(12) ?
    C9 N2 C11 . . 120.4(13) ?
    C8 N2 C11 . . 118.5(11) ?
    C12 N3 C11 . . 111.1(11) ?
    C11 N4 C14 . . 115.3(13) ?
    C15 N5 C19 . . 117.5(12) ?
    C15 N5 Ir1 . . 118.5(10) ?
    C19 N5 Ir1 . . 123.8(10) ?
    C22 N6 C23 . . 118.7(12) ?
    C22 N6 C25 . . 122.1(11) ?
    C23 N6 C25 . . 119.2(13) ?
    C25 N7 C26 . . 113.6(12) ?
    C25 N8 C28 . . 116.6(12) ?
    C33 N9 C29 . . 122.0(13) ?
    C33 N9 Ir1 . . 124.1(10) ?
    C29 N9 Ir1 . . 113.8(10) ?
    C44 N10 C40 . . 117.2(12) ?
    C44 N10 Ir1 . . 126.2(10) ?
    C40 N10 Ir1 . . 116.6(9) ?
    F3 P1 F1 . . 93.4(8) ?
    F3 P1 F2 . . 90.3(8) ?
    F1 P1 F2 . . 176.2(8) ?
    F3 P1 F4 . . 171.8(9) ?
    F1 P1 F4 . . 92.6(7) ?
    F2 P1 F4 . . 83.8(7) ?
    F3 P1 F6 . . 86.4(7) ?
    F1 P1 F6 . . 86.5(6) ?
    F2 P1 F6 . . 94.7(8) ?
    F4 P1 F6 . . 88.4(5) ?
    F3 P1 F5 . . 95.9(8) ?
    F1 P1 F5 . . 89.7(7) ?
    F2 P1 F5 . . 88.9(8) ?
    F4 P1 F5 . . 89.7(6) ?
    F6 P1 F5 . . 175.7(7) ?
    F8 P2 F12 . . 91.9(4) ?
    F8 P2 F7 . . 92.0(4) ?
    F12 P2 F7 . . 91.3(4) ?
    F8 P2 F11 . . 90.2(4) ?
    F12 P2 F11 . . 177.9(5) ?
    F7 P2 F11 . . 88.5(4) ?
    F8 P2 F9 . . 91.3(4) ?
    F12 P2 F9 . . 89.0(5) ?
    F7 P2 F9 . . 176.7(4) ?
    F11 P2 F9 . . 91.0(4) ?
    F8 P2 F10 . . 178.9(5) ?
    F12 P2 F10 . . 87.5(5) ?
    F7 P2 F10 . . 89.0(4) ?
    F11 P2 F10 . . 90.4(5) ?
    F9 P2 F10 . . 87.7(5) ?
    F16 P3 F18 . . 90.1(5) ?
    F16 P3 F14 . . 179.3(6) ?
    F18 P3 F14 . . 89.2(6) ?
    F16 P3 F17 . . 89.0(4) ?
    F18 P3 F17 . . 176.9(6) ?
    F14 P3 F17 . . 91.7(5) ?
    F16 P3 F15 . . 90.6(5) ?
    F18 P3 F15 . . 89.1(6) ?
    F14 P3 F15 . . 89.6(5) ?
    F17 P3 F15 . . 87.9(5) ?
    F16 P3 F13 . . 89.9(5) ?
    F18 P3 F13 . . 95.6(7) ?
    F14 P3 F13 . . 90.0(5) ?
    F17 P3 F13 . . 87.4(6) ?
    F15 P3 F13 . . 175.3(7) ?
loop_
    _geom_torsion_atom_site_label_1
    _geom_torsion_atom_site_label_2
    _geom_torsion_atom_site_label_3
    _geom_torsion_atom_site_label_4
    _geom_torsion_site_symmetry_1
    _geom_torsion_site_symmetry_2
    _geom_torsion_site_symmetry_3
    _geom_torsion_site_symmetry_4
    _geom_torsion
    _geom_torsion_publ_flag
    N1 C1 C2 C3 . . . . 2.6(18) ?
    C15 C1 C2 C3 . . . . -176.6(10) ?
    C1 C2 C3 C4 . . . . -2.1(19) ?
    C1 C2 C3 C6 . . . . 175.2(13) ?
    C2 C3 C4 C5 . . . . -0.2(19) ?
    C6 C3 C4 C5 . . . . -177.3(14) ?
    C3 C4 C5 N1 . . . . 2(2) ?
    C4 C3 C6 C10 . . . . 28(2) ?
    C2 C3 C6 C10 . . . . -149.1(15) ?
    C4 C3 C6 C7 . . . . -149.6(14) ?
    C2 C3 C6 C7 . . . . 33(2) ?
    C10 C6 C7 C8 . . . . -2(2) ?
    C3 C6 C7 C8 . . . . 176.1(14) ?
    C6 C7 C8 N2 . . . . 1(2) ?
    C7 C6 C10 C9 . . . . 1(2) ?
    C3 C6 C10 C9 . . . . -176.9(14) ?
    N2 C9 C10 C6 . . . . 1(2) ?
    N3 C12 C13 C14 . . . . -3(2) ?
    C12 C13 C14 N4 . . . . 3(3) ?
    N1 C1 C15 N5 . . . . -9.7(9) ?
    C2 C1 C15 N5 . . . . 169.5(15) ?
    N1 C1 C15 C16 . . . . 167.5(16) ?
    C2 C1 C15 C16 . . . . -13.3(11) ?
    N5 C15 C16 C17 . . . . -1(2) ?
    C1 C15 C16 C17 . . . . -177.7(10) ?
    C15 C16 C17 C18 . . . . -3(2) ?
    C15 C16 C17 C20 . . . . 180.0(15) ?
    C16 C17 C18 C19 . . . . 4(2) ?
    C20 C17 C18 C19 . . . . -179.1(14) ?
    C17 C18 C19 N5 . . . . -1(2) ?
    C16 C17 C20 C21 . . . . 22(3) ?
    C18 C17 C20 C21 . . . . -154.8(16) ?
    C16 C17 C20 C24 . . . . -157.4(17) ?
    C18 C17 C20 C24 . . . . 26(2) ?
    C24 C20 C21 C22 . . . . -3(3) ?
    C17 C20 C21 C22 . . . . 177.5(18) ?
    C20 C21 C22 N6 . . . . -1(3) ?
    N6 C23 C24 C20 . . . . 1(3) ?
    C21 C20 C24 C23 . . . . 3(3) ?
    C17 C20 C24 C23 . . . . -177.2(15) ?
    N7 C26 C27 C28 . . . . -4(2) ?
    C26 C27 C28 N8 . . . . 6(2) ?
    N9 C29 C30 C31 . . . . -1(2) ?
    C34 C29 C30 C31 . . . . -179.4(14) ?
    C29 C30 C31 C32 . . . . -1(2) ?
    C30 C31 C32 C33 . . . . 2(3) ?
    C31 C32 C33 N9 . . . . -1(2) ?
    N9 C29 C34 C35 . . . . -3(2) ?
    C30 C29 C34 C35 . . . . 175.5(13) ?
    N9 C29 C34 C39 . . . . 177.9(14) ?
    C30 C29 C34 C39 . . . . -4(2) ?
    C39 C34 C35 C36 . . . . 1(2) ?
    C29 C34 C35 C36 . . . . -178.2(13) ?
    C39 C34 C35 Ir1 . . . . -178.7(12) ?
    C29 C34 C35 Ir1 . . . . 2.1(18) ?
    C34 C35 C36 C37 . . . . -1(2) ?
    Ir1 C35 C36 C37 . . . . 179.0(11) ?
    C35 C36 C37 C38 . . . . -1(2) ?
    C36 C37 C38 C39 . . . . 3(2) ?
    C37 C38 C39 C34 . . . . -3(2) ?
    C35 C34 C39 C38 . . . . 1(2) ?
    C29 C34 C39 C38 . . . . 179.8(13) ?
    N10 C40 C41 C42 . . . . -2(2) ?
    C45 C40 C41 C42 . . . . 177.4(15) ?
    C40 C41 C42 C43 . . . . 1(2) ?
    C41 C42 C43 C44 . . . . -1(2) ?
    C42 C43 C44 N10 . . . . 1(2) ?
    C41 C40 C45 C50 . . . . 1(2) ?
    N10 C40 C45 C50 . . . . -180.0(13) ?
    C41 C40 C45 C46 . . . . 177.1(14) ?
    N10 C40 C45 C46 . . . . -3.4(18) ?
    C50 C45 C46 C47 . . . . 0(2) ?
    C40 C45 C46 C47 . . . . -176.5(13) ?
    C50 C45 C46 Ir1 . . . . 178.8(12) ?
    C40 C45 C46 Ir1 . . . . 2.3(17) ?
    C45 C46 C47 C48 . . . . -2(2) ?
    Ir1 C46 C47 C48 . . . . 179.1(12) ?
    C46 C47 C48 C49 . . . . 3(2) ?
    C47 C48 C49 C50 . . . . -1(2) ?
    C48 C49 C50 C45 . . . . -2(2) ?
    C46 C45 C50 C49 . . . . 2(2) ?
    C40 C45 C50 C49 . . . . 178.3(13) ?
    C4 C5 N1 C1 . . . . -2(2) ?
    C4 C5 N1 Ir1 . . . . 167.1(10) ?
    C2 C1 N1 C5 . . . . -0.7(18) ?
    C15 C1 N1 C5 . . . . 178.5(10) ?
    C2 C1 N1 Ir1 . . . . -170.6(9) ?
    C15 C1 N1 Ir1 . . . . 8.7(10) ?
    C10 C9 N2 C8 . . . . -2(2) ?
    C10 C9 N2 C11 . . . . 177.7(13) ?
    C7 C8 N2 C9 . . . . 1(2) ?
    C7 C8 N2 C11 . . . . -178.5(12) ?
    N4 C11 N2 C9 . . . . 171.0(14) ?
    N3 C11 N2 C9 . . . . -12.9(19) ?
    N4 C11 N2 C8 . . . . -10(2) ?
    N3 C11 N2 C8 . . . . 166.6(13) ?
    C13 C12 N3 C11 . . . . 3(2) ?
    N4 C11 N3 C12 . . . . -3(2) ?
    N2 C11 N3 C12 . . . . -178.8(12) ?
    N3 C11 N4 C14 . . . . 3(2) ?
    N2 C11 N4 C14 . . . . 178.6(14) ?
    C13 C14 N4 C11 . . . . -3(3) ?
    C16 C15 N5 C19 . . . . 4(2) ?
    C1 C15 N5 C19 . . . . -179.1(9) ?
    C16 C15 N5 Ir1 . . . . -171.3(12) ?
    C1 C15 N5 Ir1 . . . . 6.0(13) ?
    C18 C19 N5 C15 . . . . -3(2) ?
    C18 C19 N5 Ir1 . . . . 171.8(11) ?
    C21 C22 N6 C23 . . . . 6(3) ?
    C21 C22 N6 C25 . . . . -176.5(18) ?
    C24 C23 N6 C22 . . . . -5(2) ?
    C24 C23 N6 C25 . . . . 176.9(14) ?
    N8 C25 N6 C22 . . . . 174.8(17) ?
    N7 C25 N6 C22 . . . . -5(2) ?
    N8 C25 N6 C23 . . . . -7.3(19) ?
    N7 C25 N6 C23 . . . . 172.4(13) ?
    N8 C25 N7 C26 . . . . 2(2) ?
    N6 C25 N7 C26 . . . . -177.5(12) ?
    C27 C26 N7 C25 . . . . 0(2) ?
    N7 C25 N8 C28 . . . . 0(2) ?
    N6 C25 N8 C28 . . . . 179.7(12) ?
    C27 C28 N8 C25 . . . . -4.2(19) ?
    C32 C33 N9 C29 . . . . 0(2) ?
    C32 C33 N9 Ir1 . . . . 177.0(11) ?
    C30 C29 N9 C33 . . . . 1(2) ?
    C34 C29 N9 C33 . . . . 179.8(13) ?
    C30 C29 N9 Ir1 . . . . -176.2(10) ?
    C34 C29 N9 Ir1 . . . . 2.4(16) ?
    C43 C44 N10 C40 . . . . -2(2) ?
    C43 C44 N10 Ir1 . . . . 177.9(12) ?
    C41 C40 N10 C44 . . . . 2(2) ?
    C45 C40 N10 C44 . . . . -177.3(12) ?
    C41 C40 N10 Ir1 . . . . -177.4(10) ?
    C45 C40 N10 Ir1 . . . . 3.0(15) ?
_shelx_hkl_file
;
  -2   0   0  156.03    6.42   2
  -2   0   0  156.79    6.26   1
  -2   0   0  152.32    6.39   3
  -4   0   0 2215.30   87.88   2
  -4   0   0 2234.40   88.12   3
  -4   0   0 2241.22   85.87   1
  -6   0   0   20.22    1.73   2
  -6   0   0   22.62    1.61   1
   6   0   0   14.99    1.34   3
  -8   0   0  465.07   18.75   1
   8   0   0  465.65   19.06   3
  -8   0   0  476.69   19.30   2
 -10   0   0   60.22    3.80   1
  10   0   0   69.29    3.78   3
 -10   0   0   68.43    4.26   2
 -12   0   0  226.10   10.75   2
 -12   0   0  238.20   10.38   1
  12   0   0  246.64   10.40   3
 -14   0   0   87.79    5.78   2
  14   0   0   96.03    5.11   3
 -14   0   0   95.97    5.28   1
 -16   0   0  424.89   17.93   1
 -16   0   0  401.78   18.47   2
  16   0   0  439.21   18.01   3
 -18   0   0  291.49   12.72   1
 -18   0   0  262.10   13.24   2
 -20   0   0  284.59   13.12   1
 -20   0   0  280.57   13.91   2
 -22   0   0  118.64    7.46   1
  24   0   0   29.02    5.34   1
  26   0   0   31.26    6.54   1
  28   0   0   93.55    9.26   1
   1  -1   0  345.64   13.40   3
  -1   1   0  322.73   13.00   1
  -3  -1   0 1081.53   42.89   2
   3  -1   0 1085.02   42.97   3
  -3   1   0 1044.64   41.82   1
  -3   1   0 1092.65   42.74   2
  -3  -1   0 1094.68   42.87   3
   3   1   0 1100.33   41.82   1
  -5   1   0   27.74    1.78   2
  -5  -1   0   24.36    1.59   3
  -5  -1   0   25.10    1.76   1
  -5   1   0   27.44    1.81   1
   5  -1   0   31.06    1.86   3
  -5  -1   0   27.92    2.02   2
  -7  -1   0  223.78    9.89   2
  -7   1   0  234.03    9.68   2
  -7  -1   0  216.32    9.45   1
  -7   1   0  226.42    9.49   1
   7  -1   0  232.77    9.67   3
  -7  -1   0  239.47    9.51   3
  -9  -1   0  386.46   15.92   2
  -9   1   0  376.68   15.31   1
   9  -1   0  378.59   15.60   3
  -9  -1   0  378.56   15.30   1
  -9  -1   0  368.64   15.39   3
  -9   1   0  366.63   15.62   2
 -11  -1   0  223.25    9.46   1
  11   1   0  208.52    9.27   3
 -11   1   0  205.56    9.70   2
 -11   1   0  213.35    9.45   1
 -11  -1   0  218.84    9.95   2
  11  -1   0  221.22    9.54   3
  13  -1   0  211.35    9.28   3
 -13   1   0  197.90    9.55   2
 -13  -1   0  201.25    9.83   2
 -13   1   0  194.69    9.16   1
  13   1   0  206.05    9.02   3
 -13  -1   0  206.81    9.19   1
  15   1   0  103.54    5.61   3
 -15  -1   0  109.52    6.58   2
 -15   1   0  112.15    6.34   2
 -15  -1   0  108.54    5.79   1
 -15   1   0  113.08    5.89   1
  15  -1   0   98.16    5.75   3
 -17  -1   0   87.82    6.02   2
 -17   1   0   68.28    5.09   1
 -17   1   0   76.81    5.76   2
 -17  -1   0   77.99    5.17   1
  17  -1   0   76.38    5.13   3
 -19   1   0   83.36    5.96   1
 -19   1   0   89.96    6.40   2
 -19  -1   0   87.06    6.88   2
 -21   1   0   80.45    6.10   1
  21   1   0   85.15    6.27   1
 -21  -1   0   72.01    6.86   2
 -23   1   0   51.63    5.47   1
  23   1   0   56.81    6.06   1
 -23  -1   0   54.46    6.96   2
  25   1   0   61.97    6.82   1
 -25   1   0   60.35    6.44   1
  27   1   0   41.99    7.15   1
  27  -1   0   38.38    7.15   1
   0   2   0  849.93   33.08   1
   0  -2   0  876.16   34.03   3
   0  -2   0  834.76   33.75   2
  -2   2   0  261.17   10.40   1
   2   2   0  269.06   10.38   1
  -2  -2   0  258.07   10.54   3
  -2  -2   0  251.62   10.71   2
   2  -2   0  267.96   10.78   3
   4  -2   0   91.89    4.38   3
  -4   2   0  101.74    4.22   1
   4   2   0   94.81    4.14   1
  -4   2   0   94.99    3.97   2
  -4  -2   0   95.85    4.02   3
  -4  -2   0   84.16    4.41   2
  -6   2   0   44.95    2.57   1
   6  -2   0   43.61    2.69   3
  -6  -2   0   45.68    2.30   3
  -6  -2   0   45.13    2.93   2
  -6   2   0   47.98    2.46   2
   6   2   0   49.14    2.56   1
   8  -2   0  144.08    6.81   3
  -8  -2   0  153.93    6.48   3
  -8  -2   0  144.67    7.11   2
  -8   2   0  155.21    6.66   2
  -8   2   0  149.20    6.67   1
   8   2   0  150.35    6.60   1
 -10  -2   0  244.54   10.85   2
  10   2   0  252.16   10.24   1
 -10   2   0  233.00   10.33   2
  10  -2   0  228.06   10.43   3
 -10  -2   0  239.70   10.05   3
 -10   2   0  229.73   10.20   1
  12  -2   0  231.64   10.80   3
 -12   2   0  231.51   10.75   2
 -12  -2   0  247.33   10.47   3
 -12   2   0  253.93   10.72   1
  12   2   0  253.84   10.68   1
 -12  -2   0  245.74   11.32   2
  14  -2   0   94.66    5.66   3
  14   2   0  100.77    5.21   3
 -14   2   0   98.96    5.82   2
  14   2   0  112.44    5.67   1
 -14  -2   0  103.07    6.17   2
 -14   2   0  107.66    5.64   1
  16  -2   0   49.04    4.12   3
 -16   2   0   54.74    4.38   2
  16   2   0   48.02    4.07   1
 -16  -2   0   57.99    4.94   2
 -16   2   0   51.31    4.09   1
  18  -2   0   63.81    5.05   3
 -18   2   0   54.79    4.86   1
 -18  -2   0   72.63    5.94   2
  18   2   0   78.73    5.26   1
 -18   2   0   68.42    5.46   2
  20   2   0   52.60    4.77   1
 -20  -2   0   49.50    5.81   2
 -20   2   0   45.82    4.68   1
 -22   2   0   61.46    5.63   1
 -22  -2   0   65.59    6.83   2
  22   2   0   55.44    5.50   1
 -24  -2   0   48.73    7.10   2
  24   2   0   37.35    5.44   1
 -24   2   0   54.34    5.75   1
 -26   2   0   14.21    4.97   1
  26   2   0   12.20    5.75   1
  28   2   0   10.07    6.07   1
   1  -3   0  393.11   15.95   2
  -1   3   0  413.87   15.84   1
   1   3   0  408.57   15.86   1
  -1  -3   0  394.31   16.15   2
   1  -3   0  411.57   16.38   3
  -1  -3   0  373.25   16.50   3
  -3  -3   0  413.99   16.88   3
   3  -3   0  423.56   17.23   3
  -3   3   0  432.30   16.67   1
  -3  -3   0  408.45   17.14   2
   3   3   0  416.75   16.58   1
   5   3   0   85.55    4.21   1
  -5   3   0   94.14    4.27   1
   5  -3   0   92.35    4.55   3
  -5  -3   0   98.05    4.66   2
  -5  -3   0   91.86    4.06   3
  -5   3   0   93.33    3.90   2
  -7   3   0  156.26    6.39   2
   7  -3   0  146.91    6.90   3
  -7  -3   0  150.62    7.08   2
  -7   3   0  154.55    6.65   1
   7   3   0  140.43    6.52   1
  -7  -3   0  148.48    6.36   3
  -9  -3   0   43.63    2.66   3
   9   3   0   42.91    2.96   1
  -9  -3   0   38.81    3.56   2
   9  -3   0   45.34    3.31   3
  -9   3   0   43.68    3.05   1
  -9   3   0   44.08    2.79   2
 -11  -3   0   52.79    3.43   3
 -11  -3   0   59.17    4.53   2
 -11   3   0   58.13    3.79   1
 -11   3   0   59.36    3.76   2
  11   3   0   64.53    3.76   1
  11  -3   0   69.49    4.15   3
 -13  -3   0   33.26    2.58   3
 -13  -3   0   33.30    3.62   2
  13   3   0   28.96    2.77   1
  13  -3   0   29.61    3.06   3
 -13   3   0   24.61    2.94   2
 -13   3   0   26.32    2.78   1
 -15   3   0   26.13    3.08   1
  15  -3   0   28.53    3.28   3
  15   3   0   27.63    2.95   1
 -15   3   0   20.49    3.11   2
 -15  -3   0   28.75    3.79   2
  17  -3   0   44.45    4.45   3
 -17  -3   0   58.14    5.39   2
  17   3   0   53.00    4.25   1
 -17   3   0   58.68    4.49   1
 -19   3   0    9.34    2.95   1
 -19  -3   0    1.16    3.55   2
  19   3   0    7.06    2.85   1
  19  -3   0    7.51    3.31   3
  21   3   0   30.06    4.12   1
 -21  -3   0   33.36    5.70   2
 -21   3   0   33.58    4.31   1
  23   3   0   -0.51    3.53   1
 -23  -3   0    4.91    5.10   2
 -23   3   0    1.74    3.73   1
 -25  -3   0   15.97    6.38   2
 -25   3   0   14.34    4.98   1
  25   3   0   15.72    4.98   1
 -27   3   0    2.79    5.06   1
  27   3   0   -0.56    5.31   1
   0  -4   0  444.12   18.54   3
   0   4   0  435.92   17.86   1
   0  -4   0  462.42   18.09   2
  -2   4   0    2.56    1.02   1
   2  -4   0    4.38    1.45   3
   2  -4   0    6.89    0.84   2
  -2  -4   0    3.05    1.49   3
  -2  -4   0    4.06    1.21   2
   2   4   0    5.77    1.12   1
   4  -4   0  112.28    5.59   3
  -4   4   0  115.44    5.25   1
  -4  -4   0  111.00    5.52   2
   4   4   0  115.65    5.17   1
  -4  -4   0  122.31    5.14   3
   6   4   0   54.58    3.18   1
   6  -4   0   59.36    3.65   3
  -6  -4   0   60.03    3.02   3
  -6   4   0   55.63    3.26   1
  -6  -4   0   61.65    3.74   2
  -8   4   0    6.17    1.64   1
   8  -4   0    6.40    2.09   3
  -8   4   0    5.74    1.30   2
  -8  -4   0   13.57    1.53   3
  -8  -4   0    5.76    2.24   2
   8   4   0    5.17    1.64   1
 -10  -4   0   22.14    1.97   3
 -10  -4   0   26.31    3.13   2
  10  -4   0   25.21    2.81   3
 -10   4   0   24.18    2.44   1
 -10   4   0   20.14    2.05   2
  10   4   0   21.50    2.30   1
  12   4   0   11.45    1.97   1
 -12   4   0   10.87    2.01   2
 -12  -4   0   10.12    2.65   2
  12  -4   0    6.84    2.19   3
 -12  -4   0    9.72    1.75   3
 -12   4   0    7.74    1.93   1
  14   4   0   18.20    2.55   1
  14  -4   0   21.99    3.00   3
 -14   4   0   17.05    2.63   1
 -14  -4   0   19.15    3.38   2
 -16  -4   0   61.59    5.37   2
  16   4   0   49.60    3.95   1
 -16   4   0   49.13    4.16   1
  16  -4   0   46.70    4.37   3
 -18   4   0   34.07    3.81   1
 -18  -4   0   26.91    4.73   2
  18   4   0   24.40    3.46   1
  18  -4   0   25.75    3.92   3
  20  -4   0   15.24    4.00   3
 -20   4   0   18.80    3.67   1
  20   4   0   25.87    3.75   1
 -20  -4   0   14.68    4.50   2
 -22  -4   0    2.20    4.72   2
 -22   4   0    6.09    3.37   1
  22   4   0   -0.59    3.22   1
  24   4   0   -3.23    4.13   1
 -24   4   0   12.81    4.36   1
 -24  -4   0    8.53    5.70   2
  26   4   0    1.04    4.95   1
 -26  -4   0   -2.98    6.53   2
 -26   4   0    4.27    4.85   1
  28   4   0    5.75    6.33   1
  -1  -5   0  205.79    9.86   3
  -1   5   0  207.06    9.03   1
   1   5   0  219.51    9.10   1
   1  -5   0  211.95    9.48   3
  -1  -5   0  214.15    9.11   2
   1  -5   0  215.83    8.90   2
   3   5   0  429.97   17.64   1
  -3   5   0  448.52   17.53   2
  -3  -5   0  452.70   18.01   3
  -3   5   0  436.22   17.68   1
  -3  -5   0  442.58   18.14   2
   3  -5   0  419.56   18.33   3
   5  -5   0  242.06   11.10   3
  -5  -5   0  243.81   10.97   2
  -5  -5   0  257.66   10.53   3
  -5   5   0  256.68   10.60   1
   5   5   0  249.12   10.49   1
  -7   5   0  183.19    8.32   1
  -7  -5   0  178.53    8.04   3
  -7  -5   0  201.43    8.93   2
   7  -5   0  181.94    8.84   3
   7   5   0  196.23    8.28   1
   9   5   0  247.82   10.69   1
   9  -5   0  261.07   11.37   3
  -9  -5   0  247.26   11.40   2
  -9  -5   0  248.42   10.45   3
  -9   5   0  240.31   10.73   1
  11  -5   0   51.19    4.07   3
 -11  -5   0   49.71    3.21   3
 -11   5   0   58.57    3.77   1
 -11   5   0   60.24    3.31   2
  11   5   0   52.79    3.59   1
 -11  -5   0   63.64    4.59   2
 -13  -5   0   89.62    5.91   2
 -13   5   0   65.32    4.84   1
  13   5   0   93.95    4.86   1
  13  -5   0   82.21    5.32   3
 -15   5   0  100.55    5.89   1
  15   5   0  101.69    5.68   1
  15  -5   0   92.76    6.14   3
 -15  -5   0  106.85    7.03   2
  17  -5   0   24.75    3.81   3
  17   5   0   23.36    3.20   1
 -17  -5   0   17.33    3.98   2
 -17   5   0   16.37    3.19   1
 -19  -5   0   25.94    4.93   2
 -19   5   0   37.20    4.12   1
  19  -5   0   27.06    4.32   3
  19   5   0   29.78    3.84   1
 -21  -5   0   27.84    5.57   2
  21   5   0   24.67    3.99   1
 -21   5   0   28.85    4.22   1
  21  -5   0   20.57    4.61   3
 -23   5   0   23.99    4.72   1
 -23  -5   0   37.86    6.40   2
  23   5   0   35.71    4.89   1
 -25   5   0   38.66    5.60   1
 -25  -5   0   24.01    6.84   2
  25   5   0   25.87    5.68   1
  27   5   0   24.32    6.21   1
 -27  -5   0   13.46    7.71   2
   0  -6   0  148.10    8.11   3
   0  -6   0  172.42    7.23   2
   0   6   0  159.25    7.37   1
  -2  -6   0  324.78   13.71   2
  -2  -6   0  310.25   14.33   3
   2   6   0  319.09   13.51   1
  -2   6   0  336.94   13.54   1
   2  -6   0  323.57   13.26   2
   2  -6   0  330.06   14.12   3
   4  -6   0  652.42   27.28   3
  -4  -6   0  646.50   26.97   2
  -4   6   0  677.56   26.20   2
  -4  -6   0  647.45   26.75   3
   4   6   0  666.50   26.29   1
  -4   6   0  662.17   26.33   1
   6  -6   0  766.22   31.70   3
  -6  -6   0  762.33   30.99   3
  -6  -6   0  765.01   31.52   2
   6   6   0  781.14   30.52   1
  -6   6   0  772.59   30.60   1
   8   6   0  105.03    5.54   1
   8  -6   0  104.58    6.22   3
  -8  -6   0  116.94    5.37   3
  -8  -6   0  111.39    6.22   2
  -8   6   0  122.32    5.76   1
 -10  -6   0  101.13    5.15   3
 -10  -6   0  107.53    6.26   2
  10  -6   0  106.97    6.16   3
 -10   6   0  112.04    5.66   1
  10   6   0  110.40    5.55   1
  12  -6   0  210.31    9.55   3
  12   6   0  191.92    8.73   1
 -12  -6   0  176.99    9.53   2
 -12   6   0  176.94    8.74   1
 -14   6   0  147.73    7.58   1
  14  -6   0  162.78    8.30   3
  14   6   0  128.27    7.32   1
 -14  -6   0  168.20    8.62   2
 -16   6   0   69.54    5.17   1
  16  -6   0   74.43    5.68   3
 -16  -6   0   76.01    6.16   2
  16   6   0   71.20    4.98   1
 -18   6   0   37.51    4.12   1
  18  -6   0   35.28    4.62   3
  18   6   0   37.57    4.01   1
 -18  -6   0   32.71    5.03   2
 -20  -6   0   61.40    6.39   2
  20  -6   0   53.70    5.89   3
 -20   6   0   53.37    5.23   1
  20   6   0   58.89    5.31   1
 -22   6   0  107.82    7.62   1
 -22  -6   0  114.41    9.26   2
  22  -6   0  115.51    8.46   3
  22   6   0  105.63    7.45   1
  24   6   0   42.73    5.97   1
 -24  -6   0   45.75    7.59   2
 -24   6   0   51.20    5.95   1
 -26  -6   0   35.48    8.07   2
  26   6   0   33.24    6.36   1
 -26   6   0   36.27    6.13   1
  -1  -7   0  149.94    9.03   3
   1  -7   0  169.93    8.65   3
  -1  -7   0  161.38    7.54   2
  -1   7   0  168.81    7.66   1
   1  -7   0  163.91    7.32   2
   1   7   0  167.61    7.68   1
  -3  -7   0  633.23   26.32   3
  -3   7   0  620.75   25.45   2
   3  -7   0  633.56   26.53   3
   3   7   0  657.66   25.62   1
  -3   7   0  617.97   25.53   1
  -3  -7   0  654.35   26.13   2
   5   7   0   90.99    4.98   1
   5  -7   0   83.04    5.60   3
  -5  -7   0   94.10    5.01   3
  -5   7   0   94.29    4.18   2
  -5  -7   0   96.10    5.38   2
  -5   7   0   96.27    5.02   1
  -7   7   0  236.54   10.72   1
   7  -7   0  235.10   11.38   3
   7   7   0  247.96   10.65   1
  -7  -7   0  250.00   10.60   3
  -7  -7   0  249.96   11.25   2
  -9  -7   0   77.12    5.02   2
  -9  -7   0   71.84    4.06   3
   9   7   0   69.64    4.25   1
  -9   7   0   67.08    4.28   1
   9  -7   0   71.85    4.99   3
  11   7   0  215.63    9.17   1
  11  -7   0  168.70    9.69   3
 -11  -7   0  211.09   10.02   2
 -11   7   0  192.92    9.16   1
 -13   7   0   97.55    5.75   1
  13   7   0   90.31    5.51   1
 -13  -7   0  103.71    6.70   2
  13  -7   0  106.49    6.57   3
 -15   7   0  196.98    9.28   1
  15  -7   0  178.39    9.89   3
 -15  -7   0  186.39   10.21   2
  15   7   0  182.59    9.02   1
  17  -7   0  142.63    8.64   3
 -17   7   0  137.95    7.74   1
 -17  -7   0  154.82    9.24   2
  17   7   0  143.29    7.84   1
 -19  -7   0  108.64    8.40   2
  19  -7   0  101.35    7.92   3
 -19   7   0  141.00    7.58   1
  19   7   0  114.01    7.14   1
  21   7   0   77.32    6.26   1
 -21   7   0   85.87    6.70   1
 -21  -7   0   90.55    8.00   2
  23  -7   0   55.95    7.39   3
 -23   7   0   86.21    6.77   1
 -23  -7   0   61.16    7.83   2
  23   7   0   63.87    6.35   1
 -25  -7   0   36.31    7.59   2
  25   7   0   33.14    6.09   1
 -25   7   0   34.78    5.84   1
  27   7   0   35.06    7.57   1
   0  -8   0  204.89   10.81   3
   0  -8   0  218.58    9.37   2
   0   8   0  205.21    9.51   1
  -2  -8   0  703.58   27.94   2
  -2  -8   0  662.05   28.81   3
   2   8   0  711.55   27.61   1
   2  -8   0  711.21   28.84   3
  -2   8   0  658.16   27.46   1
   2  -8   0  654.65   27.47   2
  -4   8   0  156.12    7.47   1
  -4  -8   0  139.88    7.43   3
  -4   8   0  157.69    6.75   2
  -4  -8   0  155.38    7.61   2
   4   8   0  159.81    7.47   1
   4  -8   0  158.40    8.15   3
  -6   8   0  236.89   10.75   1
   6   8   0  244.54   10.70   1
  -6  -8   0  251.93   11.21   2
   6  -8   0  228.28   11.38   3
  -6  -8   0  244.66   10.68   3
  -8   8   0  108.80    5.83   1
   8  -8   0   92.64    6.29   3
  -8  -8   0  115.96    6.33   2
   8   8   0  104.14    5.69   1
  -8  -8   0  113.58    5.61   3
  10  -8   0  350.82   15.74   3
 -10   8   0  338.29   14.91   1
 -10  -8   0  333.55   15.56   2
  10   8   0  355.74   14.84   1
  12  -8   0  129.82    7.69   3
 -12  -8   0  143.96    7.79   2
  12   8   0  114.55    6.78   1
 -12   8   0  139.33    7.08   1
  14   8   0  117.64    6.79   1
  14  -8   0  122.65    7.70   3
 -14  -8   0  129.07    7.72   2
 -14   8   0  125.97    6.97   1
  16   8   0  115.96    6.85   1
  16  -8   0  121.57    7.92   3
 -16   8   0  116.48    6.99   1
 -16  -8   0  128.48    8.35   2
  18   8   0  171.06    9.37   1
  18  -8   0  175.98   10.42   3
 -18  -8   0  181.93   10.60   2
 -18   8   0  190.35    9.60   1
  20   8   0  186.66    8.85   1
 -20   8   0  116.20    8.25   1
 -20  -8   0  121.18    9.56   2
  20  -8   0  132.73    9.35   3
 -22   8   0   56.67    6.09   1
 -22  -8   0   52.67    7.20   2
  22  -8   0   57.81    7.14   3
  22   8   0   52.54    5.78   1
 -24   8   0   21.91    5.37   1
  24   8   0   23.36    5.52   1
  24  -8   0   33.79    7.39   3
 -24  -8   0   33.66    7.00   2
  26   8   0   50.95    7.61   1
   1  -9   0  138.80    6.72   2
   1  -9   0  122.69    8.32   3
  -1   9   0  151.34    7.14   1
   1   9   0  152.71    7.17   1
  -1  -9   0  139.31    6.87   2
  -1  -9   0  140.34    8.86   3
  -3   9   0   92.63    4.94   2
  -3  -9   0   98.73    5.89   3
  -3  -9   0  100.74    5.56   2
  -3   9   0   98.26    5.55   1
   3  -9   0  102.65    6.68   3
   3   9   0  119.91    5.85   1
  -5   9   0  125.05    6.38   1
   5   9   0  108.58    6.15   1
  -5  -9   0  126.20    6.55   2
   5  -9   0  123.48    7.08   3
  -5  -9   0  111.77    6.24   3
   7   9   0   63.01    4.36   1
  -7  -9   0   64.59    4.24   3
  -7  -9   0   59.44    4.64   2
   7  -9   0   58.18    4.98   3
  -7   9   0   66.51    4.51   1
   9   9   0   54.38    4.32   1
  -9  -9   0   57.13    4.79   2
   9  -9   0   59.55    5.06   3
  -9  -9   0   62.62    4.19   3
  -9   9   0   62.78    4.53   1
  11   9   0   33.18    3.55   1
  11  -9   0   34.73    4.31   3
 -11  -9   0   28.72    3.90   2
 -11   9   0   29.53    3.53   1
  13   9   0   56.39    4.57   1
 -13  -9   0   52.94    5.16   2
  13  -9   0   51.39    5.31   3
 -13   9   0   53.89    4.54   1
  15   9   0   27.68    3.77   1
  15  -9   0   31.58    4.65   3
 -15   9   0   30.60    3.76   1
 -15  -9   0   23.09    4.19   2
 -17  -9   0   17.79    4.29   2
  17  -9   0   14.51    4.31   3
 -17   9   0   18.71    3.65   1
  17   9   0   19.04    3.81   1
  19   9   0   40.42    4.76   1
 -19  -9   0   37.59    5.92   2
 -19   9   0   41.82    4.94   1
  19  -9   0   36.37    5.70   3
  21  -9   0   35.65    6.35   3
 -21  -9   0   24.65    6.10   2
  21   9   0   31.10    5.07   1
 -21   9   0   37.38    5.10   1
 -23   9   0   20.72    5.40   1
  23  -9   0   31.32    6.81   3
  23   9   0   26.90    5.60   1
 -23  -9   0   31.53    6.88   2
  25  -9   0   15.44    7.69   3
   0  10   0    0.70    1.81   1
   0 -10   0    0.30    3.76   3
   0 -10   0    2.76    1.91   2
   2 -10   0   68.90    6.21   3
   2  10   0   75.60    4.79   1
  -2 -10   0   55.47    4.33   2
  -2 -10   0   75.92    5.71   3
  -2  10   0   72.97    4.70   1
  -4 -10   0    4.81    2.79   3
  -4  10   0    1.90    1.84   1
   4  10   0   -1.42    1.86   1
  -4 -10   0    1.94    2.26   2
   4 -10   0    0.86    3.16   3
  -6  10   0   20.53    3.02   1
   6  10   0   26.62    3.16   1
   6 -10   0   22.68    3.97   3
  -6 -10   0   15.53    3.03   2
  -6 -10   0   26.25    3.18   3
  -8 -10   0   30.07    3.79   2
   8 -10   0   34.35    4.34   3
   8  10   0   33.00    3.67   1
  -8 -10   0   30.12    3.43   3
  -8  10   0   34.30    3.68   1
 -10  10   0   33.76    3.79   1
  10 -10   0   38.38    4.49   3
  10  10   0   40.95    3.94   1
 -10 -10   0   36.30    4.25   2
  12 -10   0    1.26    3.06   3
 -12 -10   0    1.72    2.85   2
 -12  10   0    1.74    2.36   1
  12  10   0    4.62    2.78   1
  14  10   0   16.12    3.48   1
 -14 -10   0   21.80    4.22   2
  14 -10   0   20.11    4.21   3
 -14  10   0   19.88    3.59   1
 -16 -10   0    2.88    3.58   2
  16 -10   0    0.85    3.84   3
  16  10   0    1.79    3.22   1
 -16  10   0    4.67    2.92   1
  18 -10   0   19.66    5.08   3
  18  10   0   20.33    4.20   1
 -18  10   0   26.94    4.44   1
 -18 -10   0   11.49    4.53   2
  20  10   0    5.51    4.30   1
 -20 -10   0    7.63    5.07   2
  20 -10   0   10.65    5.15   3
 -20  10   0   10.73    4.29   1
  22 -10   0    4.47    5.95   3
 -22 -10   0   -2.19    5.28   2
 -22  10   0    7.12    4.54   1
  22  10   0    2.65    4.80   1
  24 -10   0    2.81    6.79   3
   1 -11   0   13.53    4.87   3
  -1  11   0   13.49    2.80   1
  -1 -11   0   13.92    2.70   2
   1  11   0   17.28    3.05   1
  -1 -11   0   12.88    4.31   3
   3  11   0   95.16    6.35   1
  -3  11   0  115.33    6.47   1
   3 -11   0  130.39    8.56   3
  -3 -11   0  116.36    6.84   3
  -3 -11   0  112.99    6.37   2
  -5  11   0    1.78    2.24   1
  -5 -11   0   -0.42    2.83   3
  -5 -11   0    0.88    2.44   2
   5  11   0    4.27    2.43   1
   5 -11   0    0.13    3.46   3
  -7  11   0    3.36    2.48   1
  -7 -11   0   -0.27    2.51   2
   7  11   0    3.01    2.51   1
   7 -11   0    4.97    3.54   3
  -7 -11   0    2.67    2.98   3
   9 -11   0    1.49    3.43   3
  -9 -11   0    2.44    2.76   2
   9  11   0    5.03    2.82   1
  -9  11   0    0.89    2.55   1
  11 -11   0    2.17    3.31   3
  11  11   0    2.49    2.88   1
 -11 -11   0    1.01    2.81   2
 -11  11   0   -0.46    2.55   1
 -13  11   0   14.71    3.61   1
  13 -11   0   10.76    3.92   3
 -13 -11   0    5.70    3.64   2
  13  11   0   17.86    3.86   1
 -15 -11   0    5.69    3.76   2
 -15  11   0    3.25    3.21   1
  15 -11   0    0.48    3.56   3
  15  11   0   -0.06    3.27   1
  17  11   0    9.12    3.90   1
 -17  11   0   11.67    3.80   1
 -17 -11   0    6.30    4.20   2
  17 -11   0    8.52    4.60   3
 -19 -11   0   -0.80    4.68   2
 -19  11   0    2.29    4.18   1
  19  11   0    7.93    4.38   1
  19 -11   0    4.19    4.94   3
  21 -11   0    5.28    6.04   3
 -21  11   0   -0.58    4.39   1
 -21 -11   0    7.15    5.55   2
  21  11   0   -2.23    5.14   1
  23 -11   0    2.88    6.68   3
   0  12   0  122.55    7.04   1
   0 -12   0  122.02    9.16   3
  -2  12   0   27.09    3.56   1
  -2 -12   0   19.93    4.22   3
   2  12   0   27.25    3.49   1
  -2 -12   0   24.05    3.28   2
   2 -12   0   20.39    5.47   3
   4  12   0   18.39    3.29   1
  -4 -12   0   14.85    3.58   3
  -4 -12   0   11.49    3.15   2
   4 -12   0   11.13    4.88   3
  -4  12   0   14.84    3.25   1
   6  12   0   67.24    5.27   1
   6 -12   0   71.03    7.00   3
  -6 -12   0   57.49    5.10   2
  -6  12   0   61.66    5.15   1
  -6 -12   0   58.19    5.15   3
   8  12   0   47.26    4.80   1
  -8  12   0   56.30    4.92   1
  -8 -12   0   51.29    4.94   2
   8 -12   0   47.90    5.99   3
 -10 -12   0   28.76    4.35   2
  10  12   0   28.61    4.14   1
  10 -12   0   37.75    5.37   3
 -10  12   0   25.10    4.03   1
 -12 -12   0   29.49    4.65   2
 -12  12   0   34.18    4.37   1
  12 -12   0   27.58    4.99   3
  12  12   0   25.83    4.34   1
 -14 -12   0   72.80    6.57   2
  14  12   0   81.88    6.37   1
  14 -12   0   77.18    7.03   3
 -14  12   0   67.03    6.03   1
 -16 -12   0   17.56    4.92   2
  16 -12   0   14.11    4.95   3
  16  12   0   23.46    4.87   1
 -16  12   0   29.41    4.76   1
  18 -12   0   35.81    6.44   3
  18  12   0   26.58    5.49   1
 -18 -12   0   36.34    6.20   2
 -18  12   0   31.08    5.32   1
  20 -12   0   11.47    6.19   3
 -20 -12   0    9.55    5.70   2
 -20  12   0   15.57    5.06   1
  22 -12   0   18.47    7.66   3
   1  13   0   62.65    5.04   1
  -1  13   0   63.27    5.10   1
  -1 -13   0   63.90    6.39   3
   1 -13   0   47.94    7.26   3
  -3  13   0  201.65    9.98   1
  -3 -13   0  197.84   10.19   3
   3 -13   0  206.52   12.59   3
  -3 -13   0  170.62    9.57   2
   3  13   0  195.65    9.87   1
   5 -13   0   61.68    7.81   3
  -5  13   0   56.74    5.12   1
   5  13   0   47.74    4.92   1
  -5 -13   0   63.19    5.52   3
  -5 -13   0   61.52    5.15   2
   7  13   0  115.11    7.27   1
  -7  13   0   96.70    6.82   1
   7 -13   0  123.25    9.41   3
  -7 -13   0   95.21    6.87   2
  -9 -13   0   82.48    6.61   2
  -9  13   0   83.66    6.41   1
   9 -13   0   82.93    8.01   3
   9  13   0  100.40    6.95   1
 -11 -13   0  150.32    9.09   2
  11  13   0  151.30    9.08   1
 -11  13   0  149.95    8.78   1
  11 -13   0  150.22   10.41   3
 -13  13   0   69.23    6.14   1
  13 -13   0   57.39    6.91   3
  13  13   0   69.80    6.37   1
 -13 -13   0   70.12    6.58   2
 -15 -13   0   68.09    7.11   2
 -15  13   0   77.98    6.85   1
  15 -13   0   77.62    8.05   3
  15  13   0   72.62    6.94   1
 -17 -13   0   32.21    6.26   2
 -17  13   0   36.78    5.76   1
  17 -13   0   49.69    7.31   3
  17  13   0   42.14    6.72   1
 -19  13   0   33.49    6.07   1
  19 -13   0   45.91    8.06   3
 -19 -13   0   45.31    7.09   2
   0  14   0  228.37   11.65   1
   0 -14   0  247.34   13.32   3
  -2 -14   0   40.30    5.27   3
  -2  14   0   38.10    4.47   1
   2  14   0   38.56    4.52   1
   2 -14   0   28.82    6.81   3
  -4  14   0  144.66    8.45   1
  -4 -14   0  143.71    8.93   3
   4  14   0  153.95    8.57   1
   4 -14   0  145.45   11.41   3
  -6 -14   0  123.88    7.86   2
  -6  14   0  117.01    7.84   1
   6  14   0  129.94    7.87   1
   6 -14   0  133.19   10.73   3
  -8 -14   0   67.53    6.16   2
   8 -14   0   77.21    8.57   3
   8  14   0   75.36    6.47   1
  -8  14   0   73.02    6.17   1
 -10  14   0  125.41    8.64   1
  10  14   0  148.16    9.05   1
 -10 -14   0  135.40    8.71   2
  10 -14   0  130.06   10.56   3
  12  14   0   59.69    6.34   1
  12 -14   0   62.55    8.15   3
 -12 -14   0   57.63    6.30   2
 -12  14   0   61.87    6.27   1
  14  14   0   98.06    8.15   1
 -14 -14   0   80.50    7.94   2
  14 -14   0  101.12    9.48   3
 -14  14   0   95.51    7.78   1
 -16  14   0   43.44    6.23   1
 -16 -14   0   41.36    6.76   2
  16 -14   0   48.70    7.88   3
 -18  14   0   32.38    6.03   1
  18 -14   0   41.05    8.53   3
 -18 -14   0   33.68    7.00   2
   1 -15   0   67.59    7.86   3
  -1 -15   0   77.04    6.80   3
  -1  15   0   80.84    6.25   1
   1  15   0   74.89    6.19   1
  -3  15   0   91.01    6.70   1
  -3 -15   0   80.25    7.14   3
   3  15   0   94.26    6.81   1
   3 -15   0   70.23    8.95   3
   5  15   0   70.81    6.01   1
  -5  15   0   62.54    5.94   1
   5 -15   0   62.44    9.05   3
   7  15   0   50.91    5.75   1
  -7  15   0   51.82    5.68   1
   7 -15   0   68.37    9.12   3
  -7 -15   0   61.11    6.10   2
   9  15   0   67.61    6.64   1
  -9 -15   0   64.78    6.46   2
   9 -15   0   68.08    9.50   3
  -9  15   0   67.51    6.39   1
  11  15   0   59.71    6.76   1
  11 -15   0   75.17    9.84   3
 -11  15   0   48.87    6.14   1
 -11 -15   0   56.49    6.61   2
 -13  15   0   39.75    6.03   1
  13 -15   0   38.75    8.17   3
 -13 -15   0   35.36    6.26   2
 -15  15   0   30.36    5.97   1
 -15 -15   0   23.76    6.37   2
  15 -15   0   32.91    8.32   3
 -17 -15   0   32.69    7.00   2
   0  16   0   78.45    6.52   1
   0 -16   0   74.12    7.41   3
   2 -16   0   42.39    7.34   3
   2  16   0   42.21    5.28   1
  -2  16   0   45.52    5.63   1
  -2 -16   0   58.89    6.49   3
   4  16   0   37.81    5.33   1
   4 -16   0   37.83    8.82   3
  -4  16   0   52.57    5.72   1
  -6  16   0   26.60    4.98   1
   8 -16   0   25.76    9.08   3
   8  16   0   53.28    6.31   1
  -8  16   0   45.76    6.21   1
  10 -16   0   23.29    8.85   3
 -10 -16   0   29.54    5.89   2
 -10  16   0   25.05    5.64   1
  10  16   0   27.34    6.32   1
  12 -16   0   32.38    9.36   3
 -12  16   0   11.78    5.68   1
 -12 -16   0   22.38    5.92   2
  14 -16   0   53.14   11.12   3
 -14  16   0   40.57    6.69   1
 -14 -16   0   33.93    6.92   2
  -1  17   0    5.34    4.47   1
   1 -17   0    9.80    5.90   3
   1  17   0    3.73    4.53   1
   3 -17   0    4.63    6.43   3
  -3  17   0    0.62    4.42   1
   3  17   0    0.02    4.35   1
   5  17   0    7.38    4.95   1
   5 -17   0    8.08    8.14   3
  -5  17   0    6.55    4.85   1
   7  17   0    7.82    5.52   1
  -7  17   0    8.14    5.11   1
   7 -17   0    7.39    8.85   3
  -9  17   0    0.45    5.15   1
   9 -17   0    8.81    9.11   3
  11 -17   0    4.82   10.51   3
 -11  17   0    8.38    5.22   1
 -13 -17   0    3.32    6.27   2
   0  18   0   -1.54    4.68   1
   2 -18   0   -0.43    6.66   3
  -2  18   0   -0.94    4.82   1
   2  18   0   -3.60    4.77   1
   4 -18   0    3.29    7.48   3
  -4  18   0   -1.63    4.96   1
   4  18   0   -0.92    5.30   1
  -6  18   0    5.29    5.26   1
   6 -18   0    9.52    9.28   3
   8 -18   0   -3.85    9.50   3
  -8  18   0   -2.56    5.56   1
 -10  18   0    2.96    6.05   1
   1  19   0   17.92    6.42   1
  -1  19   0   23.68    6.31   1
   3 -19   0   16.59    8.03   3
  -3  19   0   22.17    6.40   1
  -5  19   0    5.17    6.17   1
   5 -19   0    1.90    9.07   3
  28   0  -1   -4.59    5.85   1
  26   0  -1   -1.13    5.11   1
 -22   0   1   -5.79    2.91   1
 -20   0   1   -0.71    2.71   1
 -20   0   1    3.27    3.48   2
  18   0  -1    1.54    2.45   3
 -18   0   1    1.99    2.95   2
 -18   0   1   -0.67    2.33   1
  16   0  -1   -0.65    2.00   3
 -16   0   1    1.19    2.08   1
 -16   0   1    3.90    2.58   2
  14   0  -1   -0.65    1.62   3
 -14   0   1    0.61    1.65   1
 -14   0   1    3.17    2.25   2
 -12   0   1   -4.04    1.91   2
 -12   0   1    0.82    1.56   1
  12   0  -1    0.69    1.63   3
 -10   0   1   -0.26    1.50   1
 -10   0   1   -1.39    1.66   2
  -8   0   1   -0.35    1.25   2
  -8   0   1   -0.07    1.04   1
  -8   0   1   -1.89    1.10   3
  -6   0   1    1.75    0.99   3
  -6   0   1    0.65    1.12   2
  -6   0   1    0.40    0.83   1
  -4   0   1   -0.41    0.79   2
  -4   0   1   -1.07    0.76   3
  -4   0   1    0.98    0.70   1
  -2   0   1   -0.45    0.25   1
  -2   0   1    0.65    0.36   2
  -2   0   1   -0.11    0.33   3
  -2   0  -1    0.52    0.44   2
   2   0   1   -1.24    0.39   3
  -2   0  -1   -0.20    0.38   1
   4   0   1   -0.27    0.74   3
  -4   0  -1    1.39    0.92   2
  -4   0  -1    0.05    0.78   1
  -6   0  -1    0.83    0.97   1
   6   0   1   -0.09    0.87   3
  -6   0  -1    0.03    1.00   2
   8   0   1    0.83    1.15   3
  -8   0  -1   -0.55    1.44   2
  -8   0  -1   -0.23    1.16   1
 -10   0  -1   -1.06    1.60   1
  10   0   1   -0.82    1.55   3
 -10   0  -1   -1.10    1.85   2
  12   0   1    0.22    1.68   3
 -12   0  -1    0.62    1.67   1
 -12   0  -1    1.74    2.04   2
 -14   0  -1    1.33    2.33   2
 -14   0  -1   -0.78    1.73   1
  14   0   1    0.34    1.83   3
  16   0   1   -0.42    2.27   3
 -16   0  -1    0.13    2.06   1
 -16   0  -1    2.61    2.79   2
 -18   0  -1    3.09    3.29   2
 -18   0  -1   -1.33    2.48   1
 -20   0  -1   -1.27    3.75   2
 -20   0  -1    1.16    2.89   1
  24   0   1   -1.20    4.33   1
  26   0   1   -1.96    5.24   1
  28   0   1   -3.91    6.75   1
  27   1  -1   14.05    6.17   1
  25   1  -1   19.92    5.25   1
 -25   1   1   -0.83    4.50   1
 -23   1   1   10.36    3.92   1
  23   1  -1   15.02    4.31   1
 -23  -1   1   16.29    5.53   2
 -21   1   1   44.83    4.65   1
  21   1  -1   33.06    4.51   1
 -21  -1   1   40.94    5.37   2
 -19   1   1   38.13    3.96   1
  19  -1  -1   35.63    3.95   3
 -19  -1   1   35.16    4.75   2
 -19  -1   1   30.24    3.90   1
 -19   1   1   33.15    4.28   2
 -17   1   1   15.77    3.22   2
  17   1  -1   14.34    2.70   3
 -17  -1   1   15.63    2.86   1
 -17  -1   1   19.82    3.53   2
  17  -1  -1   23.10    3.07   3
 -17   1   1   19.62    2.94   1
  15  -1  -1   85.80    4.95   3
 -15   1   1   83.54    5.20   2
 -15  -1   1   93.49    5.81   2
  15   1  -1   85.28    4.77   3
 -15  -1   1   81.23    4.94   1
 -15   1   1   75.04    4.88   1
  13  -1  -1   13.76    2.25   3
 -13   1   1   10.71    2.37   2
 -13  -1   1   13.48    2.69   2
 -13   1   1   16.60    2.31   1
 -13  -1   1   14.97    2.27   1
 -11  -1   1  110.78    5.29   1
  11  -1  -1   98.57    5.25   3
 -11  -1   1  103.92    5.79   2
 -11  -1   1  110.67    5.24   3
 -11   1   1   96.87    5.39   2
 -11   1   1  102.07    5.20   1
  -9  -1   1    1.69    1.30   3
   9  -1  -1    4.14    1.46   3
  -9   1   1    3.22    1.41   1
  -9   1   1    4.42    1.55   2
  -9  -1   1    3.61    1.43   1
  -9  -1   1    2.52    1.77   2
   7  -1  -1  108.32    4.73   3
  -7   1   1   96.53    4.57   1
  -7  -1   1   93.32    4.84   2
  -7  -1   1  103.01    4.53   3
  -7   1   1  100.12    4.64   2
  -7  -1   1   97.83    4.53   1
  -5  -1   1  231.37   10.32   2
  -5   1   1  249.95   10.11   2
   5  -1  -1  258.74   10.28   3
  -5  -1   1  253.38    9.94   1
  -5  -1   1  243.19   10.12   3
  -5   1   1  246.43    9.96   1
   3   1  -1  722.34   27.25   1
  -3   1   1  717.11   27.85   2
  -3   1   1  704.45   27.31   1
  -3  -1   1  691.43   27.98   3
  -3  -1   1  685.21   28.02   2
  -1  -1   1  448.13   17.17   2
  -1  -1   1  411.27   17.18   3
   1  -1  -1  432.85   17.20   3
  -1   1   1  432.98   16.78   1
  -1   1  -1  367.98   13.86   1
   1  -1   1  336.32   14.44   3
  -1  -1  -1  361.92   14.23   2
  -1   1  -1  356.39   14.16   2
   1   1   1  357.22   13.90   1
  -3   1  -1   75.04    3.30   2
  -3   1  -1   74.32    3.32   1
   3   1   1   72.75    3.31   1
   3  -1   1   75.47    3.55   3
  -3  -1  -1   73.34    3.49   2
   5  -1   1   14.55    1.45   3
   5   1   1   11.67    1.36   1
  -5   1  -1   16.59    1.39   1
   5   1   1   14.04    1.04   3
  -5   1  -1   18.90    1.44   2
  -5  -1  -1   17.30    1.64   2
  -7  -1  -1   72.65    3.74   1
   7   1   1   74.58    3.49   3
  -7  -1  -1   74.07    3.99   2
  -7   1  -1   74.91    3.76   1
   7  -1   1   78.86    3.82   3
  -7   1  -1   77.63    3.84   2
  -9  -1  -1   69.79    4.37   2
   9   1   1   69.54    3.58   3
   9  -1   1   66.79    3.88   3
  -9   1  -1   75.80    4.17   2
  -9   1  -1   69.13    3.85   1
  -9  -1  -1   65.95    3.83   1
 -11  -1  -1   13.64    2.09   1
 -11   1  -1   15.45    2.15   1
 -11   1  -1   12.19    2.42   2
 -11  -1  -1   11.91    2.56   2
  11  -1   1   12.66    2.11   3
  11   1   1   10.28    1.77   3
  13  -1   1   25.53    2.69   3
 -13  -1  -1   22.69    3.12   2
 -13  -1  -1   25.21    2.68   1
 -13   1  -1   17.00    2.46   1
  13   1   1   23.56    2.39   3
 -13   1  -1   23.52    3.06   2
  15  -1   1   75.49    5.01   3
 -15   1  -1   80.29    5.12   1
  15   1   1   73.22    4.80   3
 -15   1  -1   94.06    5.81   2
 -15  -1  -1   87.39    5.82   2
 -15  -1  -1   98.24    5.24   1
 -17   1  -1   98.76    6.72   2
 -17   1  -1   98.94    6.09   1
  17  -1   1   94.04    5.94   3
 -17  -1  -1   97.05    6.86   2
  19   1   1   29.81    4.25   1
 -19   1  -1   39.98    5.06   2
 -19  -1  -1   48.33    5.41   2
 -19   1  -1   47.75    4.49   1
 -21   1  -1   21.16    3.96   1
 -21  -1  -1   15.31    4.82   2
  21   1   1   23.38    4.12   1
 -23  -1  -1   14.21    5.47   2
  23   1   1    6.19    4.10   1
 -23   1  -1    7.86    3.86   1
  25   1   1    5.47    5.02   1
  27   1   1    2.69    5.65   1
  27  -1   1    5.31    5.97   1
 -28   2   1   49.83    6.90   1
  28   2  -1   35.96    7.05   1
  26   2  -1   11.39    5.38   1
 -26   2   1   16.45    5.12   1
 -24   2   1   77.21    6.69   1
  24   2  -1   98.73    7.24   1
 -24  -2   1   77.82    8.03   2
  22   2  -1   32.41    4.60   1
 -22  -2   1   54.31    6.19   2
 -22   2   1   45.40    4.80   1
 -20  -2   1   44.78    5.45   2
  20   2  -1   37.26    4.38   1
  20  -2  -1   42.65    4.59   3
 -20   2   1   46.41    4.38   1
 -18  -2   1  154.90    8.81   2
  18  -2  -1  151.70    7.99   3
  18   2  -1  143.42    7.86   1
 -18   2   1  151.79    8.11   2
 -18   2   1  140.68    7.78   1
 -16   2   1  109.92    6.35   2
 -16  -2   1  113.16    6.86   2
  16   2  -1  125.05    6.33   1
  16  -2  -1  113.34    6.36   3
  16   2  -1  115.89    5.98   3
 -16   2   1  110.31    6.30   1
 -14   2   1   75.11    4.49   1
 -14   2   1   72.26    4.59   2
 -14  -2   1   84.28    5.34   2
  14  -2  -1   67.86    4.50   3
  14   2  -1   75.38    4.50   1
 -14  -2   1   71.52    4.34   3
  12   2  -1  290.71   11.90   1
 -12  -2   1  271.56   12.56   2
  12  -2  -1  286.45   12.18   3
 -12   2   1  278.58   11.91   1
 -12  -2   1  272.23   11.82   3
 -12   2   1  268.53   11.96   2
 -10   2   1  371.92   15.14   1
  10   2  -1  371.83   15.09   1
 -10  -2   1  364.98   15.21   3
 -10   2   1  363.93   15.27   2
  10  -2  -1  373.98   15.54   3
 -10  -2   1  363.90   15.87   2
  -8   2   1  446.27   18.06   2
  -8  -2   1  435.13   18.58   2
  -8  -2   1  439.75   18.08   3
   8   2  -1  451.63   17.83   1
   8  -2  -1  447.80   18.37   3
  -8   2   1  454.97   17.93   1
   6  -2  -1  593.42   23.53   3
   6   2  -1  585.34   22.78   1
  -6  -2   1  590.84   23.29   3
  -6  -2   1  553.84   23.58   2
  -6   2   1  582.69   23.13   2
  -6   2   1  577.74   22.88   1
  -4   2   1 1875.84   70.82   1
   4   2  -1 1844.62   70.70   1
  -4  -2   1 1721.64   72.54   2
  -4  -2   1 1880.64   72.59   3
   4  -2  -1 1852.14   72.75   3
   2   2  -1   28.27    1.64   1
  -2  -2   1   35.24    1.99   2
  -2   2   1   37.42    1.86   1
   2  -2  -1   29.90    1.88   3
  -2  -2   1   36.19    1.81   3
   0   2  -1  967.28   35.99   1
   0   2  -1  925.78   36.78   2
   0  -2   1  844.36   37.22   3
   0  -2  -1  950.51   36.79   2
   0  -2  -1  955.17   36.96   3
   0   2   1  938.58   36.10   1
  -2   2  -1   91.12    4.07   2
  -2   2  -1   97.49    4.17   1
   2   2   1  107.00    4.24   1
  -2  -2  -1   93.69    4.37   2
   2  -2   1  106.16    4.58   3
  -2  -2  -1   98.12    4.29   3
  -4   2  -1 2407.79   95.91   2
   4   2   1 2436.79   93.93   1
   4  -2   1 2446.85   96.59   3
  -4  -2  -1 2396.53   96.22   2
  -4   2  -1 2505.56   93.96   1
   6   2   1   81.67    3.86   1
  -6   2  -1   79.10    3.71   2
  -6   2  -1   74.70    3.80   1
  -6  -2  -1   75.76    4.09   2
   6  -2   1   84.11    4.10   3
  -6  -2  -1   81.00    3.49   3
  -8  -2  -1  187.43    7.72   3
  -8   2  -1  186.11    8.01   2
  -8  -2  -1  183.66    8.44   2
   8  -2   1  185.18    8.24   3
   8   2   1  182.41    7.97   1
  -8   2  -1  176.98    7.97   1
 -10   2  -1  163.43    7.64   1
  10   2   1  171.33    7.68   1
 -10  -2  -1  168.24    8.19   2
  10   2   1  169.66    7.29   3
 -10   2  -1  165.88    7.77   2
  10  -2   1  175.17    7.90   3
 -12   2  -1  218.68    9.47   1
 -12   2  -1  223.63    9.70   2
 -12  -2  -1  224.95   10.15   2
  12  -2   1  198.98    9.56   3
  12   2   1  203.68    9.41   1
  12   2   1  202.69    9.09   3
 -14   2  -1   36.01    3.31   1
 -14   2  -1   34.72    3.61   2
 -14  -2  -1   29.72    3.71   2
  14   2   1   39.31    3.37   1
  14  -2   1   46.86    3.58   3
  14   2   1   42.05    3.05   3
 -16  -2  -1   74.58    6.01   2
 -16   2  -1   87.34    5.68   2
  16  -2   1   82.46    5.42   3
 -16   2  -1   85.83    5.30   1
  16   2   1   74.33    5.17   1
 -18  -2  -1   81.28    6.62   2
  18  -2   1   89.31    6.02   3
 -18   2  -1   92.99    6.42   2
  18   2   1   93.54    5.93   1
 -18   2  -1   85.53    5.82   1
 -20   2  -1   87.13    6.06   1
  20   2   1   71.72    5.84   1
 -20  -2  -1   82.43    7.35   2
  22   2   1  107.67    7.45   1
 -22  -2  -1  109.21    8.46   2
 -22   2  -1  110.60    7.53   1
 -24   2  -1   91.50    7.19   1
 -24  -2  -1   85.85    8.60   2
  24   2   1   82.30    7.32   1
 -26   2  -1   40.31    6.11   1
  26   2   1   37.99    6.50   1
  28   2   1   23.80    6.93   1
  27   3  -1   72.17    7.67   1
 -27   3   1   69.07    7.19   1
  25   3  -1  105.67    8.01   1
 -25   3   1   94.90    7.79   1
 -25  -3   1  104.41    9.41   2
  23   3  -1   83.62    6.62   1
 -23   3   1   94.18    6.80   1
 -23  -3   1   82.00    7.96   2
 -21   3   1  154.48    8.62   1
 -21  -3   1  152.06    9.93   2
  21   3  -1  156.18    8.55   1
  21  -3  -1  158.08    9.00   3
  19  -3  -1  113.83    7.28   3
 -19   3   1  122.29    7.16   1
  19   3  -1  129.78    7.05   1
 -19  -3   1  122.22    8.25   2
  17  -3  -1   93.18    5.92   3
  17   3  -1   94.24    5.55   1
 -17   3   1   81.31    5.55   1
 -17  -3   1   90.65    6.55   2
  15   3  -1  143.87    7.20   1
 -15   3   1  146.83    7.29   2
 -15  -3   1  158.75    8.18   2
 -15   3   1  153.36    7.47   1
 -15  -3   1  141.04    7.13   3
  15  -3  -1  145.63    7.57   3
 -13   3   1   63.00    4.11   2
 -13  -3   1   72.98    4.99   2
  13  -3  -1   78.26    4.52   3
 -13   3   1   67.90    4.17   1
 -13  -3   1   62.06    3.89   3
  13   3  -1   64.06    3.96   1
  11   3  -1  222.96   10.23   1
 -11  -3   1  249.43   11.16   2
  11  -3  -1  242.16   10.77   3
 -11   3   1  242.20   10.28   2
 -11  -3   1  239.57   10.27   3
 -11   3   1  251.57   10.52   1
  -9   3   1  532.13   21.42   1
  -9  -3   1  542.98   22.29   2
  -9   3   1  540.89   21.45   2
  -9  -3   1  528.50   21.58   3
   9   3  -1  522.63   21.27   1
   9  -3  -1  533.62   22.05   3
  -7  -3   1  708.62   29.45   2
  -7  -3   1  723.29   29.01   3
  -7   3   1  723.19   28.56   1
   7  -3  -1  738.99   29.39   3
   7   3  -1  729.28   28.45   1
  -7   3   1  723.47   28.72   2
  -5  -3   1 1423.10   56.51   3
   5  -3  -1 1438.08   56.79   3
  -5  -3   1 1373.03   56.68   2
   5   3  -1 1459.73   55.13   1
  -5   3   1 1425.29   55.25   1
   3  -3  -1 3366.09  132.11   3
  -3  -3   1 3261.17  131.63   2
  -3   3   1 3402.57  128.63   1
  -3  -3   1 3294.94  131.92   3
   3   3  -1 3383.65  128.49   1
  -1  -3   1   27.02    1.92   2
  -1   3   1   26.02    1.99   1
   1  -3  -1   38.33    2.24   3
  -1  -3   1   26.19    2.05   3
   1   3  -1   37.42    2.00   1
   1  -3  -1   38.40    1.80   2
  -1  -3  -1  618.66   24.53   3
   1   3   1  614.32   23.99   1
  -1  -3  -1  613.06   24.44   2
  -1   3  -1  629.13   23.89   1
   1  -3   1  578.56   24.91   3
  -1   3  -1  609.65   24.27   2
  -3  -3  -1   13.54    1.08   3
  -3   3  -1    9.75    0.92   2
   3   3   1   12.80    1.32   1
   3  -3   1   12.11    1.67   3
  -3  -3  -1   10.03    1.43   2
  -3   3  -1   13.52    1.27   1
  -5   3  -1  150.25    6.24   2
   5  -3   1  143.41    6.87   3
  -5   3  -1  153.50    6.49   1
   5   3   1  149.12    6.49   1
  -5  -3  -1  146.89    6.19   3
  -5  -3  -1  161.22    6.90   2
   7  -3   1  133.38    6.23   3
  -7   3  -1  121.98    5.57   2
  -7  -3  -1  127.31    6.21   2
  -7  -3  -1  125.67    5.34   3
   7   3   1  126.25    5.76   1
  -7   3  -1  124.59    5.78   1
  -9  -3  -1  383.24   15.74   2
  -9   3  -1  365.00   14.98   2
  -9   3  -1  354.37   14.94   1
   9  -3   1  359.64   15.46   3
  -9  -3  -1  358.77   14.69   3
   9   3   1  356.44   14.89   1
 -11   3  -1  121.21    6.05   1
 -11  -3  -1  124.32    5.61   3
 -11   3  -1  113.02    5.97   2
 -11  -3  -1  128.53    6.76   2
  11  -3   1  115.23    6.30   3
  11   3   1  129.62    6.04   1
 -13   3  -1  442.99   18.67   2
 -13  -3  -1  431.57   19.27   2
  13   3   1  447.80   18.39   1
  13   3   1  459.65   18.23   3
  13  -3   1  439.40   18.93   3
 -13   3  -1  436.07   18.44   1
  15   3   1  142.18    7.17   1
 -15   3  -1  146.50    7.55   2
 -15   3  -1  152.32    7.31   1
  15  -3   1  135.87    7.47   3
 -15  -3  -1  130.12    7.90   2
  17   3   1  222.60   11.06   1
  17  -3   1  255.96   11.67   3
 -17  -3  -1  249.42   12.23   2
 -17   3  -1  238.23   11.20   1
  19  -3   1  112.58    7.38   3
  19   3   1  126.49    6.99   1
 -19  -3  -1  104.74    7.96   2
 -21  -3  -1   94.01    7.78   2
  21   3   1   76.00    6.24   1
 -21   3  -1  101.78    6.72   1
  23   3   1   99.34    7.43   1
 -23  -3  -1  105.66    8.96   2
 -23   3  -1   97.08    7.44   1
  25   3   1   42.35    6.14   1
 -25   3  -1   46.63    6.00   1
 -25  -3  -1   38.03    7.40   2
 -27   3  -1   38.26    6.54   1
  27   3   1   43.19    6.85   1
  28   4  -1   41.86    7.32   1
 -26   4   1   56.43    6.39   1
 -26  -4   1   52.80    8.19   2
  26   4  -1   39.47    6.34   1
 -24  -4   1  127.48   10.11   2
 -24   4   1  131.98    8.58   1
 -22  -4   1   85.71    7.90   2
  22  -4  -1   80.27    6.80   3
 -22   4   1   89.23    6.48   1
  22   4  -1   79.07    6.21   1
 -20  -4   1   54.65    6.14   2
  20  -4  -1   49.80    5.25   3
 -20   4   1   70.40    5.33   1
  20   4  -1   70.25    5.17   1
 -18  -4   1  130.03    8.40   2
  18  -4  -1  120.80    7.26   3
  18   4  -1  112.75    6.67   1
 -18   4   1  128.54    7.12   1
  16   4  -1  115.23    6.20   1
 -16   4   1  125.77    6.53   1
  16  -4  -1   96.93    6.56   3
 -16  -4   1  128.65    7.44   2
  14   4  -1  199.62    8.80   1
  14  -4  -1  206.09    9.33   3
 -14  -4   1  185.73    8.63   3
 -14  -4   1  205.51    9.83   2
 -14   4   1  167.48    8.80   1
  12   4  -1  202.61    9.05   1
 -12   4   1  208.09    9.31   1
 -12   4   1  206.80    8.84   2
  12  -4  -1  201.60    9.60   3
 -12  -4   1  200.35    9.96   2
 -12  -4   1  208.20    8.97   3
  10   4  -1  238.50    9.85   1
 -10  -4   1  232.74   10.67   2
 -10   4   1  235.17   10.04   1
 -10   4   1  222.27    9.49   2
 -10  -4   1  227.79    9.76   3
  10  -4  -1  220.18   10.36   3
  -8  -4   1  511.84   20.58   3
  -8   4   1  515.27   20.48   1
   8   4  -1  510.79   20.31   1
   8  -4  -1  496.27   21.08   3
  -8  -4   1  502.09   21.25   2
  -6  -4   1  858.24   34.74   2
  -6   4   1  863.79   33.73   1
  -6  -4   1  861.64   34.31   3
   6  -4  -1  831.73   34.69   3
   6   4  -1  874.72   33.59   1
  -4   4   1  725.31   27.84   1
  -4  -4   1  692.48   28.32   3
   4   4  -1  702.83   27.65   1
   4  -4  -1  712.14   28.62   3
  -4  -4   1  700.52   28.58   2
  -2  -4   1  232.71    9.82   2
  -2  -4   1  248.33    9.84   3
   2  -4  -1  229.03    9.91   3
   2  -4  -1  219.19    9.41   2
   2   4  -1  235.31    9.57   1
  -2   4   1  229.69    9.65   1
   0  -4  -1  592.57   23.20   3
   0  -4   1  519.89   23.67   3
   0   4  -1  561.37   22.51   1
   0  -4   1  583.06   22.91   2
   0   4   1  572.77   22.67   1
   0  -4  -1  588.21   22.93   2
  -2  -4  -1  163.87    8.03   3
  -2   4  -1  191.20    7.56   1
  -2  -4  -1  182.24    7.77   2
   2  -4   1  179.29    8.17   3
   2   4   1  174.87    7.59   1
  -2   4  -1  177.80    7.37   2
  -4  -4  -1  846.00   34.12   2
   4  -4   1  841.77   34.36   3
  -4   4  -1  857.39   33.53   2
  -4  -4  -1  841.64   33.75   3
   4   4   1  848.11   33.21   1
  -4   4  -1  851.72   33.19   1
  -6   4  -1  593.65   23.70   2
   6   4   1  588.02   23.65   1
   6  -4   1  594.44   24.59   3
  -6  -4  -1  591.27   24.47   2
  -6   4  -1  606.36   23.69   1
  -6  -4  -1  599.47   23.80   3
  -8   4  -1  514.28   20.82   1
  -8   4  -1  519.82   20.79   2
  -8  -4  -1  512.82   21.63   2
  -8  -4  -1  507.95   20.70   3
   8  -4   1  530.13   21.65   3
   8   4   1  516.43   20.80   1
  10   4   1  222.34    9.62   1
 -10   4  -1  220.44    9.47   2
  10  -4   1  223.70   10.22   3
 -10  -4  -1  213.87   10.28   2
 -10   4  -1  219.39    9.68   1
 -10  -4  -1  216.66    9.17   3
 -12  -4  -1  205.11    9.64   2
  12  -4   1  192.52    9.31   3
 -12  -4  -1  191.77    8.32   3
 -12   4  -1  185.85    8.71   2
 -12   4  -1  193.50    8.80   1
  12   4   1  193.44    8.81   1
  14   4   1  102.97    5.46   1
 -14   4  -1   87.32    5.49   1
 -14  -4  -1   97.05    6.64   2
  14  -4   1  102.74    6.06   3
 -14   4  -1   97.22    5.63   2
  16  -4   1  155.55    8.38   3
  16   4   1  151.92    7.76   1
 -16   4  -1  152.65    7.83   1
 -16  -4  -1  152.05    8.72   2
 -18   4  -1   99.71    6.34   1
  18  -4   1   95.14    6.69   3
  18   4   1   90.79    6.05   1
 -18  -4  -1  100.94    7.34   2
 -20   4  -1  128.39    7.74   1
  20   4   1  128.05    7.61   1
  20  -4   1  129.17    8.47   3
 -20  -4  -1  144.14    9.34   2
 -22  -4  -1   76.67    7.41   2
  22   4   1   58.38    5.74   1
 -22   4  -1   54.79    5.54   1
 -24  -4  -1   99.73    9.44   2
 -24   4  -1  127.40    8.30   1
  24   4   1   98.70    7.93   1
 -26   4  -1   69.15    7.34   1
  26   4   1   82.82    8.16   1
 -26  -4  -1   79.46    9.45   2
 -27  -5   1   41.61    8.81   2
 -27   5   1   49.62    7.03   1
  27   5  -1   42.45    6.82   1
 -25  -5   1   60.62    8.17   2
  25   5  -1   56.97    6.47   1
 -25   5   1   63.11    6.61   1
 -23   5   1   38.17    5.09   1
  23   5  -1   34.27    4.92   1
 -23  -5   1   31.18    6.53   2
  23  -5  -1   43.37    5.99   3
 -21  -5   1   94.60    8.01   2
 -21   5   1   89.98    6.63   1
  21  -5  -1   95.25    7.13   3
  21   5  -1   99.71    6.56   1
  19   5  -1   25.11    3.54   1
  19  -5  -1   22.71    4.00   3
 -19   5   1   30.20    4.04   1
 -19  -5   1   24.64    4.80   2
  17  -5  -1   28.56    3.93   3
 -17   5   1   27.23    3.52   1
  17   5  -1   23.90    3.14   1
 -17  -5   1   25.20    4.36   2
  15  -5  -1   85.23    5.52   3
 -15  -5   1   85.36    6.11   2
  15   5  -1   77.21    4.89   1
 -15   5   1   72.19    5.06   1
 -13   5   1  146.83    7.60   1
  13   5  -1  174.78    7.57   1
  13  -5  -1  151.81    7.97   3
 -13  -5   1  150.61    8.34   2
 -13  -5   1  158.81    7.28   3
 -11   5   1  136.38    6.77   1
 -11  -5   1  134.65    7.38   2
 -11  -5   1  134.92    6.39   3
  11   5  -1  138.08    6.55   1
  11  -5  -1  150.13    7.22   3
   9   5  -1  102.98    4.86   1
  -9  -5   1   93.56    4.62   3
  -9  -5   1   93.50    5.49   2
  -9   5   1   82.72    4.89   1
   9  -5  -1   91.56    5.30   3
  -7   5   1 1069.97   41.92   1
  -7  -5   1 1043.84   42.61   3
  -7  -5   1 1075.80   43.18   2
   7   5  -1 1071.61   41.74   1
   7  -5  -1 1077.01   43.18   3
  -5  -5   1  303.59   13.04   3
  -5  -5   1  328.97   13.55   2
   5   5  -1  311.83   12.82   1
   5  -5  -1  305.80   13.45   3
  -5   5   1  322.48   13.03   1
  -3  -5   1  208.40    9.06   3
   3   5  -1  214.84    8.88   1
   3  -5  -1  207.40    9.33   3
  -3  -5   1  204.81    9.17   2
   3  -5  -1  209.86    8.57   2
  -3   5   1  214.23    9.00   1
   1  -5  -1  160.61    7.12   3
  -1  -5   1  133.25    7.50   3
   1   5  -1  155.75    6.79   1
  -1  -5   1  156.82    6.86   2
  -1   5   1  145.86    6.88   1
   1  -5  -1  164.11    6.68   2
   1   5   1  133.17    6.06   1
  -1   5  -1  131.98    5.84   1
  -1  -5  -1  129.44    6.26   3
  -1  -5  -1  129.01    5.94   2
   1  -5   1  123.51    6.72   3
  -3   5  -1  131.52    6.00   1
   3   5   1  133.79    6.05   1
  -3  -5  -1  136.33    6.28   2
   3  -5   1  125.32    6.57   3
  -3  -5  -1  127.36    6.39   3
  -3   5  -1  138.94    5.66   2
   5  -5   1  431.98   18.35   3
  -5  -5  -1  433.46   18.13   2
   5   5   1  424.54   17.50   1
  -5   5  -1  432.00   17.29   2
  -5   5  -1  449.65   17.55   1
  -5  -5  -1  428.55   17.56   3
  -7   5  -1  560.13   22.37   1
  -7  -5  -1  542.49   23.15   2
   7  -5   1  558.67   23.32   3
  -7  -5  -1  548.26   22.35   3
  -7   5  -1  563.95   22.19   2
   7   5   1  563.13   22.34   1
  -9  -5  -1  283.41   11.76   3
  -9   5  -1  291.26   11.82   2
  -9   5  -1  291.87   12.22   1
   9   5   1  277.46   12.15   1
   9  -5   1  276.02   12.84   3
  -9  -5  -1  295.70   12.89   2
 -11  -5  -1   50.78    3.25   3
 -11   5  -1   62.79    3.99   1
 -11   5  -1   60.08    3.55   2
 -11  -5  -1   69.86    4.80   2
  11   5   1   60.53    3.87   1
  11  -5   1   61.29    4.45   3
  13   5   1  115.93    6.19   1
 -13   5  -1  118.52    6.25   1
 -13  -5  -1  113.89    7.00   2
  13  -5   1  127.28    6.83   3
  15   5   1   81.43    5.17   1
  15  -5   1   80.54    5.81   3
 -15   5  -1   83.83    5.31   1
 -15  -5  -1   78.15    6.20   2
 -17   5  -1   22.01    3.45   1
  17   5   1   21.02    3.22   1
  17  -5   1   20.60    3.88   3
 -17  -5  -1   31.33    4.60   2
 -19   5  -1   31.75    4.09   1
  19  -5   1   30.00    4.60   3
  19   5   1   30.39    3.97   1
 -19  -5  -1   31.11    5.10   2
  21   5   1   85.02    6.48   1
  21  -5   1   96.84    7.67   3
 -21   5  -1   92.19    6.65   1
 -21  -5  -1  100.65    8.19   2
 -23   5  -1   65.21    6.12   1
  23   5   1   45.97    5.61   1
 -25   5  -1   42.63    5.87   1
 -25  -5  -1   44.40    7.91   2
  25   5   1   47.26    6.43   1
 -27  -5  -1   43.07    8.88   2
  27   5   1   50.31    7.34   1
  26   6  -1   22.26    6.01   1
 -26   6   1   24.45    5.70   1
 -26  -6   1   23.57    7.71   2
  24  -6  -1   27.78    6.39   3
  24   6  -1   31.10    5.60   1
 -24  -6   1   21.39    6.39   2
 -24   6   1   36.47    5.39   1
 -22  -6   1   25.22    5.91   2
  22  -6  -1   26.19    5.06   3
 -22   6   1   24.96    4.53   1
 -20   6   1   12.85    3.39   1
  20  -6  -1    9.34    3.88   3
  20   6  -1    4.15    3.17   1
 -20  -6   1    6.44    4.16   2
 -18  -6   1   71.58    6.48   2
  18  -6  -1   77.90    6.02   3
  18   6  -1   73.48    5.31   1
  16   6  -1   20.30    3.02   1
  16  -6  -1   20.53    3.70   3
 -16   6   1   27.71    3.46   1
 -16  -6   1   30.52    4.44   2
 -14   6   1   28.50    3.29   1
  14  -6  -1   31.86    3.71   3
 -14  -6   1   31.38    4.12   2
  14   6  -1   32.45    3.24   1
  12   6  -1   23.68    2.62   1
 -12  -6   1   28.47    2.57   3
 -12  -6   1   17.23    3.21   2
  12  -6  -1   23.64    3.11   3
 -12   6   1   25.36    2.87   1
 -10   6   1   33.25    2.99   1
  10  -6  -1   27.69    3.22   3
 -10  -6   1   34.93    3.60   2
  10   6  -1   33.28    2.77   1
 -10  -6   1   32.49    2.59   3
  -8  -6   1  215.33   10.23   2
  -8   6   1  219.12    9.74   1
   8   6  -1  224.30    9.55   1
   8  -6  -1  213.31   10.17   3
  -8  -6   1  221.11    9.54   3
  -6  -6   1   94.44    5.35   2
  -6   6   1  103.27    5.03   1
  -6  -6   1   87.65    4.82   3
   6  -6  -1   97.89    5.49   3
   6   6  -1   88.56    4.71   1
  -4  -6   1   40.61    3.34   2
   4  -6  -1   52.44    3.78   3
  -4   6   1   53.45    3.41   1
  -4  -6   1   48.20    3.28   3
   4   6  -1   49.31    3.25   1
  -2  -6   1   91.66    4.89   2
   2  -6  -1  100.46    5.43   3
  -2   6   1   92.68    4.97   1
  -2  -6   1   94.77    5.28   3
   2  -6  -1   94.10    4.49   2
   2   6  -1  104.85    4.97   1
   0   6   1   75.60    4.27   1
   0  -6  -1   66.83    4.45   3
   0  -6   1   74.42    3.91   2
   0  -6  -1   76.74    4.00   2
   0  -6   1   88.55    5.79   3
   0   6  -1   69.14    4.04   1
  -2   6  -1  138.08    6.37   1
   2   6   1  141.31    6.57   1
  -2  -6  -1  139.57    6.51   2
   2  -6   1  133.92    7.39   3
  -2  -6  -1  128.83    7.33   3
  -2   6  -1  137.90    6.06   2
  -4  -6  -1    4.94    1.99   2
   4   6   1    3.81    1.69   1
   4  -6   1    6.04    2.40   3
  -4   6  -1    5.44    1.73   1
  -4   6  -1    7.34    1.20   2
  -4  -6  -1    7.15    1.73   3
   6  -6   1   86.31    5.25   3
  -6   6  -1   83.23    4.37   1
  -6  -6  -1   74.69    4.76   2
  -6  -6  -1   72.66    4.01   3
  -6   6  -1   71.72    3.48   2
   6   6   1   79.28    4.33   1
  -8  -6  -1   27.62    3.27   2
   8   6   1   36.90    2.96   1
  -8  -6  -1   36.68    2.45   3
  -8   6  -1   32.62    2.85   1
   8  -6   1   42.56    3.68   3
  10   6   1  146.09    6.84   1
 -10   6  -1  138.23    6.85   1
 -10  -6  -1  134.79    6.23   3
 -10  -6  -1  143.02    7.55   2
  10  -6   1  140.70    7.47   3
  12   6   1   63.73    4.18   1
 -12   6  -1   56.06    4.13   1
  12  -6   1   61.40    4.79   3
 -12  -6  -1   59.65    4.96   2
 -14   6  -1   71.23    5.12   1
  14  -6   1   95.14    6.09   3
 -14  -6  -1   93.60    6.37   2
  14   6   1   77.85    5.15   1
  16   6   1   41.66    3.95   1
 -16   6  -1   42.41    4.06   1
 -16  -6  -1   44.00    5.03   2
  16  -6   1   40.35    4.64   3
 -18  -6  -1   84.99    6.81   2
  18   6   1   63.23    5.15   1
 -18   6  -1   67.93    5.27   1
  18  -6   1   61.84    5.87   3
  20  -6   1   31.93    5.39   3
  20   6   1   33.45    4.39   1
 -20  -6  -1   44.47    5.73   2
 -20   6  -1   42.29    4.66   1
  22   6   1   27.64    4.65   1
 -22   6  -1   23.36    4.57   1
  22  -6   1   28.97    5.98   3
 -22  -6  -1   30.56    6.31   2
 -24  -6  -1    6.40    5.97   2
  24   6   1    9.51    4.78   1
 -24   6  -1    3.55    4.24   1
 -26  -6  -1   12.41    7.26   2
  26   6   1   15.97    5.78   1
 -26   6  -1   13.75    5.97   1
  25   7  -1    0.50    5.08   1
 -25   7   1    2.08    4.50   1
 -25  -7   1   -1.16    6.26   2
  23   7  -1    6.65    4.20   1
  23  -7  -1    1.09    5.11   3
 -23  -7   1    1.73    5.27   2
 -23   7   1    3.42    4.05   1
 -21  -7   1    1.80    4.34   2
  21  -7  -1    4.62    4.14   3
  21   7  -1   -2.17    3.30   1
 -21   7   1    0.79    3.37   1
  19   7  -1    0.96    2.95   1
 -19   7   1   -1.88    2.86   1
 -19  -7   1   -1.20    3.61   2
  19  -7  -1   -0.99    3.40   3
 -17  -7   1   53.50    5.82   2
  17   7  -1   46.00    4.44   1
  17  -7  -1   53.47    5.15   3
 -17   7   1   56.89    4.76   1
  15   7  -1    6.82    2.46   1
  15  -7  -1   14.45    3.31   3
 -15  -7   1    3.38    3.19   2
 -15   7   1   10.31    2.83   1
 -13  -7   1   29.42    3.96   2
  13  -7  -1   27.96    3.67   3
  13   7  -1   26.46    3.02   1
 -13   7   1   30.56    3.31   1
 -11  -7   1   25.73    3.53   2
  11  -7  -1   27.02    3.43   3
  11   7  -1   27.25    2.83   1
 -11  -7   1   33.67    2.80   3
 -11   7   1   25.99    2.97   1
  -9   7   1   11.51    2.21   1
   9  -7  -1   12.76    2.67   3
  -9  -7   1   11.02    2.08   3
   9   7  -1   12.95    2.11   1
  -9  -7   1    7.94    2.35   2
  -7  -7   1  116.11    6.20   2
  -7  -7   1  113.60    5.58   3
  -7   7   1  110.89    5.76   1
   7  -7  -1  101.52    6.20   3
   7   7  -1  108.57    5.56   1
  -5   7   1    8.79    1.93   1
  -5  -7   1   10.03    2.10   3
   5   7  -1    9.89    1.92   1
  -5  -7   1    7.16    2.09   2
   5  -7  -1    4.38    2.32   3
   3  -7  -1   16.62    2.78   3
  -3  -7   1   13.57    3.18   3
  -3   7   1   16.93    2.35   1
  -3  -7   1   20.62    2.46   2
   3   7  -1   15.44    2.26   1
   3  -7  -1   18.50    1.73   2
   1   7  -1   36.64    2.94   1
  -1   7   1   33.18    3.01   1
   1  -7  -1   35.52    2.65   2
  -1  -7   1   38.52    4.41   3
   1  -7  -1   40.20    3.52   3
  -1  -7   1   35.01    2.81   2
  -1  -7  -1   40.09    4.31   3
   1   7   1   44.27    3.40   1
  -1  -7  -1   43.04    3.17   2
   1  -7   1   43.07    4.80   3
   1  -7   1   45.38    2.91   2
  -1   7  -1   41.95    3.18   1
  -3   7  -1   29.85    2.20   2
  -3   7  -1   29.53    2.70   1
   3  -7   1   33.97    4.09   3
  -3  -7  -1   32.39    2.94   2
   3   7   1   34.12    2.90   1
  -3  -7  -1   27.43    4.34   3
   5   7   1   30.20    2.73   1
   5  -7   1   26.33    3.31   3
  -5   7  -1   30.13    1.98   2
  -5   7  -1   29.97    2.70   1
  -5  -7  -1   26.60    2.95   2
  -5  -7  -1   24.34    2.55   3
  -7  -7  -1    6.49    1.78   3
   7  -7   1   11.81    2.55   3
  -7  -7  -1    6.95    2.27   2
   7   7   1    9.75    1.98   1
  -7   7  -1    9.37    1.98   1
  -9   7  -1   12.79    2.19   1
   9  -7   1   12.92    2.78   3
  -9  -7  -1   10.98    2.63   2
   9   7   1    6.33    1.94   1
  -9  -7  -1    9.05    1.93   3
 -11  -7  -1    6.47    2.57   2
  11  -7   1    5.71    2.68   3
 -11   7  -1    8.47    2.17   1
  11   7   1    7.42    2.08   1
  13  -7   1   39.52    4.37   3
  13   7   1   38.52    3.59   1
 -13  -7  -1   41.61    4.46   2
 -13   7  -1   39.17    3.68   1
 -15   7  -1    6.45    2.48   1
  15  -7   1    1.85    3.13   3
 -15  -7  -1    3.59    3.42   2
  15   7   1    5.69    2.55   1
  17  -7   1    4.01    3.50   3
 -17  -7  -1    3.04    3.70   2
  17   7   1    0.97    2.64   1
 -17   7  -1    0.19    2.52   1
 -19   7  -1   17.35    3.71   1
  19   7   1   15.29    3.69   1
 -19  -7  -1   19.67    5.10   2
  19  -7   1   34.65    5.03   3
 -21  -7  -1    0.17    4.52   2
 -21   7  -1    1.11    3.36   1
  21  -7   1   -2.18    4.28   3
  21   7   1    1.06    3.43   1
  23  -7   1   -0.38    5.85   3
 -23  -7  -1    0.32    5.44   2
  23   7   1   -1.22    4.15   1
 -23   7  -1   -6.42    3.74   1
 -25  -7  -1    2.04    6.37   2
  25   7   1    0.68    4.99   1
 -25   7  -1    2.78    4.97   1
 -24   8   1    9.19    4.56   1
 -24  -8   1    6.93    5.82   2
  24  -8  -1   10.28    6.35   3
  24   8  -1    5.92    5.03   1
 -22  -8   1   10.06    5.48   2
 -22   8   1   11.53    4.19   1
  22   8  -1   13.61    4.23   1
  22  -8  -1   15.96    5.28   3
 -20  -8   1    7.34    4.58   2
  20  -8  -1    3.41    4.16   3
 -20   8   1    4.11    3.37   1
  20   8  -1    9.19    3.76   1
 -18   8   1  133.21    7.64   1
 -18  -8   1  119.31    8.66   2
  18  -8  -1  132.60    8.45   3
  18   8  -1  115.96    7.36   1
  16   8  -1   15.70    3.18   1
 -16   8   1   13.51    3.08   1
 -16  -8   1    4.73    3.46   2
  16  -8  -1   11.50    3.70   3
 -14   8   1   35.27    3.70   1
  14  -8  -1   26.43    4.03   3
  14   8  -1   31.24    3.51   1
 -14  -8   1   25.74    4.07   2
  12  -8  -1   34.62    4.04   3
  12   8  -1   29.32    3.23   1
 -12   8   1   33.72    3.50   1
 -12  -8   1   38.22    4.25   2
  10  -8  -1   30.48    3.71   3
 -10  -8   1   28.79    2.95   3
 -10   8   1   25.81    3.07   1
 -10  -8   1   30.98    3.63   2
  10   8  -1   24.73    2.86   1
  -8   8   1   74.48    4.77   1
   8  -8  -1   79.09    5.36   3
  -8  -8   1   81.61    5.26   2
   8   8  -1   68.78    4.52   1
  -8  -8   1   79.13    4.50   3
   6  -8  -1   22.64    3.24   3
  -6  -8   1   21.11    2.60   3
  -6   8   1   22.33    2.67   1
   6   8  -1   23.15    2.60   1
  -6  -8   1   19.41    2.78   2
  -4   8   1   51.76    3.80   1
   4   8  -1   56.14    3.82   1
  -4  -8   1   57.15    3.95   2
   4  -8  -1   52.94    4.27   3
  -4  -8   1   50.77    3.88   3
  -2  -8   1  106.49    5.74   2
   2   8  -1  110.63    5.81   1
   2  -8  -1  108.10    6.39   3
   2  -8  -1  114.39    5.35   2
  -2  -8   1  117.60    6.47   3
  -2   8   1  111.41    5.87   1
   0   8   1  192.93    8.75   1
   0   8  -1  191.18    8.56   1
   0  -8   1  186.04   10.32   3
   0  -8  -1  187.15    8.46   2
   0  -8  -1  184.39    9.50   3
   0  -8   1  178.51    8.38   2
  -2  -8  -1   24.80    2.68   2
   2   8   1   24.71    2.74   1
  -2   8  -1   22.87    2.53   1
   2  -8   1   27.83    4.22   3
  -2   8  -1   20.98    2.20   2
  -2  -8  -1   25.95    4.17   3
  -4   8  -1   27.68    2.13   2
  -4   8  -1   31.41    2.86   1
  -4  -8  -1   22.49    2.89   3
   4   8   1   26.17    2.75   1
  -4  -8  -1   28.06    2.94   2
   4  -8   1   17.54    3.43   3
  -6  -8  -1   11.27    2.52   2
  -6  -8  -1   11.29    2.20   3
  -6   8  -1   11.78    2.13   1
   6  -8   1   15.51    3.06   3
   6   8   1   14.27    2.32   1
  -8   8  -1   30.85    3.00   1
   8  -8   1   24.09    3.46   3
   8   8   1   22.04    2.72   1
  -8  -8  -1   28.97    2.77   3
  -8  -8  -1   36.79    3.64   2
 -10   8  -1   35.82    3.40   1
 -10  -8  -1   33.71    3.96   2
  10   8   1   39.29    3.44   1
  10  -8   1   41.70    4.19   3
  12  -8   1   40.59    4.59   3
  12   8   1   44.38    3.91   1
 -12  -8  -1   50.76    4.80   2
 -12   8  -1   45.72    4.00   1
 -14  -8  -1   18.05    3.68   2
 -14   8  -1   16.58    3.01   1
  14   8   1   16.71    3.02   1
  14  -8   1    8.15    3.36   3
 -16   8  -1   70.37    5.22   1
  16  -8   1   62.64    5.83   3
 -16  -8  -1   59.92    5.91   2
  16   8   1   54.05    4.83   1
  18   8   1   30.29    4.20   1
 -18   8  -1   27.01    4.07   1
  18  -8   1   30.54    5.04   3
 -18  -8  -1   33.48    5.37   2
  20   8   1   22.58    4.30   1
 -20  -8  -1   22.97    5.59   2
  20  -8   1   20.34    5.09   3
 -20   8  -1   19.93    4.09   1
  22   8   1    2.46    4.30   1
  22  -8   1    5.25    5.34   3
 -22   8  -1    2.62    3.86   1
 -22  -8  -1    3.58    5.24   2
 -24   8  -1   15.15    5.01   1
  24   8   1    8.71    4.97   1
 -24  -8  -1    8.08    5.98   2
  26   8   1    6.30    6.30   1
  25  -9  -1   27.96    7.78   3
 -23   9   1    6.70    4.76   1
  23  -9  -1    9.81    6.20   3
 -23  -9   1    5.92    5.78   2
 -21  -9   1   89.79    8.49   2
  21   9  -1   81.51    6.78   1
 -21   9   1   84.84    7.04   1
  21  -9  -1   93.48    8.15   3
 -19  -9   1   48.53    6.09   2
 -19   9   1   41.21    5.02   1
  19   9  -1   37.91    4.61   1
  19  -9  -1   42.71    5.85   3
  17   9  -1  107.10    6.83   1
  17  -9  -1  128.10    8.19   3
 -17  -9   1  110.12    8.19   2
 -17   9   1  103.13    7.09   1
  15  -9  -1   47.83    5.32   3
  15   9  -1   54.57    4.89   1
 -15   9   1   71.52    5.21   1
 -15  -9   1   60.20    5.66   2
  13   9  -1   75.29    5.21   1
 -13  -9   1   67.29    5.75   2
 -13   9   1   70.26    5.23   1
  13  -9  -1   75.96    5.96   3
 -11   9   1  102.35    6.24   1
 -11  -9   1  108.22    6.71   2
  11  -9  -1  108.25    7.11   3
  11   9  -1  111.99    6.08   1
   9  -9  -1   88.42    6.18   3
  -9  -9   1   84.05    5.89   2
   9   9  -1   97.53    5.36   1
  -9   9   1   89.47    5.44   1
  -9  -9   1   88.18    5.23   3
  -7  -9   1  213.22    9.46   3
   7  -9  -1  170.05    9.85   3
   7   9  -1  208.52    9.33   1
  -7   9   1  192.42    9.43   1
  -7  -9   1  211.56    9.79   2
  -5  -9   1   66.70    4.66   2
  -5  -9   1   69.27    4.61   3
   5  -9  -1   72.34    5.02   3
   5   9  -1   71.99    4.57   1
  -5   9   1   59.06    4.43   1
   3   9  -1  136.70    6.67   1
  -3   9   1  122.95    6.54   1
   3  -9  -1  121.86    7.07   3
  -3  -9   1  122.84    6.78   3
  -3  -9   1  126.06    6.58   2
   3  -9  -1  132.07    6.00   2
  -1   9   1  305.00   13.00   1
   1   9  -1  298.71   12.83   1
   1  -9  -1  297.66   13.91   3
  -1  -9   1  291.26   12.82   2
  -1  -9   1  275.45   14.02   3
   1  -9  -1  300.76   12.65   2
  -1   9  -1  128.69    6.40   1
  -1  -9  -1  123.56    6.27   2
   1   9   1  131.65    6.58   1
   1  -9   1  118.06    8.25   3
  -1  -9  -1  110.15    7.75   3
  -3  -9  -1  143.30    7.76   3
   3   9   1  152.48    7.14   1
  -3  -9  -1  134.90    6.91   2
   3  -9   1  141.74    8.55   3
  -3   9  -1  124.79    6.29   2
  -3   9  -1  135.46    6.80   1
  -5  -9  -1   89.74    5.23   3
  -5  -9  -1   80.22    5.32   2
   5   9   1   93.72    5.28   1
   5  -9   1   98.15    6.54   3
  -5   9  -1   92.63    5.19   1
  -7  -9  -1  126.97    6.59   3
  -7   9  -1  139.54    6.88   1
  -7  -9  -1  124.55    7.10   2
   7  -9   1  133.90    7.79   3
   7   9   1  129.95    6.85   1
   9   9   1  117.23    6.55   1
  -9   9  -1  124.69    6.61   1
  -9  -9  -1  129.42    7.08   2
   9  -9   1  113.85    7.25   3
 -11  -9  -1   84.22    6.19   2
  11   9   1   83.75    5.62   1
 -11   9  -1   90.24    5.70   1
  11  -9   1   99.53    6.59   3
  13  -9   1   52.02    5.18   3
 -13  -9  -1   43.02    4.90   2
 -13   9  -1   51.92    4.44   1
  13   9   1   51.91    4.43   1
  15   9   1   94.98    6.26   1
 -15  -9  -1   94.87    7.16   2
  15  -9   1  102.23    7.23   3
 -15   9  -1   89.12    6.22   1
  17  -9   1   76.18    6.69   3
 -17   9  -1   82.87    5.94   1
 -17  -9  -1   62.06    6.38   2
  17   9   1   65.09    5.59   1
  19  -9   1   57.47    6.48   3
  19   9   1   56.64    5.49   1
 -19  -9  -1   51.29    6.64   2
 -19   9  -1   69.07    5.91   1
 -21   9  -1   38.08    5.37   1
  21  -9   1   40.90    6.87   3
 -21  -9  -1   44.67    6.77   2
  21   9   1   36.63    5.37   1
 -23   9  -1   40.25    5.86   1
  23  -9   1   35.44    7.18   3
  23   9   1   33.81    5.96   1
 -23  -9  -1   36.99    7.20   2
  25   9   1   12.23    6.13   1
  24 -10  -1   54.52    8.24   3
 -22  10   1   50.75    6.26   1
  22 -10  -1   43.89    7.39   3
 -22 -10   1   53.25    7.53   2
 -20  10   1   61.22    5.98   1
  20  10  -1   49.09    5.82   1
 -20 -10   1   45.85    6.68   2
  20 -10  -1   46.58    6.75   3
  18  10  -1  144.50    8.56   1
 -18 -10   1  160.15    9.77   2
 -18  10   1  133.11    8.58   1
  18 -10  -1  149.31    9.79   3
  16  10  -1   67.61    5.48   1
 -16  10   1   61.08    5.50   1
 -16 -10   1   68.55    6.37   2
  16 -10  -1   69.23    6.43   3
  14  10  -1  104.46    6.48   1
 -14  10   1  106.82    6.70   1
 -14 -10   1   89.10    7.05   2
  14 -10  -1   93.13    7.20   3
 -12  10   1   65.14    4.95   1
 -12 -10   1   55.78    5.30   2
  12  10  -1   44.69    4.42   1
  12 -10  -1   58.08    5.45   3
  10 -10  -1  157.46    9.13   3
 -10  10   1  159.00    8.49   1
 -10 -10   1  165.30    8.85   2
  10  10  -1  163.12    8.33   1
   8  10  -1  147.59    7.99   1
  -8  10   1  161.01    8.23   1
  -8 -10   1  164.90    8.04   3
  -8 -10   1  166.62    8.54   2
   8 -10  -1  156.28    8.85   3
  -6 -10   1  178.28    8.88   2
  -6  10   1  170.53    8.63   1
   6 -10  -1  168.13    9.20   3
   6  10  -1  180.69    8.69   1
   4  10  -1  207.79    9.74   1
   4 -10  -1  216.71   10.56   3
  -4 -10   1  196.61    9.95   3
  -4 -10   1  225.77    9.99   2
  -4  10   1  189.97    9.69   1
  -2 -10   1  350.71   15.82   2
  -2  10   1  379.75   15.96   1
   2 -10  -1  352.13   16.89   3
   2 -10  -1  355.20   15.45   2
   2  10  -1  394.49   15.85   1
  -2 -10   1  382.14   16.53   3
   0  10   1  227.86   10.36   1
   0 -10  -1  219.17   10.00   2
   0 -10   1  210.46   11.89   3
   0 -10  -1  223.46   11.90   3
   0  10  -1  216.66   10.15   1
   0 -10   1  229.33   10.05   2
  -2 -10  -1  329.73   16.05   3
  -2 -10  -1  346.95   14.82   2
  -2  10  -1  329.51   14.39   2
   2 -10   1  325.62   16.59   3
  -2  10  -1  344.39   14.71   1
   2  10   1  356.07   14.90   1
  -4 -10  -1  185.17    8.84   2
  -4 -10  -1  164.52    8.79   3
   4  10   1  186.30    8.85   1
  -4  10  -1  177.88    8.65   1
   6 -10   1  191.93   10.41   3
  -6  10  -1  185.48    9.03   1
  -6 -10  -1  194.10    9.40   2
  -6 -10  -1  174.16    8.88   3
   6  10   1  188.37    9.12   1
  -8  10  -1   90.93    5.66   1
   8 -10   1   99.44    6.95   3
   8  10   1   91.45    5.84   1
  -8 -10  -1   86.31    6.03   2
 -10  10  -1  170.24    9.08   1
  10  10   1  184.60    9.26   1
 -10 -10  -1  191.11    9.81   2
  10 -10   1  190.15   10.24   3
 -12 -10  -1   94.54    6.95   2
  12 -10   1  118.78    7.62   3
  12  10   1   93.82    6.30   1
 -12  10  -1  102.86    6.48   1
  14  10   1  107.29    7.02   1
  14 -10   1  117.56    8.04   3
 -14 -10  -1  110.41    7.81   2
 -14  10  -1  118.01    7.11   1
  16  10   1  103.92    6.73   1
 -16  10  -1   93.34    6.70   1
  16 -10   1   90.83    7.45   3
 -16 -10  -1   88.04    7.30   2
 -18  10  -1   88.07    6.88   1
 -18 -10  -1   93.48    7.93   2
  18 -10   1  102.32    8.17   3
  18  10   1   90.19    6.86   1
 -20 -10  -1   85.67    8.36   2
 -20  10  -1  102.84    7.58   1
  20  10   1   80.57    7.13   1
  20 -10   1   87.82    8.29   3
 -22 -10  -1   43.96    7.28   2
  22 -10   1   50.34    7.87   3
  22  10   1   42.91    6.14   1
 -22  10  -1   43.78    6.12   1
  24  10   1   32.27    6.73   1
  24 -10   1   45.85    8.81   3
  23 -11  -1   24.73    6.89   3
 -21  11   1   87.36    7.65   1
 -21 -11   1   84.79    8.84   2
  21 -11  -1   83.65    8.62   3
 -19  11   1   57.81    6.22   1
 -19 -11   1   67.45    7.43   2
  19 -11  -1   54.11    6.95   3
 -17 -11   1   72.79    7.21   2
 -17  11   1   93.07    6.79   1
  17 -11  -1   83.44    7.55   3
  17  11  -1   95.57    6.75   1
  15  11  -1   90.00    6.41   1
 -15 -11   1   99.33    7.33   2
 -15  11   1   81.97    6.38   1
  15 -11  -1   75.57    6.96   3
 -13  11   1  104.39    7.00   1
  13  11  -1  115.47    7.03   1
  13 -11  -1  112.91    7.84   3
 -13 -11   1   92.73    7.32   2
  11  11  -1   67.50    5.22   1
  11 -11  -1   57.31    5.75   3
 -11 -11   1   59.81    5.45   2
 -11  11   1   67.03    5.31   1
  -9 -11   1  126.85    7.41   2
   9 -11  -1  123.73    7.85   3
  -9  11   1  124.01    7.22   1
   9  11  -1  114.97    6.99   1
   7 -11  -1  156.49    9.02   3
   7  11  -1  154.88    8.24   1
  -7 -11   1  161.12    8.21   3
  -7 -11   1  162.80    8.46   2
  -7  11   1  143.56    8.15   1
   5  11  -1  112.77    6.62   1
  -5  11   1  123.11    6.74   1
  -5 -11   1  115.70    6.93   3
  -5 -11   1  115.81    6.74   2
   5 -11  -1  118.07    7.52   3
  -3 -11   1  132.72    7.73   3
  -3 -11   1  148.01    7.42   2
   3 -11  -1  145.22    8.90   3
   3  11  -1  147.39    7.47   1
  -3  11   1  133.41    7.46   1
  -1 -11   1  291.72   13.17   2
  -1 -11   1  309.66   14.53   3
  -1  11   1  295.99   13.38   1
   1  11  -1  298.25   13.26   1
   1 -11  -1  294.86   15.20   3
  -1  11  -1  209.98    9.76   1
  -1 -11  -1  198.90   11.58   3
   1  11   1  208.11    9.84   1
  -1 -11  -1  208.68    9.60   2
   1 -11   1  177.18   11.50   3
  -1  11  -1  200.56    9.47   2
   3  11   1  300.64   13.15   1
  -3  11  -1  265.90   12.82   1
  -3 -11  -1  316.88   13.64   3
   3 -11   1  272.60   15.05   3
  -3 -11  -1  275.44   12.90   2
  -5 -11  -1   72.07    5.11   3
   5 -11   1   54.02    6.49   3
   5  11   1   77.67    5.30   1
  -5  11  -1   58.75    4.81   1
  -5 -11  -1   67.31    5.03   2
  -7  11  -1  300.73   14.13   1
  -7 -11  -1  328.14   14.65   2
   7  11   1  314.34   14.29   1
   7 -11   1  321.71   15.87   3
   9  11   1   76.13    5.60   1
  -9 -11  -1   73.71    5.80   2
  -9  11  -1   74.54    5.50   1
   9 -11   1   88.78    7.13   3
  11 -11   1  122.86    8.30   3
  11  11   1  110.55    6.98   1
 -11 -11  -1  114.73    7.32   2
 -11  11  -1  106.65    6.99   1
  13 -11   1   63.78    6.50   3
 -13  11  -1   73.83    5.73   1
 -13 -11  -1   71.63    6.40   2
  13  11   1   70.10    5.77   1
  15 -11   1  154.37    9.53   3
 -15  11  -1  135.60    8.27   1
 -15 -11  -1  143.93    9.47   2
  15  11   1  139.10    8.40   1
  17 -11   1   78.54    7.54   3
  17  11   1   74.64    6.35   1
 -17  11  -1   68.69    6.33   1
 -17 -11  -1   69.27    7.04   2
 -19 -11  -1   61.65    7.35   2
  19 -11   1   77.62    8.10   3
  19  11   1   68.90    6.69   1
 -19  11  -1   62.39    6.46   1
 -21  11  -1   56.73    6.52   1
 -21 -11  -1   51.31    7.37   2
  21 -11   1   51.32    8.26   3
  21  11   1   37.27    6.29   1
  23 -11   1   60.75    9.73   3
  23  11   1   76.19    8.38   1
  22 -12  -1   39.67    7.76   3
  20 -12  -1   28.95    6.66   3
 -20 -12   1   40.81    6.88   2
 -20  12   1   31.88    5.78   1
 -18 -12   1   34.21    6.15   2
  18 -12  -1   46.60    6.60   3
 -18  12   1   37.37    5.50   1
 -16 -12   1   39.47    5.88   2
 -16  12   1   30.37    4.86   1
  16  12  -1   32.18    5.55   1
  16 -12  -1   33.92    5.62   3
 -14  12   1   96.74    6.86   1
  14  12  -1  102.52    7.01   1
  14 -12  -1   77.28    7.10   3
 -14 -12   1   81.09    7.12   2
  12 -12  -1   60.60    6.50   3
 -12 -12   1   69.74    6.13   2
  12  12  -1   65.71    5.60   1
 -12  12   1   70.21    5.78   1
  10  12  -1  112.17    7.25   1
 -10  12   1  118.08    7.34   1
  10 -12  -1  118.79    8.07   3
 -10 -12   1  101.13    7.36   2
  -8 -12   1   66.99    5.55   2
  -8  12   1   66.80    5.43   1
   8  12  -1   67.15    5.50   1
   8 -12  -1   78.28    6.55   3
  -6 -12   1   82.91    6.17   3
  -6 -12   1   87.66    6.17   2
  -6  12   1   98.94    6.36   1
   6 -12  -1  112.50    7.67   3
   6  12  -1   86.10    6.13   1
  -4 -12   1  230.30   11.27   2
  -4 -12   1  207.90   11.34   3
  -4  12   1  245.37   11.40   1
   4 -12  -1  261.37   13.07   3
   4  12  -1  244.16   11.29   1
   2  12  -1   51.73    4.56   1
  -2 -12   1   54.17    5.18   3
  -2  12   1   63.07    4.89   1
  -2 -12   1   62.26    4.59   2
   2 -12  -1   53.86    6.53   3
   0  12  -1   84.86    5.71   1
   0 -12   1   86.92    7.25   3
   0 -12  -1   80.65    7.85   3
   0  12   1   82.86    5.70   1
  -2 -12  -1   38.13    3.81   2
  -2 -12  -1   45.76    5.34   3
   2 -12   1   33.47    6.06   3
   2  12   1   35.04    4.13   1
  -2  12  -1   37.32    3.93   1
   4 -12   1  165.06   10.95   3
  -4 -12  -1  137.75    8.16   2
  -4 -12  -1  161.74    8.39   3
  -4  12  -1  144.47    8.16   1
   4  12   1  174.15    8.63   1
   6 -12   1  151.00   10.47   3
  -6  12  -1  140.39    7.69   1
  -6 -12  -1  126.27    7.71   2
   6  12   1  137.27    7.82   1
   8  12   1   77.14    5.56   1
  -8  12  -1   67.64    5.33   1
  -8 -12  -1   56.56    5.31   2
 -10  12  -1   72.18    5.75   1
  10 -12   1   80.40    7.74   3
  10  12   1   79.01    6.09   1
 -10 -12  -1   86.09    6.44   2
  12  12   1   76.40    6.11   1
 -12  12  -1   63.51    5.78   1
  12 -12   1   90.73    7.67   3
  14 -12   1   86.03    8.14   3
 -14  12  -1   96.13    7.02   1
 -14 -12  -1   99.91    7.59   2
  14  12   1   96.95    7.10   1
  16 -12   1   41.65    6.48   3
 -16  12  -1   42.69    5.35   1
  16  12   1   35.78    5.31   1
 -16 -12  -1   40.58    5.99   2
 -18 -12  -1   35.40    6.22   2
  18  12   1   36.97    5.64   1
  18 -12   1   28.63    7.02   3
 -18  12  -1   39.99    5.75   1
 -20  12  -1   28.14    5.74   1
  20 -12   1   41.02    7.91   3
 -20 -12  -1   21.53    6.15   2
  20  12   1   25.95    5.92   1
  19 -13  -1   12.30    6.04   3
 -19  13   1   -1.15    4.61   1
 -19 -13   1    9.83    5.48   2
  17 -13  -1    9.09    5.13   3
 -17  13   1    9.24    4.54   1
 -17 -13   1    6.87    4.95   2
  15 -13  -1   15.84    5.10   3
 -15  13   1    9.77    4.25   1
 -15 -13   1    9.88    4.58   2
 -13  13   1   24.07    4.48   1
 -13 -13   1   19.67    4.63   2
  13  13  -1   24.14    4.78   1
  13 -13  -1   24.06    5.39   3
  11  13  -1   44.99    4.97   1
 -11 -13   1   34.30    4.83   2
 -11  13   1   23.45    4.40   1
  11 -13  -1   39.79    5.74   3
  -9  13   1    5.04    3.14   1
   9 -13  -1    8.89    4.47   3
   9  13  -1    5.14    3.62   1
  -9 -13   1    4.43    3.45   2
  -7 -13   1   15.45    3.63   2
   7 -13  -1   17.75    5.24   3
  -7  13   1   15.30    3.60   1
   7  13  -1   19.52    3.88   1
  -5 -13   1   56.42    5.36   3
  -5 -13   1   64.03    5.19   2
  -5  13   1   54.36    4.97   1
   5 -13  -1   61.38    6.95   3
   5  13  -1   55.44    5.11   1
   3 -13  -1   20.52    5.77   3
  -3 -13   1   19.16    4.32   3
  -3  13   1   15.74    3.28   1
   3  13  -1   15.53    3.36   1
  -3 -13   1   12.27    3.45   2
   1  13  -1   69.28    5.20   1
   1 -13  -1   67.66    7.81   3
  -1 -13   1   53.42    5.75   3
  -1  13   1   68.09    5.38   1
  -1  13  -1   -0.73    2.60   1
   1 -13   1   -1.53    4.24   3
   1  13   1   -0.25    2.65   1
  -1 -13  -1    4.72    4.84   3
   3  13   1   45.62    4.64   1
  -3 -13  -1   41.45    4.51   2
   3 -13   1   50.68    7.14   3
  -3 -13  -1   47.41    4.97   3
  -3  13  -1   53.29    4.72   1
  -5 -13  -1   45.36    4.70   2
   5 -13   1   41.43    7.16   3
   5  13   1   41.10    4.64   1
  -5  13  -1   47.01    4.64   1
   7 -13   1   21.49    6.18   3
  -7 -13  -1   28.30    4.15   2
  -7  13  -1   24.71    4.04   1
   7  13   1   19.72    3.99   1
  -9  13  -1   10.23    3.49   1
   9 -13   1   15.37    6.05   3
  -9 -13  -1   10.67    3.78   2
   9  13   1   13.54    3.81   1
  11 -13   1   12.67    5.49   3
 -11  13  -1   11.51    3.77   1
 -11 -13  -1   15.40    4.19   2
  11  13   1    9.37    3.99   1
  13  13   1   28.75    4.98   1
  13 -13   1   26.59    6.30   3
 -13  13  -1   27.46    4.76   1
 -13 -13  -1   26.13    5.09   2
  15  13   1   19.56    5.02   1
 -15 -13  -1   18.04    5.29   2
  15 -13   1   19.07    6.53   3
 -15  13  -1   24.93    4.96   1
 -17 -13  -1   14.97    5.46   2
  17 -13   1   17.06    7.27   3
 -17  13  -1   12.46    4.88   1
  17  13   1   12.23    5.58   1
 -19 -13  -1   10.61    5.69   2
  19  13   1   12.62    6.64   1
  19 -13   1   16.53    7.69   3
 -19  13  -1    9.41    5.17   1
  18 -14  -1    3.01    6.07   3
 -18 -14   1    2.05    5.83   2
 -18  14   1    1.46    4.58   1
 -16  14   1    4.66    4.54   1
  16 -14  -1    6.38    5.60   3
 -16 -14   1    1.25    5.02   2
 -14  14   1   -0.96    4.08   1
  14 -14  -1    1.09    5.25   3
 -14 -14   1   -1.98    4.53   2
 -12  14   1   -0.76    3.48   1
  12 -14  -1    2.98    4.84   3
 -12 -14   1    3.06    4.06   2
  12  14  -1   -2.33    4.76   1
 -10  14   1   -1.41    3.30   1
  10  14  -1    5.58    4.17   1
  10 -14  -1   14.31    5.49   3
 -10 -14   1   -1.75    3.56   2
   8 -14  -1    2.23    5.18   3
  -8 -14   1   -1.59    3.39   2
   8  14  -1    2.21    3.60   1
  -8  14   1   -1.45    3.00   1
   6  14  -1    0.67    3.12   1
  -6  14   1    4.03    3.39   1
   6 -14  -1    6.06    5.31   3
  -6 -14   1   -1.64    3.31   2
  -4  14   1    0.01    2.84   1
   4 -14  -1   -2.34    5.34   3
  -4 -14   1   -1.77    3.94   3
   4  14  -1   -0.96    3.10   1
   2  14  -1    7.38    3.28   1
  -2  14   1   16.08    3.52   1
   2 -14  -1   10.01    6.27   3
  -2 -14   1   14.46    4.55   3
   0 -14  -1   11.39    6.03   3
   0  14   1   25.88    4.01   1
   0  14  -1   10.38    3.34   1
   0 -14   1    7.70    4.41   3
   2  14   1   59.59    5.24   1
   2 -14   1   53.32    7.39   3
  -2  14  -1   49.33    5.01   1
  -2 -14  -1   51.11    5.71   3
  -4  14  -1    2.58    3.17   1
   4 -14   1    9.25    6.27   3
   4  14   1   -0.36    2.91   1
  -6 -14  -1    4.48    3.49   2
   6  14   1   20.65    4.18   1
   6 -14   1    6.37    6.13   3
  -6  14  -1    9.88    3.44   1
   8  14   1    5.87    3.86   1
  -8  14  -1    9.19    3.71   1
   8 -14   1    2.21    6.27   3
  -8 -14  -1    3.10    3.81   2
 -10  14  -1    0.21    3.58   1
  10 -14   1    7.26    6.01   3
 -10 -14  -1    4.72    3.93   2
  10  14   1   17.19    4.50   1
  12 -14   1    9.06    6.40   3
 -12 -14  -1    0.03    3.99   2
 -12  14  -1    0.13    3.82   1
  12  14   1   -3.68    3.98   1
  14 -14   1    8.75    6.70   3
  14  14   1    4.10    4.95   1
 -14 -14  -1    0.58    4.74   2
 -14  14  -1    1.43    4.29   1
  16  14   1    1.24    5.55   1
  16 -14   1   -1.14    6.90   3
 -16  14  -1    3.19    5.00   1
 -16 -14  -1   -0.76    5.19   2
 -18 -14  -1   -0.20    5.82   2
  18 -14   1    1.87    8.16   3
 -18  14  -1    1.06    5.19   1
 -17 -15   1    6.91    5.92   2
 -17  15   1    4.32    5.78   1
 -15  15   1   15.14    5.58   1
 -15 -15   1   13.47    5.82   2
  15 -15  -1   16.85    7.36   3
  13 -15  -1    7.50    6.57   3
 -13 -15   1    6.05    5.17   2
 -13  15   1   12.75    4.96   1
  11 -15  -1   15.94    6.78   3
 -11 -15   1   16.87    4.87   2
 -11  15   1   14.43    4.72   1
   9 -15  -1   34.55    7.55   3
   9  15  -1    9.68    4.75   1
  -9 -15   1   11.90    4.55   2
  -9  15   1   11.52    4.38   1
   7 -15  -1   12.99    6.80   3
  -7 -15   1    6.27    4.31   2
  -7  15   1    8.03    3.78   1
   7  15  -1   12.60    4.14   1
   5  15  -1    8.70    3.73   1
  -5  15   1    9.54    3.77   1
   5 -15  -1   13.24    6.87   3
   3  15  -1    5.79    3.53   1
   3 -15  -1   11.01    6.56   3
  -3 -15   1    0.50    4.19   3
  -3  15   1    5.78    3.54   1
   1 -15  -1    2.56    5.72   3
  -1  15   1    5.31    3.38   1
  -1 -15   1    6.43    4.25   3
   1  15  -1    6.00    3.42   1
   1 -15   1    5.07    4.85   3
   1  15   1    9.49    3.66   1
  -1 -15  -1    1.97    4.83   3
  -1  15  -1    2.36    3.41   1
   3 -15   1   40.86    7.19   3
   3  15   1   31.68    4.74   1
  -3  15  -1   26.30    4.44   1
   5 -15   1   26.50    7.77   3
  -5  15  -1   33.11    4.75   1
   5  15   1   29.59    4.66   1
  -7 -15  -1   30.45    5.25   2
   7 -15   1   22.39    7.65   3
  -7  15  -1   23.21    4.61   1
   9 -15   1   22.98    8.02   3
  -9 -15  -1   15.48    4.65   2
  -9  15  -1   11.41    4.49   1
   9  15   1   12.78    4.95   1
 -11  15  -1   38.23    5.75   1
  11 -15   1   26.08    8.86   3
  11  15   1   60.41    6.65   1
 -11 -15  -1   37.09    6.09   2
  13 -15   1    5.12    8.10   3
  13  15   1    5.63    5.27   1
 -13  15  -1    4.30    4.83   1
 -13 -15  -1    7.77    5.51   2
 -15 -15  -1   16.00    6.21   2
  15  15   1   19.20    6.49   1
 -15  15  -1   16.01    5.47   1
  15 -15   1   14.71    8.39   3
 -17 -15  -1    4.35    6.51   2
 -14 -16   1   34.65    6.67   2
  14 -16  -1   39.46    9.60   3
 -14  16   1   28.76    6.33   1
  12 -16  -1   21.87    8.20   3
 -12  16   1   11.59    5.39   1
 -12 -16   1   21.57    6.04   2
 -10  16   1   36.50    5.89   1
  10 -16  -1   45.99    9.10   3
 -10 -16   1   28.98    6.05   2
   8 -16  -1   30.51    8.91   3
  -8  16   1   24.22    5.22   1
   6  16  -1   90.90    7.45   1
  -6  16   1   79.24    7.19   1
   6 -16  -1   75.43   10.84   3
  -4  16   1   38.46    5.36   1
   4 -16  -1   64.06    9.71   3
   4  16  -1   37.61    5.28   1
  -2 -16   1   64.12    6.79   3
   2  16  -1   79.34    6.32   1
  -2  16   1   55.40    5.87   1
   2 -16  -1   57.77    8.80   3
   0  16   1   49.78    5.42   1
   0 -16  -1   36.35    6.43   3
   0 -16   1   48.80    6.33   3
   0  16  -1   43.73    5.39   1
   2 -16   1   45.82    6.73   3
  -2  16  -1   44.80    5.36   1
   4  16   1   49.26    5.84   1
   4 -16   1   46.68    7.91   3
   6 -16   1   63.79   10.11   3
  -6  16  -1   63.70    6.38   1
   6  16   1   59.13    6.39   1
   8 -16   1   52.89   10.02   3
   8  16   1   62.22    6.74   1
  -8  16  -1   50.63    6.25   1
  10  16   1   31.76    6.48   1
 -10  16  -1   27.07    5.66   1
  10 -16   1   55.51   10.29   3
 -10 -16  -1   28.07    6.02   2
 -12 -16  -1   38.12    6.55   2
  12 -16   1   42.30   10.57   3
 -12  16  -1   34.98    6.37   1
  12  16   1   40.23    7.05   1
 -14 -16  -1   21.75    6.49   2
 -14  16  -1   28.06    6.16   1
  14 -16   1   28.29   11.41   3
 -13 -17   1   40.18    7.42   2
 -11  17   1   31.12    6.41   1
  11 -17  -1   39.81   10.78   3
   9 -17  -1   34.41   10.08   3
  -9  17   1   39.23    6.33   1
   7 -17  -1   54.04   10.54   3
  -7  17   1   58.41    6.80   1
   5 -17  -1   63.81   11.02   3
  -5  17   1   64.96    6.85   1
   3  17  -1   56.29    6.45   1
   3 -17  -1   45.91    8.79   3
  -3  17   1   41.63    6.00   1
   1  17  -1   47.92    6.01   1
  -1 -17   1   48.63    6.73   3
   1 -17  -1   66.85    7.81   3
  -1  17   1   42.63    5.90   1
  -1  17  -1   57.19    6.26   1
   1  17   1   51.00    6.29   1
   1 -17   1   62.82    7.24   3
   3  17   1   66.42    6.74   1
  -3  17  -1   60.37    6.65   1
   3 -17   1   55.76    7.79   3
   5 -17   1   64.04    9.21   3
   5  17   1   63.91    6.96   1
  -5  17  -1   60.07    6.77   1
  -7  17  -1   53.94    6.90   1
   7  17   1   56.11    6.75   1
   7 -17   1   64.51   10.58   3
   9 -17   1   46.36   11.01   3
   9  17   1   46.91    7.18   1
  -9  17  -1   43.18    6.80   1
  11 -17   1   49.56   11.68   3
 -11  17  -1   30.56    6.50   1
 -13 -17  -1   47.94    7.97   2
  -8  18   1   31.95    6.45   1
   8 -18  -1   37.20   10.81   3
   6 -18  -1   41.25   11.06   3
  -6  18   1   35.34    6.36   1
  -4  18   1   45.26    6.79   1
   4 -18  -1   48.42   10.06   3
   2 -18  -1   40.32    8.74   3
  -2  18   1   37.59    6.33   1
   0  18  -1   87.76    8.06   1
   0  18   1   84.84    7.79   1
   0 -18   1   79.09    9.03   3
   2  18   1  102.11    8.26   1
  -2  18  -1   87.45    8.02   1
   2 -18   1   72.40    8.87   3
  -4  18  -1   59.80    7.19   1
   4 -18   1   59.83    8.78   3
   4  18   1   62.45    7.11   1
  -6  18  -1   36.59    6.79   1
   6  18   1   35.50    6.89   1
  -8  18  -1   50.46    7.26   1
   8 -18   1   53.55   10.96   3
 -10  18  -1   35.36    7.37   1
   5 -19  -1   20.02   10.69   3
  -5  19   1   13.47    6.62   1
   3 -19  -1   69.88   10.47   3
  -3  19   1   65.32    7.85   1
  -1  19   1   18.32    6.14   1
   1 -19   1   39.57    8.54   3
   1  19   1   52.15    7.31   1
   3  19   1   29.35    6.78   1
  -3  19  -1   19.32    7.03   1
   3 -19   1   31.06    8.08   3
  -5  19  -1   20.07    6.97   1
  28   0  -2   77.05    8.70   1
  26   0  -2   69.02    7.63   1
 -24   0   2   65.59    6.11   1
 -22   0   2   58.12    5.26   1
 -20   0   2   53.33    5.17   2
 -20   0   2   48.92    4.60   1
  18   0  -2   86.63    5.56   3
 -18   0   2   97.84    5.90   1
 -18   0   2   97.20    6.40   2
 -16   0   2  150.69    7.81   1
 -16   0   2  167.84    8.44   2
  16   0  -2  172.23    8.01   3
  14   0  -2  527.14   22.20   3
 -14   0   2  531.76   22.47   2
 -14   0   2  548.29   21.82   1
 -12   0   2  419.47   17.88   2
 -12   0   2  421.81   17.33   1
 -12   0   2  429.15   17.71   3
 -10   0   2   14.63    1.95   1
 -10   0   2   21.11    2.34   2
 -10   0   2   18.39    2.20   3
  -8   0   2 1152.20   46.67   2
  -8   0   2 1179.22   46.76   3
  -8   0   2 1181.76   45.54   1
  -6   0   2 2216.49   86.32   2
  -6   0   2 2192.67   84.28   1
  -6   0   2 2152.15   86.58   3
  -4   0   2  402.90   17.14   3
  -4   0   2  439.93   17.11   2
  -4   0   2  432.54   16.63   1
  -2   0   2  849.11   33.94   3
  -2   0   2  866.98   33.01   1
   2   0  -2  849.97   33.80   2
   0   0   2  690.61   26.35   1
   0   0   2  670.11   27.06   3
   0   0  -2  685.57   27.01   2
  -2   0  -2  751.47   29.80   2
   4   0   2  113.88    4.76   3
  -4   0  -2  106.21    4.87   2
  -4   0  -2  103.86    4.74   1
   6   0   2  643.58   25.39   3
  -6   0  -2  636.28   24.92   1
  -6   0  -2  616.60   25.46   2
  -8   0  -2  303.23   12.80   2
   8   0   2  309.65   12.56   3
  -8   0  -2  290.17   12.45   1
 -10   0  -2  219.29    9.89   1
  10   0   2  238.17    9.92   3
 -10   0  -2  222.65   10.25   2
 -12   0  -2  107.95    5.63   1
  12   0   2   97.53    5.36   3
 -12   0  -2  114.97    5.99   2
 -14   0  -2  301.14   13.89   2
 -14   0  -2  306.32   13.37   1
  14   0   2  315.11   13.39   3
 -16   0  -2  215.74   10.78   1
 -16   0  -2  258.94   11.66   2
 -18   0  -2  117.81    7.04   1
 -18   0  -2  130.93    8.13   2
 -20   0  -2  123.19    8.54   2
  22   0   2   53.86    5.78   1
  24   0   2   32.31    5.71   1
  26   0   2   49.46    6.93   1
  29  -1  -2   45.75    8.58   1
  29   1  -2   24.92    7.58   1
 -27   1   2   41.05    6.19   1
  27   1  -2   37.30    6.84   1
  25   1  -2   64.90    6.86   1
 -25   1   2   75.41    6.76   1
 -23  -1   2   46.82    6.46   2
 -23   1   2   51.01    5.44   1
  23   1  -2   42.58    5.33   1
 -21   1   2  113.98    6.93   1
 -21  -1   2  105.42    7.73   2
 -19   1   2  112.94    6.76   2
 -19  -1   2  106.12    6.39   1
 -19   1   2  105.27    6.52   1
 -19  -1   2  112.13    7.32   2
  19  -1  -2   96.88    6.37   3
 -17  -1   2  136.41    6.99   1
 -17   1   2  124.83    6.89   1
  17   1  -2  136.32    6.91   3
 -17   1   2  131.25    7.20   2
 -17  -1   2  133.82    7.57   2
  17  -1  -2  127.46    6.97   3
 -15  -1   2  495.92   21.24   2
 -15  -1   2  499.70   20.44   1
 -15   1   2  470.29   20.41   1
 -15  -1   2  504.36   20.76   3
 -15   1   2  509.67   20.96   2
  15  -1  -2  498.10   20.86   3
 -13  -1   2  104.62    5.99   2
 -13  -1   2  104.61    5.48   1
 -13   1   2  111.31    5.73   2
 -13   1   2  114.62    5.63   1
  13  -1  -2  109.93    5.66   3
 -13  -1   2  103.63    5.53   3
 -11   1   2  603.24   23.57   1
  11  -1  -2  589.22   24.13   3
 -11  -1   2  594.90   24.01   3
 -11  -1   2  561.11   24.30   2
 -11  -1   2  589.30   23.50   1
 -11   1   2  588.91   24.05   2
  -9   1   2  187.34    7.99   2
  -9  -1   2  173.73    7.91   3
  -9  -1   2  181.27    7.78   1
  -9   1   2  180.60    8.08   3
  -9  -1   2  186.41    8.27   2
  -9   1   2  181.60    7.86   1
  -7  -1   2  317.17   12.86   2
  -7   1   2  296.31   12.72   3
  -7   1   2  300.07   12.36   1
  -7   1   2  318.40   12.58   2
  -7  -1   2  295.80   12.26   1
  -7  -1   2  310.39   12.63   3
  -5   1   2    6.37    1.16   3
  -5   1   2    7.77    1.06   1
  -5  -1   2    9.55    0.97   1
  -5   1   2    9.34    1.00   2
  -5  -1   2    9.81    1.30   2
  -5  -1   2    8.29    1.12   3
  -3  -1   2 2408.85   91.25   1
  -3  -1   2 2390.55   93.45   2
  -3   1   2 2368.61   93.76   3
  -3   1   2 2368.31   91.26   1
   3  -1  -2 2339.44   93.32   2
  -3  -1   2 2361.11   93.73   3
   1   1  -2  813.70   32.49   2
   1  -1  -2  835.92   32.44   2
  -1   1   2  844.95   32.58   3
  -1  -1   2  823.46   32.61   3
  -1   1   2  786.42   31.78   1
  -1   1  -2 1109.79   44.32   2
  -1  -1  -2 1124.12   44.37   2
   1  -1   2 1125.62   44.54   3
  -1   1  -2 1133.66   43.29   1
   1   1   2 1122.85   43.35   1
   3  -1   2  159.82    7.25   3
  -3   1  -2  162.11    6.95   2
  -3   1  -2  173.82    6.86   1
  -3  -1  -2  173.00    7.12   2
   3   1   2  167.01    6.89   1
  -5  -1  -2  751.43   30.20   2
   5  -1   2  729.79   30.24   3
   5   1   2  754.33   29.94   3
  -5   1  -2  754.53   29.45   1
   5   1   2  753.16   29.47   1
  -5   1  -2  776.97   30.05   2
   7  -1   2   26.86    2.19   3
  -7   1  -2   27.27    2.13   2
   7   1   2   27.68    1.79   3
  -7  -1  -2   27.21    2.33   2
   7   1   2   23.95    2.07   1
  -7   1  -2   24.16    2.05   1
  -9   1  -2  274.57   11.95   2
  -9   1  -2  277.67   11.72   1
   9   1   2  283.18   11.59   3
  -9  -1  -2  278.63   12.21   2
   9  -1   2  276.54   11.94   3
 -11  -1  -2   41.07    3.53   2
 -11   1  -2   36.43    3.32   2
  11  -1   2   39.98    3.13   3
  11   1   2   36.96    2.75   3
 -11   1  -2   39.26    3.06   1
 -13  -1  -2  411.45   17.79   2
  13   1   2  402.10   17.03   3
  13  -1   2  398.21   17.31   3
 -13   1  -2  430.64   17.64   2
 -13   1  -2  406.20   17.12   1
 -15   1  -2   85.03    5.27   1
  15   1   2   80.63    5.32   1
 -15  -1  -2   80.11    5.85   2
 -15   1  -2   82.20    5.63   2
  15  -1   2   81.53    5.18   3
 -17   1  -2  278.13   13.60   2
 -17  -1  -2  288.70   13.85   2
  17   1   2  288.18   13.17   1
 -17   1  -2  293.23   13.09   1
 -19   1  -2  227.18   11.99   2
  19   1   2  246.46   11.59   1
 -19  -1  -2  230.77   12.30   2
 -19   1  -2  230.90   11.35   1
  21   1   2  120.68    7.92   1
 -21  -1  -2  134.37    9.01   2
 -21   1  -2  119.50    7.80   1
  23   1   2   54.28    6.12   1
 -23  -1  -2   64.01    7.58   2
  25  -1   2   39.18    6.30   1
  27   1   2   38.57    6.96   1
  27  -1   2   32.73    7.22   1
 -28   2   2   27.58    6.43   1
  28   2  -2   30.09    6.64   1
 -26   2   2   12.72    4.87   1
  26   2  -2    8.35    5.17   1
  24   2  -2   45.24    5.59   1
 -24   2   2   55.16    5.66   1
 -24  -2   2   44.86    6.71   2
  22   2  -2   36.11    4.90   1
 -22  -2   2   35.78    5.44   2
 -22   2   2   46.83    4.73   1
 -20  -2   2   50.43    5.36   2
  20  -2  -2   40.86    4.52   3
  20   2  -2   45.31    4.51   1
 -20   2   2   39.78    4.29   1
  18  -2  -2   41.86    4.22   3
 -18  -2   2   55.07    5.17   2
 -18   2   2   61.89    4.54   1
  18   2  -2   50.54    4.34   1
  16   2  -2   73.64    4.85   1
 -16   2   2   78.42    4.91   2
 -16   2   2   77.77    4.95   1
 -16  -2   2   78.38    4.81   3
  16  -2  -2   77.58    5.02   3
 -16  -2   2   75.86    5.53   2
  14  -2  -2  277.72   12.81   3
 -14  -2   2  299.13   12.61   3
 -14  -2   2  306.19   13.37   2
 -14   2   2  285.09   12.66   2
 -14   2   2  293.71   12.59   1
  12  -2  -2  331.85   14.57   3
 -12  -2   2  352.42   14.36   3
 -12   2   2  350.30   14.27   1
 -12   2   2  345.62   14.34   2
 -12  -2   2  317.65   14.86   2
 -10   2   2  179.95    8.02   2
  10  -2  -2  181.29    8.37   3
 -10  -2   2  189.43    8.72   2
 -10   2   2  193.41    8.16   1
 -10  -2   2  175.89    8.06   3
  -8   2   2   39.71    2.37   2
   8  -2  -2   39.70    2.69   3
  -8   2   2   41.30    2.57   1
  -8  -2   2   40.80    3.00   2
   8   2  -2   33.86    2.34   1
  -8  -2   2   40.41    2.48   3
   6  -2  -2   88.03    4.19   3
  -6   2   2   89.61    3.77   2
  -6  -2   2   84.73    3.98   3
  -6   2   2   81.68    3.96   1
   6   2  -2   87.53    3.86   1
  -6  -2   2   81.05    4.28   2
  -4  -2   2  938.44   37.37   3
   4  -2  -2  938.69   37.47   3
  -4   2   2  945.00   36.47   1
   4  -2  -2  953.31   37.04   2
   4   2  -2  929.57   36.27   1
  -4  -2   2  926.26   37.42   2
  -2   2   2  265.29   10.75   1
   2  -2  -2  268.00   10.71   2
  -2  -2   2  259.33   10.93   3
   2   2  -2  267.57   10.49   1
  -2  -2   2  282.03   11.00   2
   2  -2  -2  264.95   10.95   3
   0  -2  -2   61.06    2.87   3
   0  -2  -2   60.72    2.94   2
   0   2  -2   64.75    2.74   1
   0   2  -2   60.27    2.93   2
   0  -2   2   74.75    3.11   3
   0   2   2   66.35    3.03   1
  -2  -2  -2  113.62    5.11   2
   2  -2   2  104.31    5.67   3
  -2   2  -2  114.86    4.93   2
   2   2   2  121.02    5.01   1
  -2   2  -2  122.26    4.89   1
  -4   2  -2   21.75    1.48   2
   4  -2   2   17.05    1.82   3
  -4   2  -2   17.29    1.49   1
  -4  -2  -2   18.79    1.74   2
   4   2   2   19.11    1.58   1
  -6   2  -2  780.67   30.72   2
  -6   2  -2  785.78   30.22   1
   6   2   2  770.75   30.23   1
   6  -2   2  760.51   31.13   3
  -6  -2  -2  750.91   31.02   2
   8   2   2   52.40    2.72   3
   8   2   2   53.78    3.31   1
   8  -2   2   57.45    3.62   3
  -8   2  -2   51.16    3.21   1
  -8   2  -2   51.67    3.28   2
  -8  -2  -2   58.14    3.77   2
  10  -2   2  175.05    8.16   3
  10   2   2  166.28    7.87   1
  10   2   2  170.87    7.45   3
 -10  -2  -2  186.53    8.44   2
 -10   2  -2  173.22    7.88   1
 -10   2  -2  171.33    7.94   2
  12   2   2   84.68    4.80   1
 -12   2  -2   84.64    5.10   2
 -12  -2  -2   80.39    5.27   2
  12  -2   2   89.46    5.18   3
  12   2   2   95.33    4.48   3
 -12   2  -2   78.92    4.76   1
 -14   2  -2  117.49    6.33   2
 -14   2  -2   94.58    5.80   1
 -14  -2  -2  114.92    6.60   2
  14   2   2  108.87    5.93   1
  14  -2   2  105.17    6.12   3
 -16  -2  -2  154.19    8.69   2
  16   2   2  152.32    7.89   1
  16  -2   2  156.05    8.13   3
 -16   2  -2  143.44    8.20   2
 -16   2  -2  154.54    7.75   1
  18   2   2   65.93    4.91   1
 -18   2  -2   51.29    5.32   2
 -18  -2  -2   54.62    5.70   2
 -18   2  -2   46.64    4.58   1
  20   2   2   54.88    5.13   1
 -20   2  -2   52.39    5.08   1
 -20  -2  -2   53.58    6.16   2
 -22   2  -2   55.12    5.46   1
  22   2   2   44.44    5.22   1
 -22  -2  -2   52.22    6.72   2
 -24   2  -2   22.62    5.04   1
 -24  -2  -2   27.84    6.75   2
  24   2   2   20.93    5.08   1
  26   2   2   22.20    5.85   1
  29   3  -2    1.87    7.20   1
  27   3  -2    5.69    5.34   1
 -27   3   2    1.15    4.76   1
  25   3  -2   14.56    4.83   1
 -25  -3   2    9.13    5.99   2
 -25   3   2    5.84    4.25   1
  23   3  -2    7.02    3.88   1
 -23  -3   2    5.57    4.77   2
 -23   3   2    2.52    3.52   1
 -21  -3   2    2.94    4.11   2
 -21   3   2    2.90    2.98   1
  21   3  -2    2.11    3.03   1
 -19  -3   2    4.78    3.55   2
 -19   3   2    7.23    2.82   1
  19  -3  -2    4.43    2.97   3
  19   3  -2    6.13    2.79   1
 -17   3   2    6.20    2.56   1
  17  -3  -2    3.86    2.57   3
  17   3  -2    5.66    2.42   1
 -17  -3   2    3.28    2.62   3
 -17  -3   2    5.16    3.19   2
 -15   3   2    7.05    2.29   2
  15   3  -2    8.04    2.12   1
 -15  -3   2    7.04    2.63   2
 -15  -3   2   14.02    2.32   3
 -15   3   2    9.54    2.34   1
  15  -3  -2    6.61    2.33   3
 -13   3   2    8.52    1.98   1
 -13  -3   2    7.41    2.48   2
 -13  -3   2    8.51    1.95   3
  13  -3  -2    8.10    2.10   3
  13   3  -2    7.94    1.86   1
  11  -3  -2   62.36    3.99   3
  11   3  -2   55.22    3.42   1
 -11  -3   2   62.81    4.42   2
 -11   3   2   59.04    3.71   1
 -11   3   2   56.83    3.30   2
 -11  -3   2   55.42    3.52   3
  -9  -3   2    4.79    1.58   3
   9  -3  -2    4.18    1.83   3
   9   3  -2    3.54    1.44   1
  -9  -3   2    6.03    2.16   2
  -9   3   2    6.98    1.69   1
  -9   3   2    6.15    1.31   2
   7  -3  -2    3.59    0.76   2
  -7  -3   2    2.94    1.51   2
  -7  -3   2    4.41    1.22   3
  -7   3   2    3.78    1.20   1
   7   3  -2    1.23    1.04   1
   7  -3  -2    3.22    1.33   3
  -5  -3   2  482.89   20.46   2
   5   3  -2  520.96   19.65   1
  -5   3   2  501.33   19.86   1
   5  -3  -2  492.58   20.40   3
  -5  -3   2  500.68   20.23   3
   3  -3  -2  394.75   16.24   3
  -3   3   2  407.40   15.89   1
  -3  -3   2  391.10   16.26   2
  -3  -3   2  393.94   16.15   3
   3   3  -2  400.50   15.61   1
  -1   3   2   23.95    1.97   1
   1  -3  -2   28.85    1.66   2
   1   3  -2   31.50    1.88   2
  -1  -3   2   25.23    1.89   3
   1   3  -2   29.12    1.72   1
   1  -3  -2   25.94    1.82   3
  -1   3  -2  206.76    8.16   1
  -1   3  -2  204.49    8.30   2
  -1  -3  -2  197.02    8.42   2
   1   3   2  202.11    8.36   1
   1  -3   2  175.79    9.06   3
  -1  -3  -2  208.35    8.34   3
  -3  -3  -2   49.08    2.89   2
   3   3   2   51.79    2.75   1
  -3  -3  -2   44.51    2.78   3
   3  -3   2   51.88    3.41   3
  -3   3  -2   51.83    2.63   1
  -3   3  -2   52.33    2.49   2
   5  -3   2  118.17    5.74   3
  -5  -3  -2  116.84    5.60   2
   5   3   2  116.04    5.33   1
  -5   3  -2  114.07    5.11   2
  -5   3  -2  124.16    5.29   1
  -7   3  -2   26.86    2.15   2
   7  -3   2   32.29    2.89   3
  -7   3  -2   29.02    2.33   1
   7   3   2   34.81    2.50   1
  -7  -3  -2   28.03    2.70   2
  -9   3  -2   37.00    2.80   2
   9   3   2   36.28    2.83   1
  -9  -3  -2   31.58    3.23   2
   9  -3   2   34.57    3.28   3
  -9   3  -2   39.48    2.90   1
 -11  -3  -2   19.44    2.88   2
  11  -3   2   24.64    2.92   3
  11   3   2   21.61    2.49   1
  11   3   2   25.18    1.94   3
 -11   3  -2   24.76    2.52   1
 -11   3  -2   23.73    2.64   2
 -13   3  -2   24.71    2.76   1
  13   3   2   22.40    2.66   1
 -13   3  -2   30.99    3.13   2
  13  -3   2   24.62    3.07   3
 -13  -3  -2   22.59    3.41   2
 -15  -3  -2   32.40    4.19   2
 -15   3  -2   38.22    3.61   1
  15   3   2   32.25    3.37   1
  15  -3   2   32.28    3.76   3
 -15   3  -2   40.84    3.91   2
  17  -3   2    1.22    2.97   3
 -17  -3  -2    1.38    3.36   2
 -17   3  -2    5.70    2.58   1
  17   3   2    0.67    2.28   1
 -19   3  -2    7.85    2.91   1
  19   3   2    5.24    2.91   1
 -19  -3  -2    6.07    4.19   2
 -21  -3  -2    1.87    4.54   2
 -21   3  -2    2.31    3.09   1
  21   3   2    7.56    3.35   1
  23   3   2   16.60    4.47   1
 -23   3  -2   22.71    4.58   1
 -23  -3  -2   21.75    6.13   2
  25   3   2   -1.10    4.77   1
 -25   3  -2    2.72    4.21   1
 -25  -3  -2    2.74    6.43   2
  27   3   2   -1.88    5.51   1
 -28   4   2    5.71    5.78   1
  28   4  -2    4.23    6.00   1
 -26   4   2    5.01    4.82   1
  26   4  -2   -0.88    4.76   1
 -26  -4   2   12.72    6.58   2
 -24   4   2   25.43    4.72   1
  24   4  -2   14.89    4.34   1
 -24  -4   2   28.08    6.72   2
  22  -4  -2    4.25    3.72   3
  22   4  -2   -3.17    3.15   1
 -22   4   2    4.66    3.19   1
 -22  -4   2    1.33    4.64   2
  20  -4  -2   20.07    3.84   3
  20   4  -2   16.74    3.36   1
 -20  -4   2   18.22    4.62   2
 -20   4   2   12.73    3.30   1
  18   4  -2    9.89    2.75   1
  18  -4  -2   12.42    3.25   3
 -18  -4   2   10.39    3.80   2
 -18   4   2   12.95    3.02   1
  16   4  -2   31.23    3.18   1
 -16  -4   2   32.89    4.24   2
 -16   4   2   29.40    3.33   1
 -16  -4   2   30.39    3.25   3
  16  -4  -2   41.90    3.83   3
  14  -4  -2   39.27    3.50   3
 -14   4   2   37.90    3.28   1
 -14  -4   2   34.24    2.96   3
 -14  -4   2   36.23    3.95   2
  14   4  -2   36.91    3.05   1
 -12  -4   2    3.80    2.25   2
  12   4  -2    5.91    1.76   1
  12  -4  -2    5.90    2.00   3
 -12  -4   2    6.29    1.78   3
 -12   4   2    3.44    1.68   1
 -12   4   2    6.02    1.42   2
 -10  -4   2  341.54   14.62   3
 -10   4   2  354.83   14.18   2
  10   4  -2  352.01   14.41   1
  10  -4  -2  357.88   15.15   3
 -10   4   2  353.60   14.63   1
 -10  -4   2  347.85   15.36   2
   8   4  -2  136.99    6.07   1
  -8  -4   2  137.59    6.82   2
  -8   4   2  132.45    6.27   1
  -8  -4   2  133.25    6.15   3
   8  -4  -2  130.03    6.58   3
  -6  -4   2   90.30    5.08   2
   6   4  -2   99.52    4.49   1
  -6  -4   2   95.55    4.65   3
  -6   4   2   99.46    4.76   1
   6  -4  -2   98.74    4.97   3
  -4   4   2   92.55    4.52   1
  -4  -4   2   94.24    4.75   2
   4  -4  -2   89.45    4.63   3
   4   4  -2   98.62    4.28   1
  -4  -4   2   95.72    4.49   3
   2  -4  -2    2.64    0.82   2
  -2  -4   2    4.17    1.22   2
   2   4  -2    4.62    1.09   1
  -2   4   2    5.38    1.23   1
   2  -4  -2    3.40    1.21   3
  -2  -4   2    4.32    1.20   3
   0   4   2   21.37    1.95   1
   0  -4  -2   23.32    1.69   2
   0  -4  -2   21.81    1.81   3
   0   4  -2   23.27    1.64   1
   0   4  -2   21.46    1.62   2
   0  -4   2   16.99    2.24   3
  -2  -4  -2   12.91    1.47   3
   2   4   2   14.62    1.58   1
  -2   4  -2   14.48    1.36   1
  -2   4  -2   15.75    1.28   2
   2  -4   2    8.62    2.23   3
  -2  -4  -2   10.57    1.51   2
   4   4   2    4.88    1.26   1
  -4   4  -2    5.44    1.18   1
   4  -4   2    4.37    1.71   3
  -4  -4  -2    3.84    1.44   2
  -4  -4  -2    4.16    0.94   3
  -4   4  -2    5.78    0.99   2
  -6  -4  -2   30.14    2.79   2
   6  -4   2   31.26    2.97   3
  -6   4  -2   30.75    2.06   2
  -6   4  -2   30.31    2.40   1
   6   4   2   33.28    2.49   1
  -8   4  -2  107.20    5.13   2
  -8  -4  -2   95.85    5.88   2
   8   4   2  110.75    5.44   1
   8  -4   2  112.79    6.07   3
  -8   4  -2  112.59    5.45   1
  10  -4   2   17.56    2.77   3
 -10  -4  -2   18.95    2.87   2
 -10   4  -2   18.70    2.27   1
 -10   4  -2   16.88    2.19   2
  10   4   2   12.31    2.12   1
 -12  -4  -2  203.90   10.13   2
 -12   4  -2  210.47    9.41   2
 -12   4  -2  210.37    9.45   1
  12   4   2  215.60    9.46   1
  12  -4   2  194.86    9.94   3
 -14   4  -2    5.32    2.62   2
 -14   4  -2    2.68    1.99   1
  14   4   2    1.62    1.91   1
 -14  -4  -2    2.26    2.78   2
  14  -4   2   -0.19    2.57   3
 -16   4  -2   15.45    2.88   1
  16  -4   2   14.19    3.55   3
 -16  -4  -2   15.71    3.82   2
  16   4   2   12.32    2.73   1
 -18  -4  -2   28.21    4.78   2
 -18   4  -2   25.83    3.69   1
  18  -4   2   24.88    4.28   3
  18   4   2   25.90    3.66   1
 -20   4  -2    5.38    3.13   1
  20   4   2    3.74    3.05   1
 -20  -4  -2    2.29    4.20   2
  22   4   2    2.77    3.50   1
 -22  -4  -2    8.54    5.21   2
 -22   4  -2    6.00    3.77   1
  24   4   2    3.33    4.75   1
 -24   4  -2    3.68    4.54   1
 -24  -4  -2   15.25    6.35   2
 -26   4  -2   26.71    5.98   1
 -26  -4  -2   31.51    7.83   2
  26   4   2   24.92    5.99   1
 -27   5   2   23.18    5.63   1
  27   5  -2   18.85    6.31   1
 -27  -5   2   23.06    7.69   2
 -25  -5   2   45.06    7.40   2
  25   5  -2   30.01    5.52   1
 -25   5   2   36.32    5.61   1
  23  -5  -2   35.56    5.35   3
  23   5  -2   37.47    4.86   1
 -23  -5   2   46.18    6.83   2
 -23   5   2   37.58    5.00   1
 -21   5   2   69.92    5.87   1
  21  -5  -2   71.89    6.38   3
  21   5  -2   81.24    5.95   1
 -21  -5   2   81.83    7.20   2
  19   5  -2    6.20    2.83   1
 -19  -5   2   -2.16    3.44   2
  19  -5  -2    4.27    3.19   3
 -19   5   2    1.62    2.88   1
 -17  -5   2   45.92    5.00   2
  17  -5  -2   37.22    4.23   3
  17   5  -2   39.78    3.86   1
 -17   5   2   54.30    4.31   1
  15   5  -2   42.78    3.46   1
 -15  -5   2   41.20    4.47   2
 -15  -5   2   43.40    3.48   3
 -15   5   2   37.46    3.72   1
  15  -5  -2   38.82    3.91   3
 -13   5   2   62.89    4.29   1
 -13  -5   2   72.05    5.26   2
  13   5  -2   69.38    4.13   1
  13  -5  -2   67.80    4.73   3
 -13  -5   2   68.82    4.24   3
 -11   5   2   78.37    4.65   1
  11  -5  -2   76.69    4.92   3
  11   5  -2   81.24    4.42   1
 -11  -5   2   83.72    5.47   2
 -11  -5   2   86.66    4.44   3
  -9  -5   2  307.98   13.21   3
  -9   5   2  307.64   13.26   1
  -9  -5   2  330.15   14.02   2
   9  -5  -2  314.17   13.75   3
   9   5  -2  316.76   13.03   1
  -7  -5   2  372.89   15.76   3
  -7   5   2  389.31   15.73   1
   7  -5  -2  374.84   16.20   3
  -7  -5   2  388.55   16.36   2
   7   5  -2  380.96   15.42   1
   5  -5  -2   99.22    5.18   3
  -5  -5   2   91.54    5.13   2
   5   5  -2   91.38    4.60   1
  -5   5   2  105.13    5.00   1
  -5  -5   2  105.35    4.92   3
   3   5  -2   55.77    3.18   1
  -3  -5   2   54.76    3.38   3
  -3   5   2   52.33    3.29   1
  -3  -5   2   57.49    3.39   2
   3  -5  -2   57.02    3.48   3
   3  -5  -2   59.31    2.76   2
  -1  -5   2   90.97    4.77   3
   1  -5  -2   90.35    4.61   3
   1   5  -2   92.56    4.35   1
   1  -5  -2   93.18    4.25   2
  -1   5   2   90.63    4.65   1
  -1  -5   2   87.25    4.41   2
   1  -5   2   43.74    4.13   3
  -1   5  -2   47.13    2.78   1
   1   5   2   50.40    3.14   1
  -1  -5  -2   47.99    2.91   2
  -1  -5  -2   46.73    3.03   3
  -1   5  -2   53.56    2.75   2
  -3  -5  -2   66.18    4.17   3
   3  -5   2   70.31    4.67   3
   3   5   2   56.77    3.50   1
  -3  -5  -2   63.95    3.69   2
  -3   5  -2   63.08    3.17   2
  -3   5  -2   65.46    3.43   1
  -5   5  -2  104.31    4.97   1
  -5  -5  -2  104.60    4.61   3
   5  -5   2  107.20    5.86   3
  -5   5  -2  101.70    4.57   2
  -5  -5  -2   90.11    5.26   2
   5   5   2   97.37    5.04   1
  -7  -5  -2   11.50    1.31   3
  -7   5  -2   10.74    1.83   1
   7   5   2   10.21    1.90   1
  -7  -5  -2    9.77    2.34   2
   7  -5   2   18.11    2.88   3
  -9  -5  -2  128.84    6.77   2
   9   5   2  113.49    6.16   1
   9  -5   2  125.90    6.91   3
  -9   5  -2  124.55    6.19   1
  -9   5  -2  138.87    5.93   2
 -11   5  -2   38.82    3.22   1
  11  -5   2   41.79    3.81   3
 -11   5  -2   35.67    3.09   2
  11   5   2   44.43    3.33   1
 -11  -5  -2   40.08    3.92   2
  13   5   2   99.09    5.84   1
  13  -5   2  124.16    6.86   3
 -13   5  -2  108.13    5.98   1
 -13  -5  -2  121.19    6.85   2
 -15  -5  -2   49.81    4.92   2
  15   5   2   44.44    3.88   1
 -15   5  -2   45.17    3.95   1
  15  -5   2   35.17    4.34   3
 -17  -5  -2   65.65    6.03   2
 -17   5  -2   61.12    4.83   1
  17   5   2   54.11    4.67   1
  17  -5   2   59.95    5.49   3
  19   5   2   17.93    3.50   1
 -19   5  -2   17.10    3.36   1
 -19  -5  -2   25.35    4.89   2
  21   5   2   21.31    4.40   1
 -21  -5  -2   35.07    5.99   2
 -21   5  -2   28.63    4.42   1
 -23  -5  -2   36.91    6.67   2
  23   5   2   28.78    5.10   1
 -23   5  -2   29.80    4.96   1
  25   5   2   40.89    6.35   1
 -25   5  -2   36.25    5.81   1
 -25  -5  -2   42.17    7.75   2
 -27  -5  -2   29.61    9.58   2
 -26  -6   2   35.46    7.58   2
 -26   6   2   46.87    6.28   1
 -24  -6   2   43.46    7.41   2
  24   6  -2   46.85    5.85   1
  24  -6  -2   47.33    6.55   3
 -24   6   2   50.22    5.82   1
 -22  -6   2   96.70    8.23   2
  22   6  -2   84.03    6.47   1
 -22   6   2   91.88    6.90   1
 -20  -6   2   51.14    6.19   2
  20  -6  -2   59.56    5.60   3
 -20   6   2   64.77    5.33   1
  20   6  -2   60.70    5.07   1
 -18  -6   2   86.06    6.90   2
 -18   6   2   74.21    5.67   1
  18  -6  -2   84.44    6.21   3
  18   6  -2   84.08    5.58   1
 -16   6   2   11.80    2.88   1
  16   6  -2   11.58    2.69   1
  16  -6  -2   13.84    3.22   3
 -16  -6   2    9.13    3.44   2
  14   6  -2  195.17    9.17   1
 -14   6   2  213.90    9.53   1
 -14  -6   2  192.83   10.22   2
  14  -6  -2  197.01    9.85   3
 -14  -6   2  196.75    9.12   3
  12   6  -2  344.38   14.12   1
  12  -6  -2  329.36   14.91   3
 -12  -6   2  327.56   15.17   2
 -12   6   2  334.84   14.39   1
 -12  -6   2  334.59   14.21   3
 -10   6   2  646.38   26.89   1
 -10  -6   2  670.94   27.97   2
 -10  -6   2  665.45   27.14   3
  10   6  -2  686.61   26.66   1
  10  -6  -2  664.51   27.77   3
  -8  -6   2  273.38   11.86   3
   8   6  -2  277.60   11.64   1
   8  -6  -2  273.19   12.39   3
  -8  -6   2  279.22   12.51   2
  -8   6   2  282.90   11.96   1
  -6  -6   2  256.71   11.21   2
   6  -6  -2  241.90   11.12   3
  -6   6   2  247.48   10.77   1
  -6  -6   2  242.76   10.73   3
   6   6  -2  249.41   10.47   1
   4  -6  -2  704.04   27.90   2
  -4  -6   2  702.86   28.61   3
   4   6  -2  707.93   27.83   1
   4  -6  -2  705.36   28.81   3
  -4  -6   2  689.46   28.68   2
  -4   6   2  705.33   28.08   1
  -2   6   2   74.38    4.34   1
   2  -6  -2   72.72    3.77   2
  -2  -6   2   80.65    4.45   3
   2  -6  -2   71.33    4.40   3
  -2  -6   2   79.37    4.15   2
   2   6  -2   66.64    4.03   1
   0   6  -2  367.73   14.73   1
   0  -6   2  358.06   16.10   3
   0   6  -2  345.34   14.89   2
   0  -6  -2  362.34   15.22   3
   0   6   2  368.79   15.07   1
   0  -6  -2  359.16   14.90   2
  -2  -6  -2  298.28   13.09   3
  -2  -6  -2  303.56   12.79   2
  -2   6  -2  308.44   12.43   2
  -2   6  -2  305.74   12.48   1
   2  -6   2  263.82   13.88   3
   2   6   2  305.80   12.75   1
  -4  -6  -2  303.86   13.36   2
  -4   6  -2  311.91   12.68   2
   4   6   2  295.87   13.01   1
  -4  -6  -2  315.06   13.22   3
   4  -6   2  313.00   14.16   3
  -4   6  -2  313.29   12.90   1
  -6   6  -2  455.06   18.51   1
  -6  -6  -2  447.24   18.42   3
   6  -6   2  448.89   19.59   3
   6   6   2  460.83   18.61   1
  -6   6  -2  453.32   18.28   2
  -6  -6  -2  460.42   19.23   2
  -8   6  -2  390.21   15.82   2
  -8  -6  -2  392.37   15.80   3
   8   6   2  388.14   16.20   1
   8  -6   2  396.05   17.12   3
  -8   6  -2  394.58   16.17   1
  -8  -6  -2  372.83   16.83   2
  10   6   2  108.62    5.76   1
  10  -6   2  109.61    6.41   3
 -10  -6  -2  107.32    6.38   2
 -10   6  -2  113.25    5.72   1
  12  -6   2  240.40   11.04   3
 -12   6  -2  221.41   10.21   1
  12   6   2  214.80   10.11   1
 -12  -6  -2  215.92   10.88   2
 -14  -6  -2  122.30    7.79   2
 -14   6  -2  121.57    6.56   1
  14   6   2  119.32    6.60   1
  14  -6   2  124.56    7.41   3
  16   6   2  121.64    7.06   1
 -16  -6  -2  127.57    8.12   2
 -16   6  -2  124.80    7.14   1
  16  -6   2  136.16    7.95   3
  18   6   2   40.12    4.18   1
  18  -6   2   31.58    4.85   3
 -18  -6  -2   35.50    5.14   2
 -18   6  -2   29.33    4.04   1
  20   6   2   61.35    5.56   1
 -20  -6  -2   67.93    7.02   2
 -20   6  -2   61.60    5.44   1
  20  -6   2   57.56    6.35   3
 -22   6  -2   46.70    5.59   1
  22   6   2   52.63    5.73   1
 -22  -6  -2   59.20    7.26   2
 -24   6  -2   54.72    6.30   1
  24   6   2   69.70    7.05   1
  26   6   2   33.92    6.49   1
 -25  -7   2   52.97    8.13   2
 -25   7   2   45.46    6.27   1
  25  -7  -2   61.29    7.92   3
 -23  -7   2   87.86    8.64   2
 -23   7   2   61.04    6.41   1
  23  -7  -2   73.39    7.35   3
  23   7  -2   65.35    6.36   1
  21   7  -2   76.05    6.21   1
  21  -7  -2   86.39    7.11   3
 -21  -7   2   99.89    8.09   2
 -21   7   2   89.53    6.61   1
  19   7  -2  103.67    6.56   1
 -19  -7   2  101.39    7.93   2
  19  -7  -2  108.27    7.31   3
 -19   7   2   93.86    6.67   1
 -17  -7   2  147.84    9.43   2
  17  -7  -2  158.98    8.85   3
  17   7  -2  164.19    8.28   1
 -15   7   2  113.23    6.57   1
  15   7  -2  106.02    6.22   1
  15  -7  -2  117.79    7.05   3
 -15  -7   2  121.05    7.46   2
  13   7  -2  222.22    9.96   1
 -13  -7   2  216.24    9.91   3
 -13   7   2  217.07   10.20   1
  13  -7  -2  208.74   10.66   3
 -13  -7   2  232.45   11.09   2
 -11  -7   2  269.50   13.14   2
  11   7  -2  292.80   12.22   1
 -11   7   2  242.36   12.33   1
  11  -7  -2  286.80   13.01   3
 -11  -7   2  314.16   12.34   3
   9   7  -2  327.98   13.45   1
  -9  -7   2  313.15   13.59   3
  -9   7   2  323.23   13.74   1
  -9  -7   2  307.43   14.30   2
   9  -7  -2  318.36   14.24   3
  -7  -7   2  469.35   19.94   2
  -7   7   2  474.94   19.37   1
  -7  -7   2  475.11   19.48   3
   7  -7  -2  451.38   19.90   3
   7   7  -2  466.39   19.02   1
   5  -7  -2   87.33    5.28   3
   5   7  -2   84.99    4.73   1
  -5   7   2   84.84    4.92   1
  -5  -7   2   90.29    4.98   3
  -5  -7   2   97.91    5.17   2
   3   7  -2  434.38   17.39   1
  -3   7   2  417.79   17.60   1
   3  -7  -2  428.89   18.07   3
  -3  -7   2  428.14   17.82   2
   3  -7  -2  429.71   17.21   2
  -3  -7   2  400.04   17.98   3
   1  -7  -2  559.14   23.76   3
   1  -7  -2  569.74   23.21   2
   1   7  -2  574.30   23.01   1
  -1  -7   2  561.74   23.38   2
  -1  -7   2  584.29   24.24   3
  -1   7   2  586.02   23.32   1
  -1   7  -2  449.43   18.02   1
  -1   7  -2  441.47   18.14   2
  -1  -7  -2  455.75   18.85   3
   1   7   2  436.79   18.30   1
  -1  -7  -2  437.60   18.32   2
   1  -7   2  420.65   20.01   3
   3  -7   2  352.54   16.95   3
   3   7   2  369.33   15.44   1
  -3  -7  -2  339.48   16.21   3
  -3   7  -2  375.65   15.06   2
  -3   7  -2  371.19   15.21   1
  -3  -7  -2  378.22   15.63   2
   5  -7   2  408.40   17.55   3
  -5   7  -2  386.99   16.11   1
   5   7   2  392.92   16.26   1
  -5  -7  -2  379.43   16.62   2
  -5  -7  -2  366.38   16.10   3
  -5   7  -2  404.55   15.84   2
  -7   7  -2   26.33    2.06   2
   7   7   2   34.11    2.92   1
  -7  -7  -2   26.98    2.40   3
  -7  -7  -2   29.70    3.17   2
  -7   7  -2   25.93    2.66   1
   7  -7   2   34.81    3.69   3
   9   7   2  357.56   15.64   1
   9  -7   2  372.56   16.63   3
  -9   7  -2  373.72   15.66   1
  -9  -7  -2  381.78   16.41   2
 -11   7  -2  190.79    8.74   1
  11  -7   2  175.74    9.48   3
  11   7   2  180.11    8.73   1
 -11  -7  -2  188.02    9.56   2
  13  -7   2  134.52    8.14   3
 -13   7  -2  149.48    7.55   1
  13   7   2  149.61    7.50   1
 -13  -7  -2  133.66    8.07   2
 -15   7  -2  201.10    9.93   1
 -15  -7  -2  201.35   11.00   2
  15   7   2  198.63    9.86   1
  15  -7   2  222.53   11.03   3
 -17   7  -2  217.95   10.29   1
  17  -7   2  196.09   11.09   3
 -17  -7  -2  209.70   11.33   2
  17   7   2  197.07   10.18   1
  19  -7   2  128.59    8.81   3
  19   7   2  114.99    7.41   1
 -19   7  -2  129.54    7.67   1
 -19  -7  -2  119.96    9.03   2
 -21  -7  -2   83.08    7.89   2
  21   7   2   71.87    6.33   1
 -21   7  -2   77.65    6.42   1
  21  -7   2   83.94    7.70   3
 -23   7  -2   32.71    5.21   1
 -23  -7  -2   39.31    7.26   2
  23   7   2   36.63    5.66   1
 -25   7  -2   37.56    6.43   1
 -25  -7  -2   34.77    8.09   2
  25   7   2   29.12    5.99   1
 -26  -8   2   42.58    8.65   2
  26  -8  -2   42.54    8.31   3
 -24   8   2   52.16    6.53   1
 -24  -8   2   68.11    8.12   2
  24  -8  -2   53.97    7.45   3
  22  -8  -2   55.15    6.60   3
 -22  -8   2   42.16    6.81   2
  22   8  -2   37.36    5.45   1
 -22   8   2   56.69    5.81   1
  20   8  -2   53.59    5.39   1
 -20   8   2   59.53    5.59   1
 -20  -8   2   64.93    6.76   2
  20  -8  -2   61.68    6.27   3
  18   8  -2  126.57    7.28   1
 -18   8   2  116.52    7.51   1
 -18  -8   2  130.13    8.74   2
  18  -8  -2  115.32    7.99   3
 -16   8   2   63.16    5.05   1
  16  -8  -2   64.36    5.64   3
  16   8  -2   57.96    4.77   1
 -16  -8   2   72.01    6.10   2
  14   8  -2   81.77    5.51   1
  14  -8  -2  105.74    6.61   3
 -14   8   2   93.72    5.95   1
 -14  -8   2   88.86    6.56   2
  12  -8  -2  107.66    6.72   3
 -12  -8   2  102.16    6.88   2
 -12  -8   2  112.87    5.98   3
  12   8  -2  115.49    6.00   1
 -12   8   2  103.61    6.21   1
 -10  -8   2  207.24    9.16   3
 -10  -8   2  196.39    9.81   2
  10   8  -2  199.13    9.00   1
  10  -8  -2  186.04    9.69   3
 -10   8   2  187.61    9.30   1
   8  -8  -2   79.04    5.30   3
  -8  -8   2   81.94    5.39   2
  -8  -8   2   73.00    4.61   3
  -8   8   2   80.04    4.97   1
   8   8  -2   81.82    4.63   1
   6   8  -2  116.30    5.93   1
  -6  -8   2  111.38    6.13   3
   6  -8  -2  119.62    6.60   3
  -6  -8   2  125.56    6.40   2
  -6   8   2  117.00    6.15   1
  -4  -8   2  304.60   13.84   3
   4  -8  -2  312.89   13.02   2
  -4  -8   2  333.69   13.91   2
   4  -8  -2  318.99   14.20   3
  -4   8   2  304.47   13.65   1
   4   8  -2  332.13   13.54   1
   2   8  -2  154.02    7.25   1
   2  -8  -2  158.56    7.81   3
  -2  -8   2  148.41    7.77   3
   2  -8  -2  158.34    6.97   2
  -2   8   2  150.79    7.49   1
  -2  -8   2  144.07    7.25   2
   0   8  -2  398.41   16.56   1
   0  -8  -2  405.53   17.28   3
   0   8   2  422.85   16.91   1
   0   8  -2  382.88   16.67   2
   0  -8   2  381.85   18.07   3
   0  -8  -2  401.79   16.70   2
  -2  -8  -2  233.09   10.08   2
   2  -8   2  197.91   11.73   3
  -2   8  -2  223.12    9.65   2
   2   8   2  213.72   10.08   1
  -2   8  -2  232.48    9.92   1
  -2  -8  -2  225.63   11.17   3
  -4   8  -2  391.63   15.94   1
  -4   8  -2  374.36   15.62   2
   4   8   2  373.31   16.08   1
  -4  -8  -2  388.88   16.41   3
   4  -8   2  373.69   17.61   3
  -4  -8  -2  378.70   16.37   2
  -6  -8  -2   79.95    4.60   3
   6  -8   2   73.18    5.90   3
  -6  -8  -2   93.14    5.28   2
  -6   8  -2   74.63    4.65   1
   6   8   2   75.32    4.82   1
  -6   8  -2   86.33    4.18   2
   8  -8   2  113.18    6.85   3
  -8  -8  -2  105.70    6.41   2
  -8   8  -2  103.43    5.78   1
   8   8   2  115.27    5.94   1
  10  -8   2   45.67    4.74   3
 -10  -8  -2   65.49    5.08   2
  10   8   2   53.97    4.27   1
 -10   8  -2   66.12    4.36   1
 -12  -8  -2  178.06    9.63   2
 -12   8  -2  168.97    8.79   1
  12  -8   2  202.30   10.05   3
  12   8   2  189.68    9.06   1
 -14   8  -2   89.11    5.90   1
  14  -8   2   81.89    6.61   3
  14   8   2   95.62    5.93   1
 -14  -8  -2   99.31    6.83   2
  16  -8   2  171.15    9.89   3
 -16  -8  -2  170.06    9.88   2
 -16   8  -2  171.46    8.84   1
  16   8   2  157.68    8.76   1
  18   8   2  106.23    7.17   1
  18  -8   2  130.86    8.59   3
 -18   8  -2  103.12    7.16   1
 -18  -8  -2  125.64    8.70   2
  20   8   2  104.34    7.48   1
 -20   8  -2  112.16    7.59   1
  20  -8   2  104.33    8.47   3
 -20  -8  -2  101.22    8.49   2
  22   8   2   25.68    5.28   1
 -22   8  -2   45.90    5.59   1
  22  -8   2   40.44    7.02   3
 -22  -8  -2   40.29    6.81   2
  24   8   2   32.62    6.02   1
 -24  -8  -2   24.57    7.26   2
 -24   8  -2   44.83    6.26   1
 -25  -9   2   28.41    8.12   2
  25  -9  -2   23.71    7.25   3
  23  -9  -2    7.56    5.68   3
 -23  -9   2    2.58    5.53   2
 -23   9   2    6.31    4.52   1
  21  -9  -2   42.13    6.33   3
 -21  -9   2   53.51    7.18   2
 -21   9   2   48.29    5.57   1
  19   9  -2    4.70    3.76   1
 -19   9   2   10.52    3.74   1
 -19  -9   2   11.54    4.71   2
  19  -9  -2    6.90    4.16   3
  17   9  -2   58.78    4.95   1
  17  -9  -2   45.71    5.50   3
 -17   9   2   60.52    5.14   1
 -17  -9   2   50.89    5.94   2
 -15  -9   2    8.94    3.40   2
  15  -9  -2    3.35    3.22   3
  15   9  -2    0.73    2.60   1
 -15   9   2    4.30    2.77   1
  13   9  -2  120.20    6.79   1
 -13  -9   2  120.94    7.48   2
  13  -9  -2  120.50    7.48   3
 -13   9   2  121.03    7.00   1
 -11   9   2   36.47    3.73   1
 -11  -9   2   28.22    3.37   3
 -11  -9   2   31.20    3.99   2
  11   9  -2   25.68    3.20   1
  11  -9  -2   31.06    4.04   3
  -9  -9   2  188.72    8.83   3
  -9   9   2  191.50    9.11   1
  -9  -9   2  185.03    9.40   2
   9  -9  -2  169.78    9.48   3
   9   9  -2  186.37    8.77   1
  -7   9   2   87.12    5.53   1
   7  -9  -2   85.22    5.91   3
   7   9  -2   92.80    5.19   1
  -7  -9   2   90.15    5.36   3
  -7  -9   2   93.82    5.64   2
   5  -9  -2  123.17    7.21   3
   5   9  -2  138.91    6.78   1
  -5   9   2  128.34    6.86   1
  -5  -9   2  125.97    6.94   3
  -5  -9   2  144.73    7.05   2
   3   9  -2   36.27    3.15   1
  -3  -9   2   28.13    3.09   2
   3  -9  -2   32.93    3.54   3
  -3   9   2   38.74    3.42   1
  -3  -9   2   29.98    3.35   3
   3  -9  -2   33.07    2.65   2
  -1   9   2  339.52   14.77   1
   1   9  -2  337.95   14.49   1
  -1  -9   2  352.92   15.47   3
   1  -9  -2  352.03   15.31   3
   1  -9  -2  335.49   14.43   2
  -1  -9   2  335.89   14.61   2
  -1  -9  -2  169.37    9.43   3
   1  -9   2  161.87   10.10   3
  -1   9  -2  175.69    8.33   1
  -1  -9  -2  187.82    8.40   2
   1   9   2  188.44    8.71   1
  -1   9  -2  178.94    8.22   2
  -3   9  -2  213.75    9.27   2
  -3   9  -2  209.50    9.64   1
   3  -9   2  194.76   11.54   3
   3   9   2  229.43   10.01   1
  -3  -9  -2  198.67   10.71   3
  -3  -9  -2  212.79    9.85   2
   5  -9   2   48.10    5.37   3
  -5   9  -2   50.13    3.70   1
  -5  -9  -2   37.02    3.77   2
  -5  -9  -2   48.38    3.68   3
   5   9   2   43.22    3.76   1
  -7  -9  -2  185.50    8.51   3
  -7  -9  -2  180.09    9.21   2
   7   9   2  192.30    8.97   1
  -7   9  -2  178.21    8.79   1
   7  -9   2  187.66   10.16   3
  -9  -9  -2   56.88    4.88   2
   9   9   2   62.54    4.57   1
   9  -9   2   60.01    5.58   3
  -9   9  -2   66.77    4.59   1
  11   9   2  101.13    6.30   1
  11  -9   2  118.58    7.55   3
 -11  -9  -2  104.84    6.75   2
 -11   9  -2  109.38    6.27   1
 -13   9  -2    7.95    2.56   1
  13  -9   2   10.03    3.75   3
  13   9   2    4.79    2.68   1
 -13  -9  -2    9.50    3.43   2
  15  -9   2   78.81    6.86   3
 -15   9  -2   87.12    6.19   1
 -15  -9  -2   93.81    7.14   2
  15   9   2   89.99    6.12   1
  17  -9   2   23.51    4.87   3
  17   9   2   18.75    3.84   1
 -17   9  -2   29.02    4.11   1
 -17  -9  -2   21.35    4.65   2
 -19   9  -2   63.77    5.85   1
 -19  -9  -2   66.17    7.11   2
  19   9   2   62.57    5.80   1
  19  -9   2   64.73    6.96   3
  21   9   2   10.48    4.47   1
 -21   9  -2   16.15    4.71   1
 -21  -9  -2   10.87    5.50   2
  21  -9   2    8.31    5.91   3
  23  -9   2   24.99    7.81   3
  23   9   2   19.65    5.51   1
 -23  -9  -2   23.49    6.89   2
 -23   9  -2   28.35    5.44   1
  25   9   2   -0.09    6.45   1
  24 -10  -2    9.37    6.59   3
 -22  10   2    3.92    4.46   1
  22 -10  -2   -1.69    5.65   3
 -22 -10   2    2.88    5.36   2
 -20 -10   2   15.98    5.45   2
 -20  10   2   21.41    4.78   1
  20 -10  -2   20.85    5.50   3
  18  10  -2    1.25    3.91   1
 -18  10   2    3.39    3.30   1
 -18 -10   2   -1.23    3.61   2
  18 -10  -2    0.15    3.96   3
 -16  10   2   12.66    3.45   1
  16  10  -2   20.44    3.95   1
 -16 -10   2   15.12    4.36   2
  16 -10  -2   13.07    4.15   3
 -14  10   2   -1.05    2.50   1
 -14 -10   2    0.64    3.12   2
  14  10  -2    3.30    2.86   1
  14 -10  -2    1.25    3.27   3
  12  10  -2    5.98    2.99   1
  12 -10  -2    8.34    3.44   3
 -12  10   2    6.70    2.68   1
 -12 -10   2    1.65    2.99   2
  10  10  -2    9.84    2.64   1
 -10 -10   2   11.92    3.29   2
 -10  10   2    7.27    2.63   1
 -10 -10   2   10.21    3.11   3
  10 -10  -2   13.15    3.74   3
   8  10  -2   23.66    3.01   1
  -8 -10   2   18.43    3.31   2
  -8  10   2   22.46    3.22   1
   8 -10  -2   26.84    3.97   3
  -8 -10   2   18.18    3.19   3
  -6  10   2    6.71    2.40   1
  -6 -10   2    7.97    2.60   3
   6 -10  -2    6.07    3.03   3
  -6 -10   2    4.74    2.45   2
   6  10  -2    5.00    2.42   1
  -4 -10   2   50.27    4.18   2
   4  10  -2   63.83    4.22   1
   4 -10  -2   54.57    4.65   3
  -4  10   2   47.24    4.12   1
  -4 -10   2   55.52    4.50   3
  -2 -10   2   20.66    2.79   2
   2 -10  -2   25.02    3.65   3
  -2 -10   2   16.02    3.22   3
  -2  10   2   20.29    2.94   1
   2  10  -2   21.26    2.78   1
   2 -10  -2   18.87    2.53   2
   0  10  -2  115.06    6.21   1
   0 -10   2  110.43    7.56   3
   0 -10  -2  120.53    7.66   3
   0  10   2  117.57    6.43   1
   0  10  -2  110.51    6.07   2
   0 -10  -2  115.60    6.04   2
  -2  10  -2   68.21    4.22   2
   2  10   2   65.96    4.78   1
  -2  10  -2   73.01    4.63   1
  -2 -10  -2   65.34    4.52   2
  -2 -10  -2   62.17    6.14   3
   2 -10   2   63.89    6.84   3
  -4 -10  -2   13.67    3.17   3
  -4 -10  -2   11.32    2.69   2
   4  10   2    9.05    2.68   1
  -4  10  -2   11.36    2.53   1
   4 -10   2    6.93    4.34   3
   6  10   2    9.43    2.59   1
  -6 -10  -2   14.70    2.92   3
  -6 -10  -2   13.04    2.97   2
   6 -10   2    9.32    4.16   3
  -6  10  -2   11.87    2.62   1
   8 -10   2    7.89    3.88   3
  -8  10  -2    9.88    2.63   1
  -8 -10  -2    7.71    2.97   2
   8  10   2    4.11    2.57   1
 -10 -10  -2    6.25    3.09   2
  10  10   2    9.42    3.03   1
  10 -10   2    9.64    3.84   3
 -10  10  -2    6.18    2.63   1
 -12 -10  -2   10.60    3.48   2
  12 -10   2    5.30    3.68   3
 -12  10  -2    2.25    2.62   1
  12  10   2    8.39    2.88   1
 -14  10  -2    4.92    2.82   1
  14  10   2    6.89    3.15   1
  14 -10   2    7.31    4.18   3
 -14 -10  -2    7.38    3.50   2
 -16  10  -2   15.19    3.67   1
  16 -10   2   18.20    4.71   3
  16  10   2   10.29    3.62   1
 -16 -10  -2    9.01    3.97   2
  18 -10   2   20.52    5.51   3
  18  10   2   18.47    4.30   1
 -18 -10  -2   29.67    5.63   2
 -18  10  -2   22.72    4.46   1
 -20  10  -2    7.26    4.09   1
 -20 -10  -2    4.62    5.08   2
  20  10   2    4.30    4.39   1
  20 -10   2    2.78    5.79   3
 -22 -10  -2    5.98    6.05   2
  22 -10   2    4.06    6.47   3
 -22  10  -2    0.47    4.56   1
  22  10   2    0.63    4.73   1
  24 -10   2    0.71   10.30   3
  24  10   2    1.64    5.85   1
  23 -11  -2    2.88    6.16   3
 -21 -11   2    1.85    5.22   2
  21 -11  -2   -1.00    5.34   3
 -21  11   2    8.95    4.70   1
 -19  11   2    0.88    3.69   1
  19 -11  -2    6.00    4.71   3
 -19 -11   2   -1.79    4.50   2
 -17 -11   2    7.06    4.17   2
 -17  11   2   12.51    3.98   1
  17 -11  -2    7.86    4.40   3
 -15  11   2    5.18    3.18   1
  15 -11  -2    7.38    3.90   3
  15  11  -2    6.94    3.69   1
 -15 -11   2    2.97    3.44   2
 -13 -11   2    6.06    3.39   2
  13 -11  -2   23.97    4.41   3
  13  11  -2   15.76    3.63   1
 -13  11   2    6.50    3.09   1
  11 -11  -2   16.29    4.31   3
  11  11  -2   27.46    3.71   1
 -11 -11   2   18.56    3.66   2
 -11  11   2   20.18    3.57   1
  -9  11   2    9.43    2.94   1
  -9 -11   2   10.79    3.22   3
  -9 -11   2    6.92    2.93   2
   9 -11  -2    7.58    3.48   3
   9  11  -2    4.15    2.74   1
   7  11  -2   14.27    2.94   1
  -7 -11   2   15.61    3.38   3
   7 -11  -2   11.31    3.47   3
  -7 -11   2    9.52    2.97   2
  -7  11   2   11.72    2.94   1
   5 -11  -2    3.33    3.02   3
  -5 -11   2    3.34    2.91   3
   5  11  -2    7.31    2.49   1
  -5 -11   2    4.14    2.60   2
  -5  11   2    5.18    2.46   1
  -3 -11   2   57.84    4.83   3
   3 -11  -2   58.30    5.31   3
   3  11  -2   58.16    4.30   1
  -3  11   2   52.02    4.45   1
  -3 -11   2   49.59    4.24   2
   1  11  -2   17.77    2.84   2
  -1  11   2   18.90    3.07   1
  -1 -11   2   14.70    3.60   3
   1  11  -2   13.71    2.66   1
   1 -11  -2   13.91    4.19   3
  -1 -11  -2   37.77    3.65   2
  -1  11  -2   37.75    3.64   1
   1  11   2   34.89    3.80   1
  -1 -11  -2   48.85    5.83   3
   1 -11   2   37.81    5.42   3
  -1  11  -2   38.13    3.49   2
  -3 -11  -2    3.13    3.60   3
  -3 -11  -2    1.36    2.37   2
   3 -11   2    2.55    4.54   3
   3  11   2    1.00    2.43   1
  -3  11  -2    0.08    2.26   1
  -5 -11  -2   75.91    5.44   2
   5  11   2   87.33    5.67   1
  -5 -11  -2   73.85    5.22   3
   5 -11   2   62.03    7.39   3
  -5  11  -2   72.39    5.16   1
  -7  11  -2    2.97    2.42   1
  -7 -11  -2    3.50    2.76   2
   7  11   2    1.46    2.57   1
   7 -11   2    1.19    4.23   3
   9  11   2   18.77    3.48   1
  -9 -11  -2   16.10    3.50   2
  -9  11  -2   19.78    3.29   1
   9 -11   2   13.75    4.98   3
  11  11   2    6.21    3.18   1
 -11  11  -2    0.07    2.56   1
  11 -11   2    9.81    4.25   3
 -11 -11  -2    5.03    3.17   2
  13  11   2   -0.56    2.91   1
 -13  11  -2   -1.35    2.79   1
  13 -11   2   -3.09    4.00   3
 -13 -11  -2    0.52    3.27   2
  15  11   2    2.65    3.32   1
 -15 -11  -2   -0.27    3.65   2
  15 -11   2    9.05    4.95   3
 -15  11  -2   -3.01    3.36   1
 -17  11  -2    1.44    3.85   1
 -17 -11  -2    0.49    4.28   2
  17 -11   2    2.00    5.04   3
  17  11   2    6.08    3.95   1
 -19 -11  -2    7.27    5.14   2
  19  11   2    3.11    4.53   1
 -19  11  -2    3.55    4.35   1
  19 -11   2    8.56    6.38   3
 -21 -11  -2   -0.14    5.80   2
  21 -11   2    5.94    7.58   3
  21  11   2   -1.41    4.88   1
 -21  11  -2    4.32    4.63   1
  23 -11   2    8.21    9.62   3
  23  11   2    7.59    5.97   1
  22 -12  -2    9.05    6.48   3
 -20  12   2   26.43    5.69   1
  20 -12  -2   31.93    6.44   3
 -20 -12   2   39.78    6.78   2
  18 -12  -2   32.96    6.49   3
 -18 -12   2   34.35    5.99   2
 -18  12   2   31.92    5.29   1
 -16 -12   2   24.00    5.13   2
 -16  12   2   28.50    4.65   1
  16 -12  -2   21.76    5.25   3
 -14  12   2   39.20    4.93   1
 -14 -12   2   52.50    5.71   2
  14 -12  -2   39.75    5.55   3
 -12 -12   2   39.18    4.91   2
  12 -12  -2   35.20    5.18   3
 -12  12   2   40.39    4.74   1
  12  12  -2   40.62    4.91   1
  10  12  -2   17.60    3.63   1
 -10 -12   2   17.61    3.91   2
 -10  12   2   16.57    3.50   1
  10 -12  -2   14.74    4.27   3
  -8 -12   2   29.70    4.04   2
   8 -12  -2   34.47    4.83   3
   8  12  -2   33.14    4.06   1
  -8 -12   2   28.29    4.05   3
  -8  12   2   27.00    3.88   1
  -6 -12   2   41.81    4.78   3
   6  12  -2   52.68    4.59   1
   6 -12  -2   62.33    5.69   3
  -6 -12   2   49.52    4.67   2
  -6  12   2   44.20    4.51   1
  -4 -12   2   58.09    5.05   2
   4 -12  -2   73.59    6.32   3
  -4 -12   2   79.82    5.82   3
  -4  12   2   79.34    5.59   1
   4  12  -2   68.38    5.15   1
   2 -12  -2   18.95    4.91   3
  -2  12   2   15.18    3.11   1
  -2 -12   2   10.49    3.56   3
   2  12  -2    7.81    2.76   1
   0 -12   2  217.47   11.81   3
   0  12   2  232.70   11.08   1
   0  12  -2  225.12   10.73   1
   0 -12  -2  227.71   13.10   3
   2 -12   2  183.96   11.38   3
   2  12   2  174.79    9.31   1
  -2 -12  -2  197.61    9.17   2
  -2 -12  -2  164.97   10.59   3
  -2  12  -2  175.71    9.08   1
  -4  12  -2    8.37    2.94   1
  -4 -12  -2   11.75    3.18   2
  -4 -12  -2    2.99    3.32   3
   4 -12   2   17.43    5.60   3
   4  12   2   11.84    3.21   1
   6  12   2  102.29    6.74   1
   6 -12   2  100.92    9.31   3
  -6 -12  -2   88.36    6.39   2
  -6  12  -2  101.67    6.48   1
   8 -12   2   36.13    6.52   3
  -8 -12  -2   39.95    4.62   2
   8  12   2   41.86    4.60   1
 -10  12  -2   75.48    5.69   1
  10  12   2   68.49    5.80   1
 -10 -12  -2   70.59    5.98   2
  10 -12   2   62.17    7.40   3
  12  12   2   55.67    5.51   1
  12 -12   2   37.42    6.59   3
 -14 -12  -2   34.48    5.40   2
 -14  12  -2   32.97    4.80   1
  14  12   2   31.89    5.14   1
  14 -12   2   36.51    6.85   3
 -16 -12  -2   39.43    6.23   2
 -16  12  -2   38.72    5.35   1
  16 -12   2   33.97    7.29   3
  18 -12   2   26.10    7.51   3
 -18 -12  -2   25.96    5.96   2
 -18  12  -2   27.54    5.36   1
  18  12   2   23.82    5.28   1
 -20  12  -2   29.50    5.85   1
  20 -12   2   34.43    8.84   3
  20  12   2   30.54    5.88   1
 -20 -12  -2   20.75    6.25   2
  22  12   2   29.23    7.29   1
 -19 -13   2   10.18    5.61   2
 -19  13   2   11.48    4.97   1
  19 -13  -2   21.22    6.09   3
  17 -13  -2   36.31    6.28   3
 -17  13   2   39.31    5.80   1
 -17 -13   2   35.89    6.21   2
  15 -13  -2   24.02    5.37   3
 -15 -13   2   33.89    5.62   2
 -15  13   2   31.71    5.01   1
 -13  13   2   73.51    6.38   1
  13 -13  -2   85.71    7.20   3
 -13 -13   2   56.83    6.32   2
 -11  13   2  101.56    7.23   1
 -11 -13   2  104.27    7.50   2
  11  13  -2  116.62    7.69   1
  11 -13  -2   95.52    7.84   3
  -9  13   2  112.41    7.52   1
   9  13  -2  116.38    7.47   1
   9 -13  -2  119.86    8.36   3
  -9 -13   2  103.70    7.36   2
   7 -13  -2  104.60    7.91   3
  -7 -13   2   93.47    6.76   2
  -7  13   2  104.73    6.97   1
  -7 -13   2   93.55    6.89   3
   7  13  -2  100.97    6.69   1
   5 -13  -2  152.39    9.45   3
  -5 -13   2  130.35    8.06   3
  -5 -13   2  123.93    7.68   2
   5  13  -2  145.56    7.77   1
  -5  13   2  132.43    7.86   1
   3  13  -2   71.99    5.47   1
  -3  13   2   70.36    5.56   1
   3 -13  -2   91.11    7.75   3
  -3 -13   2   74.69    5.50   2
  -3 -13   2   70.45    6.07   3
  -1 -13   2  121.67    7.76   3
   1  13  -2  110.73    6.80   1
   1 -13  -2  119.54    9.64   3
  -1  13   2  103.86    6.95   1
   1 -13   2    2.82    3.94   3
  -1  13  -2    4.73    2.77   1
   1  13   2    4.24    2.79   1
  -1 -13  -2    2.98    5.25   3
  -3  13  -2  154.48    8.48   1
   3  13   2  155.87    8.74   1
  -3 -13  -2  155.23    9.10   3
  -3 -13  -2  154.11    8.58   2
   3 -13   2  171.04   11.33   3
   5  13   2   72.02    5.89   1
  -5 -13  -2   63.57    5.55   2
   5 -13   2   83.49    8.65   3
  -5  13  -2   69.73    5.50   1
   7 -13   2  131.65   10.70   3
   7  13   2  111.63    7.48   1
  -7 -13  -2   95.36    7.04   2
  -7  13  -2  109.25    7.14   1
   9 -13   2   96.03    9.69   3
  -9  13  -2   88.90    6.70   1
  -9 -13  -2  103.14    7.24   2
   9  13   2   96.68    7.05   1
 -11 -13  -2  130.50    8.69   2
  11  13   2  134.67    8.61   1
  11 -13   2  139.47   10.85   3
 -11  13  -2  120.48    8.07   1
  13 -13   2   61.57    8.53   3
 -13 -13  -2   82.11    7.25   2
  13  13   2   74.06    6.65   1
 -13  13  -2   80.32    6.62   1
  15  13   2   46.43    6.08   1
 -15  13  -2   55.70    5.91   1
  15 -13   2   63.87    8.96   3
 -15 -13  -2   40.52    6.36   2
 -17  13  -2   24.94    5.51   1
 -17 -13  -2   24.96    6.03   2
  17 -13   2   13.54    7.81   3
  17  13   2   21.76    5.95   1
  19 -13   2   47.15    9.77   3
 -19  13  -2   47.13    6.84   1
 -19 -13  -2   39.57    7.24   2
  19  13   2   38.14    7.12   1
  21  13   2   16.76    7.74   1
 -18  14   2   46.10    6.54   1
  18 -14  -2   49.67    7.42   3
 -18 -14   2   40.54    7.16   2
 -16  14   2   41.08    6.08   1
 -16 -14   2   45.43    6.60   2
  16 -14  -2   42.50    6.97   3
 -14  14   2   63.38    6.70   1
  14 -14  -2   67.84    7.62   3
 -14 -14   2   65.17    6.99   2
  12 -14  -2  101.41    8.57   3
 -12  14   2   82.15    7.26   1
 -12 -14   2   98.66    7.55   2
 -10  14   2   83.90    6.93   1
  10 -14  -2  102.21    8.32   3
 -10 -14   2   93.02    7.22   2
   8  14  -2  112.88    7.36   1
  -8  14   2   93.08    7.06   1
  -8 -14   2   83.28    6.90   2
   8 -14  -2  115.15    8.71   3
   6  14  -2  116.30    7.32   1
  -6 -14   2  108.42    7.34   2
   6 -14  -2  122.86    9.42   3
  -6 -14   2  112.05    7.73   3
  -6  14   2  100.72    7.35   1
   4 -14  -2  134.95   10.11   3
  -4  14   2  114.07    7.63   1
  -4 -14   2  133.78    8.24   3
   4  14  -2  118.98    7.51   1
  -2 -14   2  133.99    8.87   3
  -2  14   2  145.45    8.32   1
   2  14  -2  146.13    8.26   1
   2 -14  -2  150.23   11.26   3
   0  14   2  157.86    8.65   1
   0  14  -2  149.02    8.50   1
   0 -14   2  141.99    9.15   3
   0 -14  -2  152.61   11.22   3
  -2  14  -2  171.78    9.72   1
   2  14   2  197.95   10.10   1
   2 -14   2  198.27   11.44   3
  -2 -14  -2  186.46   10.98   3
   4  14   2   95.95    6.89   1
  -4  14  -2   88.38    6.51   1
   4 -14   2   86.74    8.87   3
  -6 -14  -2  121.83    7.79   2
   6  14   2  127.04    8.17   1
   6 -14   2  100.45   10.29   3
  -6  14  -2  124.39    7.91   1
  -8  14  -2  115.57    7.69   1
   8 -14   2  105.93   10.60   3
  -8 -14  -2  100.40    7.49   2
   8  14   2  109.67    7.78   1
  10  14   2  100.78    7.58   1
 -10 -14  -2   82.49    7.14   2
  10 -14   2   82.04   10.08   3
 -10  14  -2  100.09    7.35   1
 -12 -14  -2   67.93    6.81   2
 -12  14  -2   64.51    6.46   1
  12 -14   2   64.03    9.39   3
 -14 -14  -2   51.37    6.63   2
 -14  14  -2   43.52    6.12   1
  14 -14   2   48.83    9.03   3
  14  14   2   53.27    6.66   1
 -16 -14  -2   45.42    7.11   2
  16  14   2   59.44    7.22   1
 -16  14  -2   50.90    6.50   1
  16 -14   2   59.57   10.02   3
 -18  14  -2   48.69    7.14   1
  18  14   2   42.28    7.51   1
  18 -14   2   56.10   10.95   3
 -18 -14  -2   39.92    7.67   2
 -17  15   2   29.65    6.37   1
 -17 -15   2   26.46    6.64   2
  15 -15  -2   50.97    8.15   3
 -15  15   2   51.24    6.65   1
 -15 -15   2   42.12    6.86   2
 -13 -15   2   15.31    5.59   2
  13 -15  -2   15.78    6.46   3
 -13  15   2   16.76    4.91   1
 -11 -15   2   57.28    6.39   2
  11 -15  -2   65.00    8.03   3
 -11  15   2   52.94    6.09   1
  -9 -15   2   49.36    5.94   2
   9 -15  -2   57.96    8.00   3
  -9  15   2   62.38    6.19   1
  -7 -15   2   65.57    6.36   2
   7 -15  -2   70.10    8.38   3
  -7  15   2   76.26    6.60   1
   5  15  -2   66.40    6.01   1
  -5 -15   2   58.67    6.34   3
   5 -15  -2   59.17    8.50   3
  -5  15   2   62.84    5.93   1
   3  15  -2  150.06    8.84   1
  -3  15   2  143.69    8.88   1
  -3 -15   2  172.28    9.54   3
   3 -15  -2  125.30   11.62   3
   1  15  -2  116.27    7.61   1
  -1 -15   2  124.88    8.45   3
  -1  15   2  109.64    7.67   1
  -1  15  -2  117.92    7.63   1
  -1 -15  -2  117.66    9.28   3
   1  15   2  115.98    7.71   1
   1 -15   2  108.11    8.32   3
  -3  15  -2  110.92    7.21   1
   3 -15   2   91.19    8.49   3
   3  15   2   84.32    6.91   1
  -5  15  -2   60.35    5.87   1
   5 -15   2   59.34    8.30   3
   5  15   2   53.11    5.75   1
   7  15   2   42.85    5.51   1
  -7  15  -2   42.72    5.36   1
   7 -15   2   49.52    8.77   3
  -9  15  -2   80.60    6.98   1
   9 -15   2   74.13   10.73   3
  -9 -15  -2   85.33    7.35   2
 -11  15  -2   52.54    6.35   1
  11  15   2   48.94    6.49   1
 -11 -15  -2   47.51    6.36   2
  11 -15   2   37.71    9.39   3
 -13  15  -2   36.75    6.04   1
 -13 -15  -2   50.75    7.02   2
  13 -15   2   49.64    9.89   3
  13  15   2   28.56    6.28   1
 -15 -15  -2   26.98    6.67   2
  15  15   2   24.50    6.55   1
 -15  15  -2   22.62    5.92   1
  15 -15   2   31.16    9.36   3
  17  15   2   25.67    7.65   1
 -14 -16   2   32.55    6.70   2
 -14  16   2   37.16    6.40   1
  14 -16  -2   47.11    9.05   3
 -12 -16   2   23.98    5.98   2
 -12  16   2   22.34    5.74   1
  12 -16  -2   27.25    7.89   3
 -10 -16   2   30.78    6.10   2
  10 -16  -2   44.62    8.68   3
  -8  16   2   46.29    5.94   1
   8 -16  -2   46.41    9.13   3
  -6  16   2   50.26    5.99   1
  -4  16   2   37.70    5.41   1
  -4 -16   2   53.41    6.41   3
   4 -16  -2   42.38    9.30   3
   2  16  -2   42.25    5.36   1
  -2 -16   2   51.09    6.19   3
  -2  16   2   50.67    5.66   1
   2 -16  -2   44.43    8.82   3
   0  16  -2   22.93    4.71   1
   0  16   2   28.55    4.93   1
   0 -16   2   17.11    5.37   3
   0 -16  -2   31.17    6.78   3
   2  16   2   22.85    4.48   1
  -2  16  -2   26.22    4.88   1
   2 -16   2   17.46    5.88   3
  -4  16  -2   10.27    4.25   1
   4 -16   2   10.27    6.22   3
   4  16   2    8.01    4.30   1
  -6  16  -2   50.77    5.93   1
   6 -16   2   50.33    8.85   3
   6  16   2   49.59    6.08   1
   8 -16   2   25.53    8.56   3
  -8  16  -2   30.50    5.67   1
   8  16   2   34.67    5.93   1
 -10 -16  -2   23.22    6.22   2
  10 -16   2   41.13    9.51   3
  10  16   2   28.01    6.56   1
 -10  16  -2   30.98    6.09   1
  12 -16   2   19.22    9.82   3
 -12  16  -2   20.28    5.82   1
 -12 -16  -2   16.12    6.07   2
  12  16   2   14.04    6.17   1
 -14  16  -2   20.36    6.21   1
  14  16   2   30.44    7.48   1
 -14 -16  -2   25.03    6.83   2
 -13 -17   2    1.27    6.07   2
  11 -17  -2   23.26    9.27   3
 -11  17   2   14.95    5.61   1
  -9  17   2    0.40    4.93   1
   9 -17  -2    9.79    8.93   3
  -7  17   2    6.03    4.79   1
   7 -17  -2    3.62    9.18   3
  -5  17   2    4.19    4.79   1
   5 -17  -2    9.51    8.94   3
  -3  17   2    3.16    4.56   1
   3 -17  -2   -0.15    8.17   3
  -1 -17   2    4.40    5.36   3
  -1  17   2   10.99    4.53   1
   1  17   2   10.79    4.82   1
   1 -17   2   14.31    5.70   3
  -1  17  -2    8.21    4.90   1
   3  17   2    7.71    4.59   1
   3 -17   2    1.64    5.48   3
  -3  17  -2    3.00    4.78   1
   5  17   2    2.60    5.02   1
   5 -17   2   -4.00    6.12   3
  -5  17  -2   -2.42    4.54   1
   7  17   2    2.89    4.91   1
   7 -17   2    3.40    7.01   3
  -7  17  -2   -0.21    4.87   1
   9  17   2    6.23    5.72   1
  -9  17  -2    2.58    5.14   1
   9 -17   2    8.78    9.07   3
 -11  17  -2    3.43    5.57   1
  11  17   2   -0.84    6.24   1
 -13 -17  -2    5.23    7.06   2
  -8  18   2    4.69    5.29   1
   8 -18  -2   21.43   10.95   3
   6 -18  -2    8.70   10.36   3
  -6  18   2   12.15    5.68   1
  -4  18   2    4.12    5.23   1
   4 -18  -2    2.85    9.28   3
  -2  18   2   -0.17    4.90   1
   0  18   2    2.91    4.89   1
   0 -18   2  -12.96    6.03   3
   2  18   2   10.91    5.37   1
   2 -18   2   17.32    6.63   3
  -4  18  -2    6.24    5.79   1
   4 -18   2    3.45    6.48   3
   4  18   2    9.15    5.32   1
  -6  18  -2    0.95    5.55   1
   6 -18   2   -1.36    7.15   3
   6  18   2    3.64    5.61   1
  -8  18  -2   10.13    6.06   1
   8  18   2    2.25    5.97   1
 -10  18  -2    5.91    6.86   1
  10  18   2   12.51    8.18   1
   5 -19  -2   17.22   10.91   3
  -3  19   2   10.30    5.75   1
  -1  19   2   27.33    6.55   1
   1 -19   2   13.90    7.52   3
   1  19   2   19.15    6.06   1
   3 -19   2   29.12    8.19   3
   3  19   2   41.68    7.19   1
   5  19   2   18.89    7.07   1
  28   0  -3    4.48    6.17   1
 -24   0   3   -3.73    3.57   1
 -22   0   3   -0.13    3.37   1
 -20   0   3    0.59    2.71   1
  20   0  -3    0.93    2.68   3
 -20   0   3    1.92    3.03   2
 -18   0   3    1.23    2.73   2
 -18   0   3   -0.06    2.26   1
  18   0  -3   -0.07    2.24   3
 -16   0   3   -0.90    2.32   2
 -16   0   3    0.42    1.85   1
 -14   0   3    0.64    1.78   1
 -14   0   3    1.32    2.04   2
 -14   0   3    2.23    1.95   3
 -12   0   3    0.05    1.74   3
 -12   0   3    0.28    1.51   1
 -12   0   3   -2.82    1.67   2
 -10   0   3   -3.22    1.53   3
 -10   0   3    0.21    1.42   1
 -10   0   3   -1.31    1.46   2
  -8   0   3   -0.64    1.10   2
  -8   0   3    0.31    1.16   3
  -8   0   3    0.17    1.02   1
  -6   0   3   -1.66    0.70   1
  -6   0   3   -0.98    0.91   2
  -6   0   3    0.22    0.97   3
  -4   0   3   -0.04    0.62   1
  -4   0   3   -0.21    0.84   3
   4   0  -3    0.34    0.75   2
  -2   0   3    0.84    0.54   1
  -2   0   3   -0.32    0.76   3
   2   0  -3   -1.41    0.66   2
   0   0  -3   -0.01    0.69   2
   0   0   3   -0.68    0.60   3
   0   0   3   -0.32    0.60   1
   2   0   3   -0.93    0.69   3
  -2   0  -3   -1.05    0.93   2
   2   0   3   -0.78    0.78   1
   4   0   3    1.63    1.15   3
  -4   0  -3   -0.57    0.99   2
  -4   0  -3   -0.70    0.88   1
  -6   0  -3    1.24    1.11   1
  -6   0  -3   -0.23    1.13   2
   6   0   3    0.57    1.19   3
  -8   0  -3    0.82    1.44   1
  -8   0  -3    0.26    1.65   2
   8   0   3   -0.13    1.57   3
 -10   0  -3    2.49    1.68   1
 -10   0  -3    0.49    1.90   2
  10   0   3    0.95    1.77   3
  12   0   3   -2.82    1.86   3
 -12   0  -3   -0.49    2.09   2
 -12   0  -3    1.00    1.70   1
 -14   0  -3   -2.05    1.94   1
  14   0   3   -3.63    2.22   3
 -14   0  -3    1.23    2.41   2
 -16   0  -3    4.70    2.92   2
 -16   0  -3    0.43    2.27   1
 -18   0  -3    0.29    3.59   2
 -20   0  -3   -7.59    3.84   2
  20   0   3   -3.13    3.02   1
  22   0   3    4.92    4.03   1
  24   0   3    1.44    4.49   1
  26   0   3   -2.15    5.16   1
  29   1  -3   -1.70    6.71   1
  27   1  -3   15.30    5.99   1
 -27   1   3   16.18    5.31   1
 -25   1   3   16.54    4.52   1
  25   1  -3   19.84    5.17   1
 -23   1   3   -1.08    3.21   1
 -23  -1   3    0.29    4.81   2
 -21   1   3   22.68    3.84   1
 -21  -1   3   25.44    4.47   2
  21  -1  -3   19.06    3.71   3
 -21  -1   3   17.26    3.65   1
 -19   1   3   58.59    4.68   1
 -19  -1   3   52.50    4.52   1
 -19   1   3   57.34    4.89   2
  19   1  -3   58.73    4.51   3
  19  -1  -3   57.32    4.62   3
 -19  -1   3   55.58    5.29   2
  17  -1  -3   78.27    5.22   3
 -17   1   3   87.41    5.29   1
 -17   1   3   86.54    5.47   2
 -17  -1   3   87.92    5.41   3
 -17  -1   3   89.84    5.45   1
 -17  -1   3   81.61    5.89   2
 -15  -1   3   25.58    2.90   3
 -15   1   3   24.66    2.89   2
  15  -1  -3   29.85    2.94   3
 -15  -1   3   22.86    3.20   2
 -15  -1   3   27.13    2.78   1
 -15   1   3   29.26    2.87   1
 -13   1   3   47.65    3.37   2
 -13  -1   3   38.44    3.07   1
 -13   1   3   43.55    3.27   1
 -13  -1   3   41.56    3.58   2
 -13  -1   3   44.98    3.34   3
 -11  -1   3    3.41    1.95   2
 -11   1   3    2.16    1.64   2
 -11  -1   3    0.66    1.51   1
 -11  -1   3    2.89    1.69   3
 -11   1   3    3.97    1.85   3
 -11   1   3    3.00    1.61   1
  -9   1   3   74.20    3.95   1
  -9   1   3   74.42    3.99   2
  -9  -1   3   77.13    4.09   3
  -9  -1   3   80.60    3.86   1
  -9  -1   3   76.35    4.33   2
  -9   1   3   79.71    4.24   3
  -7  -1   3   37.28    2.48   2
  -7   1   3   34.75    2.35   3
  -7  -1   3   32.87    2.25   3
  -7  -1   3   32.13    2.01   1
  -7   1   3   34.84    2.13   2
  -7   1   3   34.97    2.15   1
   5  -1  -3    4.89    0.86   2
  -5   1   3    5.94    0.95   1
  -5  -1   3    5.86    0.81   1
  -5   1   3    4.83    1.14   3
  -5  -1   3    5.34    1.17   2
  -5  -1   3    5.99    1.10   3
  -3   1   3    6.73    0.89   1
   3  -1  -3    8.91    0.92   2
  -3  -1   3    6.00    1.02   3
   3   1  -3    6.55    1.02   2
  -3   1   3    7.57    1.05   3
   1  -1  -3   18.09    1.32   2
   1   1  -3   16.61    1.34   2
  -1   1   3   22.27    1.40   1
  -1   1   3   20.97    1.32   3
  -1  -1   3   19.04    1.39   3
  -1   1  -3  392.51   15.71   2
   1   1   3  391.85   15.56   3
   1   1   3  396.71   15.33   1
  -1  -1  -3  369.26   15.70   2
   1  -1   3  389.01   15.72   3
  -1   1  -3  398.22   15.22   1
  -3   1  -3 1109.53   44.57   2
  -3   1  -3 1168.13   43.58   1
  -3  -1  -3 1119.84   44.66   2
   3   1   3 1124.37   44.52   3
   3   1   3 1155.14   43.62   1
   3  -1   3 1070.81   44.93   3
   5  -1   3   70.28    3.92   3
   5   1   3   69.06    3.48   1
  -5  -1  -3   71.11    3.62   2
  -5   1  -3   78.68    3.51   1
   5   1   3   62.56    3.30   3
  -5   1  -3   69.81    3.49   2
   7   1   3   97.31    4.40   3
   7   1   3   91.23    4.71   1
  -7  -1  -3   89.50    4.92   2
  -7   1  -3   92.66    4.62   1
  -7   1  -3  100.83    4.81   2
   7  -1   3  103.46    4.89   3
  -9  -1  -3  209.14    8.99   2
  -9   1  -3  193.04    8.52   1
   9  -1   3  182.93    8.69   3
   9   1   3  185.86    8.31   3
   9   1   3  194.02    8.54   1
  -9   1  -3  186.85    8.66   2
  11  -1   3   14.88    2.44   3
 -11  -1  -3   13.81    2.56   2
  11   1   3   13.27    2.21   1
 -11   1  -3   14.54    2.40   2
 -11   1  -3    6.54    1.92   1
  11   1   3   12.73    2.06   3
 -13  -1  -3   57.96    4.56   2
 -13   1  -3   69.04    4.31   1
  13   1   3   63.40    3.99   3
 -13   1  -3   63.04    4.53   2
  13  -1   3   53.84    4.08   3
  13   1   3   50.77    4.04   1
  15  -1   3    4.83    2.71   3
  15   1   3    9.20    2.55   1
 -15   1  -3    4.70    2.75   2
 -15  -1  -3    7.39    2.92   2
 -15   1  -3    1.16    2.20   1
 -17   1  -3   40.33    4.15   1
  17   1   3   37.23    4.16   1
 -17  -1  -3   41.48    4.99   2
 -17   1  -3   38.05    4.54   2
  19   1   3    7.17    3.25   1
 -19   1  -3    8.96    4.14   2
 -19  -1  -3    5.29    4.09   2
 -19   1  -3   17.72    3.55   1
  21   1   3   32.20    4.75   1
 -21  -1  -3   31.65    5.76   2
 -21   1  -3   42.83    4.90   1
  23   1   3   27.83    5.16   1
  23  -1   3   29.74    5.50   1
 -23  -1  -3   39.32    7.09   2
  25  -1   3   11.32    5.73   1
  25   1   3   14.06    5.27   1
  27   1   3    1.52    6.35   1
  28   2  -3   37.87    7.03   1
 -28   2   3   48.11    6.71   1
 -26   2   3   29.92    5.55   1
  26   2  -3   19.22    5.69   1
 -24  -2   3   56.90    6.74   2
  24   2  -3   53.47    5.64   1
  22   2  -3   65.82    5.82   1
 -22  -2   3   86.20    6.98   2
 -22   2   3   63.83    5.53   1
  22  -2  -3   72.85    6.05   3
  20  -2  -3  132.42    7.58   3
 -20   2   3  124.88    7.42   1
 -20  -2   3  131.30    8.46   2
  20   2  -3  140.16    7.61   1
 -18  -2   3  196.09    8.86   3
  18  -2  -3  170.32    8.92   3
 -18  -2   3  172.97    9.56   2
 -18   2   3  174.73    8.90   1
  18   2  -3  176.93    8.87   1
 -16  -2   3  173.67    7.63   3
 -16   2   3  121.00    7.29   1
  16  -2  -3  149.60    7.70   3
 -16   2   3  155.74    7.48   2
 -16  -2   3  154.06    8.14   2
 -14   2   3  105.09    5.72   1
 -14  -2   3  110.18    5.83   3
 -14  -2   3  114.39    6.39   2
 -14  -2   3  109.00    5.64   1
 -14   2   3  112.96    5.76   2
  14  -2  -3  120.37    6.01   3
  12  -2  -3  343.05   15.01   3
 -12  -2   3  355.93   15.31   2
 -12  -2   3  356.54   14.81   3
 -12   2   3  357.13   14.61   1
 -12   2   3  357.04   14.65   2
 -12  -2   3  335.30   14.40   1
  10  -2  -3  332.93   14.06   3
 -10   2   3  330.61   13.62   2
 -10  -2   3  325.19   13.84   3
 -10  -2   3  332.85   14.30   2
 -10   2   3  329.42   13.64   1
 -10  -2   3  326.71   13.44   1
  -8   2   3  312.78   13.09   3
   8  -2  -3  309.20   12.62   2
  -8   2   3  307.56   12.64   1
  -8  -2   3  304.70   12.89   3
  -8  -2   3  312.61   13.22   2
  -6  -2   3  523.40   21.00   3
   6  -2  -3  521.46   20.66   2
  -6  -2   3  508.03   21.13   2
  -6   2   3  515.13   20.47   1
  -6   2   3  512.58   21.10   3
   6   2  -3  526.67   20.26   1
  -4   2   3  402.40   17.07   3
  -4  -2   3  411.95   17.09   2
   4  -2  -3  427.91   16.75   2
  -4  -2   3  408.00   17.03   3
  -4   2   3  434.27   16.63   1
   4   2  -3  429.36   16.32   1
   2  -2  -3 1822.45   71.71   2
  -2  -2   3 1814.40   72.12   3
  -2   2   3 1871.05   72.10   3
   2   2  -3 1800.30   71.85   2
  -2   2   3 1795.14   70.30   1
   0   2   3  108.39    4.84   1
   0   2  -3  112.64    4.52   1
   0  -2  -3  112.74    4.86   2
   0   2  -3  114.63    4.87   2
   0   2   3  107.50    4.72   3
   0  -2   3  110.39    4.94   3
   2   2   3  616.69   24.16   3
  -2  -2  -3  586.45   24.39   2
   2  -2   3  609.35   24.72   3
   2   2   3  608.98   23.86   1
  -2   2  -3  609.66   23.71   1
  -2   2  -3  618.41   24.31   2
  -4   2  -3    7.69    1.12   1
   4  -2   3    6.41    1.91   3
  -4  -2  -3    5.59    1.26   2
  -4   2  -3    9.52    1.18   2
   4   2   3    8.57    1.26   1
  -6   2  -3  387.01   15.90   1
   6  -2   3  395.19   16.56   3
  -6  -2  -3  389.88   16.40   2
   6   2   3  395.05   15.93   1
  -6   2  -3  405.21   16.14   2
  -8  -2  -3  113.88    5.99   2
   8  -2   3  117.79    5.96   3
   8   2   3  112.77    5.61   1
  -8   2  -3  116.54    5.58   1
  -8   2  -3  114.20    5.61   2
  10  -2   3  334.05   14.42   3
 -10  -2  -3  332.07   14.55   2
 -10   2  -3  339.78   14.18   2
  10   2   3  341.83   14.01   1
  10   2   3  328.26   13.67   3
 -10   2  -3  323.34   13.96   1
 -12   2  -3   94.90    4.98   1
  12   2   3   82.49    4.65   3
  12  -2   3   80.15    5.15   3
 -12  -2  -3   98.97    5.54   2
  12   2   3   82.87    4.86   1
 -12   2  -3   79.39    5.11   2
 -14  -2  -3  280.23   13.22   2
  14  -2   3  285.96   12.99   3
 -14   2  -3  293.71   12.62   1
 -14   2  -3  284.85   12.95   2
  14   2   3  284.19   12.67   1
 -16   2  -3  171.97    9.07   2
 -16  -2  -3  176.20    9.53   2
  16  -2   3  181.68    9.14   3
 -16   2  -3  161.50    8.59   1
  16   2   3  175.65    8.74   1
 -18   2  -3  121.63    7.62   2
 -18   2  -3  105.22    6.75   1
 -18  -2  -3  115.51    7.92   2
  18   2   3  102.37    6.60   1
  20   2   3   63.91    5.50   1
 -20  -2  -3   62.49    6.59   2
 -20   2  -3   58.02    5.39   1
 -22  -2  -3   85.39    8.17   2
  22   2   3   83.01    6.74   1
 -22   2  -3   84.31    6.70   1
 -24   2  -3   45.84    5.71   1
 -24  -2  -3   43.83    7.48   2
  24   2   3   37.75    5.89   1
  26  -2   3   52.00    7.41   1
  26   2   3   67.86    7.49   1
 -27   3   3   52.10    6.68   1
  27   3  -3   33.25    6.40   1
 -25  -3   3   74.69    7.87   2
 -25   3   3   68.89    6.70   1
  25   3  -3   62.40    6.38   1
 -23  -3   3   17.44    5.06   2
  23  -3  -3   10.90    4.47   3
 -23   3   3   17.70    4.04   1
  23   3  -3   19.48    4.15   1
 -21   3   3  107.19    7.09   1
  21   3  -3  113.73    6.96   1
 -21  -3   3  122.48    8.34   2
  21  -3  -3  111.74    7.23   3
 -19   3   3  122.25    7.05   1
  19  -3  -3  120.33    7.18   3
 -19  -3   3  126.95    8.06   2
  19   3  -3  122.45    6.85   1
 -17   3   3  222.68   10.23   1
  17  -3  -3  223.25   10.45   3
 -17  -3   3  221.57   11.06   2
  17   3  -3  207.02    9.97   1
 -17  -3   3  211.78   10.08   3
 -15  -3   3  250.07   11.88   2
 -15   3   3  244.26   11.10   1
  15   3  -3  250.09   10.97   1
 -15  -3   3  234.56   11.10   3
 -15   3   3  263.36   10.99   2
  15  -3  -3  259.23   11.52   3
  13  -3  -3  195.47    9.39   3
 -13  -3   3  209.98    9.89   2
 -13  -3   3  204.07    9.12   3
 -13   3   3  203.33    8.83   2
 -13   3   3  193.83    9.10   1
  13   3  -3  207.10    8.95   1
  11  -3  -3  438.47   18.50   3
 -11   3   3  443.98   17.82   2
 -11  -3   3  441.97   18.18   3
  11   3  -3  440.41   17.71   1
 -11  -3   3  430.34   18.75   2
 -11   3   3  433.31   17.94   1
   9  -3  -3  349.31   14.97   3
   9  -3  -3  353.31   14.27   2
  -9  -3   3  344.50   15.14   2
   9   3  -3  364.09   14.26   1
  -9  -3   3  347.89   14.69   3
  -9   3   3  351.80   14.49   1
  -7  -3   3  422.07   17.27   3
  -7  -3   3  420.09   17.59   2
  -7   3   3  418.55   16.93   1
   7  -3  -3  433.50   16.82   2
   7   3  -3  420.36   16.67   1
   7  -3  -3  406.57   17.44   3
   5   3  -3  231.48    9.05   1
  -5  -3   3  227.46    9.74   2
  -5  -3   3  223.77    9.53   3
  -5   3   3  212.65    9.35   1
   5  -3  -3  226.75    9.11   2
   5  -3  -3  226.62    9.67   3
   3   3  -3  126.02    5.18   1
  -3   3   3  130.97    5.61   1
   3  -3  -3  121.15    5.24   2
  -3  -3   3  129.47    5.61   3
   3  -3  -3  119.32    5.59   3
   3   3  -3  124.01    5.67   2
  -1  -3   3   34.31    2.03   3
  -1   3   3   26.77    2.04   1
   1  -3  -3   21.85    1.70   3
   1   3  -3   22.84    1.44   1
   1   3  -3   22.38    1.68   2
   1  -3  -3   20.57    1.59   2
  -1   3  -3  282.34   11.45   2
  -1  -3  -3  271.90   11.33   3
  -1  -3  -3  264.77   11.49   2
  -1   3  -3  270.02   11.08   1
   1   3   3  280.13   11.38   1
   1  -3   3  313.54   11.88   3
   3   3   3  168.86    7.59   1
   3  -3   3  149.59    8.46   3
  -3   3  -3  187.09    7.59   2
  -3  -3  -3  195.16    7.90   2
  -3   3  -3  184.88    7.49   1
   5   3   3  583.04   22.68   1
  -5   3  -3  581.33   22.57   1
  -5   3  -3  569.63   22.89   2
  -5  -3  -3  573.49   23.28   2
   5  -3   3  535.36   23.68   3
  -7   3  -3  160.64    7.20   1
  -7  -3  -3  159.10    7.61   2
   7   3   3  160.48    7.30   1
   7  -3   3  158.63    7.83   3
  -7   3  -3  165.17    7.18   2
  -9  -3  -3  398.21   17.07   2
  -9   3  -3  400.66   16.55   2
   9   3   3  395.73   16.45   1
  -9   3  -3  404.57   16.41   1
   9  -3   3  393.62   17.06   3
 -11   3  -3  166.41    7.53   2
 -11  -3  -3  157.06    8.00   2
  11  -3   3  152.40    7.99   3
 -11   3  -3  157.00    7.49   1
  11   3   3  157.19    7.50   1
  13  -3   3  257.39   12.28   3
  13   3   3  272.56   11.89   1
 -13  -3  -3  266.68   12.60   2
 -13   3  -3  261.02   11.83   1
 -13   3  -3  283.36   12.12   2
  15  -3   3  135.63    7.80   3
  15   3   3  142.22    7.39   1
 -15  -3  -3  137.00    8.02   2
 -15   3  -3  146.54    7.41   1
 -15   3  -3  141.63    7.63   2
  17   3   3  122.37    7.08   1
 -17   3  -3  128.25    7.02   1
  17  -3   3  121.90    7.62   3
 -17  -3  -3  126.30    8.24   2
  19   3   3   87.77    6.28   1
 -19   3  -3  100.58    6.50   1
 -19  -3  -3   86.69    7.21   2
 -21  -3  -3   99.04    8.39   2
 -21   3  -3  114.98    7.51   1
  21   3   3  104.03    7.34   1
 -23  -3  -3  149.28   10.80   2
  23   3   3  141.77    9.33   1
 -23   3  -3  142.57    9.11   1
 -25  -3  -3   78.76    9.05   2
 -25   3  -3   90.45    7.54   1
  25   3   3   68.61    7.41   1
 -28   4   3   78.10    8.17   1
  26   4  -3   41.54    6.34   1
 -26   4   3   49.65    6.06   1
 -26  -4   3   54.39    7.68   2
  24  -4  -3   67.52    6.76   3
 -24   4   3   59.75    6.15   1
 -24  -4   3   64.92    7.78   2
  24   4  -3   68.29    6.02   1
  22   4  -3  120.73    7.42   1
  22  -4  -3  121.25    8.09   3
 -22   4   3  114.46    7.61   1
 -22  -4   3  136.66    9.28   2
  20  -4  -3   67.45    5.62   3
 -20  -4   3   81.54    6.87   2
 -20   4   3   85.62    5.89   1
  20   4  -3   61.66    5.12   1
  18  -4  -3  196.97   10.05   3
 -18   4   3  189.84    9.68   1
  18   4  -3  211.79    9.57   1
 -18  -4   3  201.47   10.81   2
  16  -4  -3  130.07    7.27   3
  16   4  -3  125.61    6.68   1
 -16  -4   3  149.83    7.98   2
 -16   4   3  148.35    7.18   1
 -16  -4   3  124.70    6.80   3
  14   4  -3  165.65    7.76   1
 -14  -4   3  175.31    8.01   3
 -14  -4   3  153.09    8.70   2
 -14   4   3  175.62    8.12   1
  14  -4  -3  168.63    8.34   3
 -12   4   3  214.71    9.81   1
  12   4  -3  222.40    9.55   1
  12  -4  -3  211.52   10.13   3
  12  -4  -3  229.20    9.27   2
 -12  -4   3  221.93    9.77   3
 -12  -4   3  216.56   10.48   2
  10   4  -3  470.37   19.02   1
 -10   4   3  486.77   19.35   1
  10  -4  -3  478.46   18.98   2
 -10  -4   3  465.94   20.17   2
 -10  -4   3  460.01   19.53   3
  10  -4  -3  484.44   19.96   3
  -8   4   3 1198.12   45.51   1
   8   4  -3 1176.40   45.16   1
  -8  -4   3 1120.97   46.77   2
   8  -4  -3 1161.37   46.75   3
  -8  -4   3 1144.25   46.44   3
  -6  -4   3 1143.61   45.24   3
  -6   4   3 1130.30   44.23   1
  -6  -4   3 1090.16   45.37   2
   6   4  -3 1136.93   43.88   1
   6  -4  -3 1153.34   45.44   3
   4  -4  -3  320.13   12.74   2
  -4   4   3  318.72   13.06   1
  -4  -4   3  312.81   13.23   3
   4   4  -3  333.01   12.70   1
  -4  -4   3  322.10   13.39   2
   4  -4  -3  297.04   13.26   3
   2  -4  -3  401.07   16.49   3
   2   4  -3  394.47   15.90   1
  -2   4   3  394.12   16.33   1
   2  -4  -3  418.32   16.19   2
  -2  -4   3  407.12   16.59   3
   2   4  -3  395.60   16.49   2
   0   4  -3  512.59   20.63   2
   0  -4  -3  499.91   20.64   3
   0   4  -3  520.90   20.08   1
   0   4   3  514.05   20.49   1
   0  -4  -3  521.88   20.62   2
   0  -4   3  496.39   20.95   3
  -2  -4  -3  423.69   17.46   2
   2  -4   3  382.73   18.26   3
   2   4   3  423.02   17.16   1
  -2  -4  -3  435.73   17.25   3
  -2   4  -3  437.38   16.93   1
  -2   4  -3  439.46   17.26   2
   4  -4   3  198.50    9.62   3
   4   4   3  211.37    8.58   1
  -4   4  -3  198.55    8.34   1
  -4   4  -3  195.02    8.32   2
  -4  -4  -3  186.41    8.71   2
  -6   4  -3  460.17   18.40   1
   6   4   3  475.51   18.54   1
  -6  -4  -3  462.73   19.09   2
  -6   4  -3  448.97   18.48   2
   6  -4   3  432.25   19.46   3
   8   4   3  326.48   13.00   1
  -8   4  -3  304.87   12.85   1
  -8   4  -3  306.01   12.82   2
   8  -4   3  314.34   13.76   3
  -8  -4  -3  280.77   13.39   2
  10  -4   3  505.86   21.55   3
  10   4   3  507.62   20.73   1
 -10  -4  -3  514.37   21.52   2
 -10   4  -3  502.12   20.66   1
 -10   4  -3  506.27   20.82   2
  12  -4   3  476.92   20.59   3
 -12  -4  -3  478.17   20.70   2
 -12   4  -3  476.54   19.80   1
 -12   4  -3  476.17   19.97   2
  12   4   3  484.56   19.82   1
 -14   4  -3  211.96    9.78   1
  14   4   3  203.26    9.78   1
 -14  -4  -3  199.24   10.50   2
 -14   4  -3  211.24    9.97   2
  14  -4   3  214.64   10.41   3
  16   4   3  127.19    6.99   1
  16  -4   3  129.87    7.66   3
 -16   4  -3  118.71    6.86   1
 -16  -4  -3  121.38    7.74   2
 -18   4  -3   77.95    5.73   1
  18  -4   3   79.18    6.43   3
  18   4   3   87.98    5.95   1
 -18  -4  -3   85.46    6.91   2
 -20  -4  -3  101.84    7.95   2
 -20   4  -3   96.03    6.51   1
  20   4   3   81.68    6.34   1
 -22   4  -3   76.50    6.51   1
  22   4   3   80.34    6.72   1
 -22  -4  -3   71.62    7.74   2
 -24  -4  -3   55.52    8.30   2
 -24   4  -3   60.57    6.46   1
  24   4   3   79.51    7.08   1
 -26  -4  -3   76.92    9.87   2
  26   4   3   75.62    7.99   1
 -26   4  -3   76.06    7.92   1
 -27   5   3   47.06    6.30   1
 -27  -5   3   38.62    8.19   2
  25   5  -3   36.84    5.81   1
  25  -5  -3   31.94    6.35   3
 -25  -5   3   37.65    7.02   2
 -25   5   3   45.12    5.77   1
 -23   5   3   35.99    4.97   1
 -23  -5   3   38.38    6.29   2
  23   5  -3   35.63    4.86   1
  23  -5  -3   51.79    5.66   3
 -21  -5   3   70.03    6.75   2
  21  -5  -3   56.72    5.67   3
 -21   5   3   72.87    5.62   1
  21   5  -3   54.02    5.01   1
 -19  -5   3   97.13    7.59   2
  19  -5  -3  105.90    6.93   3
  19   5  -3   97.76    6.17   1
 -19   5   3  105.71    6.62   1
 -17  -5   3   16.55    3.72   2
 -17   5   3   11.07    3.05   1
  17  -5  -3   11.55    3.21   3
  17   5  -3   14.49    2.74   1
 -15  -5   3   65.18    5.42   2
 -15   5   3   65.33    4.74   1
  15   5  -3   71.54    4.40   1
  15  -5  -3   79.02    5.12   3
 -15  -5   3   63.57    4.42   3
 -13  -5   3   63.45    4.08   3
  13   5  -3   61.74    3.85   1
  13  -5  -3   68.18    4.58   3
 -13   5   3   61.63    4.24   1
 -13  -5   3   63.33    4.97   2
 -11  -5   3   87.37    5.45   2
  11  -5  -3   82.10    5.03   3
 -11   5   3   80.05    4.74   1
 -11  -5   3   82.68    4.61   3
  11   5  -3   87.47    4.47   1
   9  -5  -3  198.75    9.22   3
   9   5  -3  196.03    8.49   1
  -9  -5   3  192.12    8.76   3
  -9  -5   3  213.45    9.50   2
  -9   5   3  189.00    8.79   1
  -7  -5   3  593.60   25.01   2
  -7   5   3  605.73   24.27   1
  -7  -5   3  613.28   24.63   3
   7  -5  -3  612.77   24.93   3
   7   5  -3  592.24   23.83   1
   5   5  -3  678.99   26.71   1
  -5  -5   3  667.47   27.78   2
  -5   5   3  701.61   27.15   1
  -5  -5   3  674.03   27.62   3
   5  -5  -3  680.40   27.77   3
   3   5  -3  176.84    7.58   1
   3  -5  -3  179.09    7.44   2
   3  -5  -3  181.62    7.98   3
  -3   5   3  172.46    7.93   1
  -3  -5   3  177.14    7.99   3
  -3  -5   3  177.60    8.00   2
  -1  -5   3  123.82    5.91   3
   1  -5  -3  117.50    5.68   3
   1  -5  -3  125.79    5.47   2
   1   5  -3  118.85    5.39   1
   1   5  -3  117.26    5.62   2
  -1   5   3  125.42    5.92   1
  -1   5  -3  223.24    9.41   2
  -1   5  -3  227.82    9.24   1
   1   5   3  219.38    9.62   1
  -1  -5  -3  225.61    9.54   2
   1  -5   3  208.58   10.37   3
  -1  -5  -3  223.65    9.53   3
  -3  -5  -3   45.75    3.08   2
   3   5   3   35.82    2.86   1
  -3  -5  -3   47.90    2.97   3
  -3   5  -3   42.95    2.62   2
  -3   5  -3   45.21    2.73   1
   3  -5   3   29.36    3.98   3
  -5   5  -3  321.92   13.05   1
  -5  -5  -3  297.71   13.55   2
   5  -5   3  319.16   14.48   3
   5   5   3  320.35   13.23   1
  -5   5  -3  314.13   12.98   2
  -5  -5  -3  318.41   12.82   3
   7   5   3   73.19    4.35   1
  -7   5  -3   82.62    4.29   1
   7  -5   3   78.02    5.35   3
  -7  -5  -3   76.13    4.73   2
  -7   5  -3   73.48    3.92   2
  -9   5  -3  226.41    9.91   2
   9   5   3  232.76   10.20   1
   9  -5   3  245.51   11.01   3
  -9  -5  -3  227.95   10.68   2
  -9   5  -3  220.85   10.08   1
  11  -5   3   77.53    5.20   3
  11   5   3   69.45    4.53   1
 -11  -5  -3   63.00    5.03   2
 -11   5  -3   76.78    4.39   2
 -11   5  -3   73.49    4.40   1
 -13  -5  -3  267.42   13.02   2
 -13   5  -3  278.15   12.24   1
  13   5   3  268.04   12.23   1
  13  -5   3  288.09   13.08   3
 -15   5  -3   96.63    5.72   1
 -15  -5  -3   93.03    6.67   2
  15  -5   3   90.02    6.41   3
  15   5   3   86.67    5.72   1
 -17  -5  -3   39.67    5.03   2
  17   5   3   37.10    4.06   1
 -17   5  -3   36.86    4.00   1
  17  -5   3   30.94    4.58   3
  19  -5   3   21.19    4.79   3
  19   5   3   21.11    3.78   1
 -19  -5  -3   22.79    4.88   2
 -19   5  -3   18.32    3.71   1
  21   5   3   34.04    4.76   1
 -21   5  -3   34.03    4.60   1
 -21  -5  -3   38.31    6.16   2
 -23  -5  -3   79.42    8.54   2
 -23   5  -3   66.71    6.49   1
  23   5   3   68.98    6.74   1
  25   5   3   27.65    5.96   1
 -25   5  -3   27.18    5.71   1
 -25  -5  -3   24.22    7.27   2
 -27  -5  -3   14.85   10.15   2
 -28  -6   3    6.93    9.36   2
 -26  -6   3    7.51    6.45   2
 -26   6   3    5.63    4.95   1
 -24   6   3    7.62    4.37   1
 -24  -6   3    5.01    5.60   2
  24  -6  -3    9.18    4.99   3
  22  -6  -3    8.36    4.24   3
 -22   6   3    2.85    3.47   1
  22   6  -3    3.91    3.65   1
 -22  -6   3    2.41    4.57   2
 -20  -6   3   21.79    4.83   2
  20   6  -3   21.76    3.59   1
 -20   6   3   14.64    3.64   1
  20  -6  -3   22.77    4.18   3
 -18   6   3   24.31    3.74   1
 -18  -6   3   36.36    5.02   2
  18   6  -3   28.89    3.55   1
  18  -6  -3   32.71    4.19   3
  16  -6  -3   89.07    5.86   3
 -16  -6   3   73.13    6.14   2
 -16   6   3   79.95    5.42   1
  16   6  -3   71.69    4.85   1
  14  -6  -3   51.93    4.37   3
 -14  -6   3   53.44    4.93   2
 -14   6   3   53.38    4.18   1
  14   6  -3   50.10    3.68   1
 -14  -6   3   48.48    3.80   3
  12  -6  -3   45.36    3.91   3
 -12   6   3   50.72    3.72   1
  12   6  -3   41.20    3.17   1
 -12  -6   3   44.43    4.34   2
 -12  -6   3   45.65    3.50   3
 -10  -6   3  159.68    8.27   2
 -10   6   3  167.13    7.79   1
  10   6  -3  163.32    7.34   1
 -10  -6   3  155.27    7.50   3
  10  -6  -3  163.10    8.04   3
   8  -6  -3  369.84   15.94   3
  -8  -6   3  370.93   15.56   3
  -8  -6   3  366.70   16.06   2
   8   6  -3  376.23   15.09   1
  -8   6   3  358.64   15.44   1
   6   6  -3   31.92    2.42   1
   6  -6  -3   30.73    3.02   3
  -6  -6   3   22.88    2.53   3
  -6  -6   3   25.22    2.87   2
  -6   6   3   27.75    2.71   1
  -4  -6   3  135.75    6.52   2
   4  -6  -3  131.00    5.64   2
   4  -6  -3  134.11    6.53   3
  -4   6   3  123.04    6.43   1
  -4  -6   3  137.40    6.41   3
   4   6  -3  118.27    5.98   1
  -2   6   3   14.42    2.28   1
   2   6  -3   19.05    2.23   2
   2  -6  -3   15.26    1.77   2
  -2  -6   3   14.60    2.30   3
   2  -6  -3   17.61    2.32   3
   2   6  -3   16.25    1.89   1
   0  -6   3  377.46   15.67   3
   0  -6  -3  343.32   14.90   2
   0   6   3  367.92   15.14   1
   0   6  -3  358.40   14.95   2
   0  -6  -3  347.54   15.13   3
   0   6  -3  369.76   14.66   1
  -2  -6  -3   64.21    3.99   2
  -2  -6  -3   68.75    3.94   3
  -2   6  -3   62.76    3.61   2
   2  -6   3   66.58    5.61   3
  -2   6  -3   65.13    3.68   1
   2   6   3   67.22    4.17   1
  -4   6  -3  141.80    6.35   2
   4  -6   3  145.53    8.65   3
  -4  -6  -3  125.50    8.06   3
   4   6   3  136.90    6.75   1
  -4   6  -3  152.09    6.64   1
  -4  -6  -3  143.23    6.96   2
  -6  -6  -3   90.26    4.36   3
  -6   6  -3   96.60    4.86   1
  -6   6  -3   92.17    4.54   2
   6   6   3   89.72    5.03   1
   6  -6   3   99.86    6.47   3
  -6  -6  -3   95.25    5.39   2
  -8   6  -3   55.81    3.62   1
  -8   6  -3   52.68    3.23   2
   8  -6   3   49.01    4.49   3
   8   6   3   54.34    3.74   1
  -8  -6  -3   55.93    4.22   2
  10   6   3   79.85    5.00   1
 -10   6  -3   97.43    4.89   2
 -10  -6  -3   95.05    5.73   2
  10  -6   3   94.49    6.05   3
 -10   6  -3   90.25    5.11   1
 -12   6  -3   71.13    4.66   1
  12  -6   3   70.68    5.46   3
 -12  -6  -3   71.39    5.45   2
  12   6   3   68.23    4.69   1
 -14   6  -3   23.04    3.14   1
  14  -6   3   19.19    3.77   3
  14   6   3   20.01    3.09   1
 -14  -6  -3   24.88    4.05   2
  16  -6   3   43.86    4.97   3
  16   6   3   37.36    4.14   1
 -16  -6  -3   43.40    5.15   2
 -16   6  -3   46.81    4.27   1
  18  -6   3   32.88    4.94   3
 -18   6  -3   26.59    3.92   1
 -18  -6  -3   35.84    5.27   2
  18   6   3   19.34    3.65   1
 -20  -6  -3   45.62    6.12   2
 -20   6  -3   38.88    4.82   1
  20   6   3   52.85    5.18   1
  20  -6   3   42.87    6.28   3
 -22  -6  -3   10.28    5.86   2
 -22   6  -3    1.07    3.84   1
  22   6   3    8.13    4.57   1
 -24   6  -3   18.06    5.10   1
  24   6   3   23.79    5.60   1
 -26  -6  -3   13.70    8.78   2
  26   6   3   10.35    6.11   1
 -27  -7   3    8.01    8.17   2
 -25  -7   3    0.88    6.13   2
 -25   7   3    0.50    4.44   1
  25  -7  -3    4.53    5.74   3
  23  -7  -3   -4.05    4.46   3
 -23  -7   3   -4.56    5.06   2
 -23   7   3   -2.99    3.54   1
 -21  -7   3    5.07    4.36   2
 -21   7   3    3.62    3.49   1
  21   7  -3    4.15    3.66   1
  21  -7  -3    4.87    3.83   3
 -19  -7   3    1.81    4.00   2
  19  -7  -3   -0.47    3.19   3
  19   7  -3    4.04    3.02   1
 -19   7   3    7.36    3.27   1
  17  -7  -3   24.28    3.99   3
  17   7  -3   26.65    3.49   1
 -17  -7   3   17.92    4.41   2
 -17   7   3   29.95    3.87   1
  15   7  -3   13.72    2.79   1
 -15  -7   3   18.35    3.87   2
 -15   7   3   15.79    3.12   1
  15  -7  -3   20.04    3.50   3
 -13   7   3   56.57    4.29   1
  13   7  -3   44.99    3.71   1
  13  -7  -3   51.10    4.45   3
 -13  -7   3   51.19    4.85   2
 -13  -7   3   56.43    4.01   3
 -11  -7   3   18.63    3.15   2
 -11  -7   3   13.74    2.43   3
 -11   7   3   16.23    2.67   1
  11  -7  -3   14.68    2.80   3
  11   7  -3   17.31    2.31   1
  -9   7   3   56.60    4.05   1
   9  -7  -3   59.23    4.40   3
  -9  -7   3   61.45    3.95   3
  -9  -7   3   53.27    4.39   2
   9   7  -3   59.23    3.69   1
  -7   7   3   33.84    3.07   1
   7  -7  -3   35.60    3.33   3
  -7  -7   3   29.28    2.90   3
  -7  -7   3   26.91    3.11   2
   7   7  -3   34.26    2.71   1
   5  -7  -3   15.24    1.43   2
   5  -7  -3    6.79    2.32   3
  -5   7   3   12.04    2.21   1
   5   7  -3   11.84    2.00   1
  -5  -7   3   13.07    2.36   2
  -5  -7   3   11.49    2.30   3
   3  -7  -3    7.05    2.24   3
   3   7  -3    9.55    1.83   1
  -3   7   3    6.68    1.96   1
   3  -7  -3    8.81    1.59   2
  -3  -7   3    9.00    2.43   3
  -3  -7   3    6.26    1.96   2
   1  -7  -3    2.81    1.63   2
   1   7  -3    5.59    1.85   2
   1   7  -3    5.41    1.64   1
   1  -7  -3    5.63    2.31   3
  -1   7   3    3.99    1.89   1
  -1  -7   3    1.37    2.77   3
   1   7   3    6.18    2.05   1
  -1  -7  -3    3.75    1.81   2
  -1   7  -3    5.87    1.63   1
  -1  -7  -3   10.58    2.34   3
   1  -7   3    3.14    3.52   3
  -1   7  -3    6.06    1.73   2
   3  -7   3    5.15    3.54   3
  -3   7  -3   12.19    1.95   1
  -3  -7  -3    7.89    2.08   2
  -3   7  -3   12.40    1.80   2
  -3  -7  -3    8.04    2.85   3
   3   7   3   12.08    2.18   1
  -5  -7  -3   51.42    3.53   3
  -5   7  -3   57.06    3.25   2
  -5   7  -3   56.56    3.56   1
   5   7   3   49.02    3.69   1
   5  -7   3   42.71    5.04   3
  -5  -7  -3   56.96    3.95   2
  -7  -7  -3   40.30    3.80   2
  -7   7  -3   44.96    3.33   1
  -7  -7  -3   49.50    2.92   3
   7   7   3   49.32    3.62   1
  -7   7  -3   47.61    3.00   2
   7  -7   3   43.35    4.75   3
   9   7   3  105.82    5.62   1
   9  -7   3  104.31    6.66   3
  -9  -7  -3   93.81    5.93   2
  -9   7  -3  102.27    5.50   1
 -11  -7  -3   46.30    4.46   2
  11   7   3   53.39    4.12   1
  11  -7   3   54.33    4.90   3
 -11   7  -3   54.25    4.04   1
 -13   7  -3   16.55    2.95   1
 -13  -7  -3   20.90    3.60   2
  13  -7   3   18.96    3.87   3
  13   7   3   22.33    3.18   1
  15   7   3    2.48    2.65   1
 -15   7  -3    3.83    2.51   1
 -15  -7  -3    1.16    3.32   2
  15  -7   3    3.64    3.24   3
 -17   7  -3    2.25    2.64   1
  17   7   3    0.91    2.79   1
  17  -7   3    0.73    3.59   3
 -17  -7  -3   12.66    4.37   2
  19   7   3   24.20    4.16   1
 -19   7  -3   18.42    3.91   1
  19  -7   3   21.50    5.16   3
 -19  -7  -3   17.85    4.96   2
  21   7   3   -1.49    3.61   1
  21  -7   3   -2.21    5.52   3
 -21  -7  -3   -4.05    5.04   2
 -21   7  -3    2.04    3.66   1
  23   7   3   -1.66    4.34   1
 -23   7  -3    1.50    4.03   1
 -23  -7  -3    4.18    6.15   2
  25   7   3    1.62    5.32   1
 -25  -7  -3   -4.19    6.83   2
 -26  -8   3    0.35    6.95   2
  26  -8  -3    0.86    6.48   3
  24  -8  -3    8.88    5.80   3
 -24  -8   3    5.77    5.87   2
 -24   8   3   14.33    4.81   1
  22  -8  -3   10.26    4.79   3
 -22   8   3   14.96    4.23   1
 -22  -8   3   14.20    5.43   2
 -20  -8   3   10.46    4.40   2
 -20   8   3   -2.09    3.22   1
  20  -8  -3    0.62    4.04   3
 -18  -8   3   46.11    5.64   2
  18   8  -3   34.06    4.37   1
  18  -8  -3   45.81    5.10   3
 -18   8   3   51.89    4.91   1
  16   8  -3   58.61    4.64   1
  16  -8  -3   57.76    5.23   3
 -16  -8   3   51.10    5.54   2
  14   8  -3  105.21    6.02   1
 -14   8   3  106.72    6.48   1
  14  -8  -3  107.88    6.83   3
 -14  -8   3  113.36    7.31   2
 -12   8   3   38.77    3.76   1
 -12  -8   3   38.66    3.51   3
 -12  -8   3   38.94    4.22   2
  12   8  -3   36.27    3.35   1
  12  -8  -3   32.21    3.92   3
 -10  -8   3   25.37    3.44   2
 -10  -8   3   22.67    2.91   3
  10   8  -3   19.26    2.54   1
  10  -8  -3   23.74    3.35   3
 -10   8   3   28.52    3.12   1
   8  -8  -3   32.70    3.48   3
  -8   8   3   28.78    3.16   1
  -8  -8   3   28.15    3.05   3
  -8  -8   3   33.42    3.48   2
   8   8  -3   34.77    2.91   1
   6  -8  -3   22.19    3.01   3
   6   8  -3   21.31    2.43   1
  -6  -8   3   22.63    2.89   2
  -6   8   3   22.63    2.80   1
  -6  -8   3   20.43    2.71   3
  -4  -8   3   42.29    3.46   2
  -4   8   3   45.85    3.63   1
   4  -8  -3   40.90    3.65   3
  -4  -8   3   42.93    3.54   3
   4  -8  -3   42.97    2.71   2
   4   8  -3   45.12    3.24   1
   2  -8  -3   17.61    2.15   2
   2   8  -3   17.16    2.22   1
  -2  -8   3   15.21    2.79   3
   2  -8  -3   14.58    2.65   3
  -2   8   3   15.41    2.50   1
   0  -8  -3   30.58    2.73   2
   0   8  -3   38.98    2.99   2
   0  -8   3   27.03    3.72   3
   0  -8  -3   27.53    3.08   3
   0   8  -3   32.22    2.73   1
   0   8   3   25.35    2.97   1
  -2   8  -3   64.85    4.10   1
   2  -8   3   63.35    5.95   3
   2   8   3   71.15    4.62   1
  -2  -8  -3   83.36    5.19   3
  -2   8  -3   63.85    3.95   2
  -2  -8  -3   66.69    4.35   2
  -4  -8  -3    1.08    2.90   3
  -4  -8  -3    2.18    1.95   2
  -4   8  -3    7.64    1.65   2
   4  -8   3    2.52    3.59   3
   4   8   3   -0.03    1.65   1
  -4   8  -3    3.28    1.72   1
  -6   8  -3   63.67    4.11   1
  -6   8  -3   63.90    3.72   2
   6   8   3   68.10    4.47   1
   6  -8   3   70.08    6.15   3
  -6  -8  -3   62.10    4.52   2
  -6  -8  -3   64.15    3.96   3
  -8   8  -3    5.38    1.96   1
   8   8   3    6.86    2.08   1
  -8  -8  -3    6.07    2.46   2
   8  -8   3    8.46    3.29   3
  10  -8   3   45.05    5.01   3
  10   8   3   41.04    3.86   1
 -10   8  -3   48.97    3.89   1
 -10  -8  -3   47.73    4.39   2
 -12  -8  -3   34.34    4.32   2
  12  -8   3   36.24    4.88   3
 -12   8  -3   38.36    3.76   1
  12   8   3   41.84    3.98   1
 -14  -8  -3   15.03    3.75   2
  14  -8   3   20.78    4.22   3
  14   8   3   11.30    2.98   1
 -14   8  -3   19.84    3.27   1
  16   8   3   13.93    3.35   1
 -16   8  -3   26.32    3.76   1
 -16  -8  -3   20.09    4.55   2
  16  -8   3   22.92    4.84   3
 -18  -8  -3   36.84    5.56   2
 -18   8  -3   48.56    4.85   1
  18   8   3   28.10    4.30   1
  18  -8   3   32.21    5.68   3
 -20   8  -3   49.98    5.43   1
 -20  -8  -3   33.80    6.43   2
  20   8   3   46.30    5.36   1
 -22   8  -3   10.66    4.35   1
  22   8   3    1.06    4.51   1
 -22  -8  -3    3.71    5.63   2
  24   8   3    4.97    5.18   1
 -24  -8  -3    8.62    6.80   2
 -24   8  -3    7.33    5.26   1
 -25   9   3   39.08    6.62   1
 -25  -9   3   30.93    7.93   2
  25  -9  -3   48.02    7.71   3
 -23   9   3   25.33    5.27   1
 -23  -9   3   22.50    6.53   2
  23  -9  -3   28.89    6.52   3
 -21  -9   3   31.25    6.32   2
  21  -9  -3   48.46    6.42   3
 -21   9   3   37.92    5.49   1
 -19   9   3   84.59    6.52   1
  19  -9  -3   75.88    6.76   3
 -19  -9   3   66.14    7.00   2
  17  -9  -3  100.20    7.32   3
 -17  -9   3   87.93    7.46   2
 -17   9   3   97.97    6.74   1
  17   9  -3  103.93    6.57   1
  15   9  -3  106.38    6.62   1
  15  -9  -3  112.73    7.51   3
 -15  -9   3  113.08    7.68   2
 -15   9   3  110.07    6.88   1
 -13   9   3  111.29    6.64   1
  13   9  -3  104.96    6.07   1
  13  -9  -3  108.55    7.06   3
 -13  -9   3   94.54    6.92   2
  11   9  -3   43.01    3.63   1
  11  -9  -3   34.56    4.26   3
 -11  -9   3   40.35    4.32   2
 -11  -9   3   42.91    3.77   3
 -11   9   3   28.43    3.58   1
   9   9  -3  122.33    6.41   1
  -9  -9   3  116.72    6.92   2
  -9   9   3  122.90    6.75   1
   9  -9  -3  125.69    7.22   3
  -7  -9   3  134.24    7.12   2
  -7   9   3  122.06    6.90   1
  -7  -9   3  126.28    6.89   3
   7   9  -3  121.60    6.52   1
   7  -9  -3  155.82    7.61   3
  -5  -9   3  173.24    8.45   2
  -5  -9   3  171.62    8.46   3
   5  -9  -3  166.71    8.72   3
  -5   9   3  166.10    8.40   1
   5   9  -3  175.88    8.15   1
  -3  -9   3  207.68    9.88   2
  -3   9   3  217.65   10.04   1
   3   9  -3  213.71    9.67   1
   3  -9  -3  221.26    9.38   2
   3  -9  -3  218.57   10.26   3
  -3  -9   3  204.07   10.16   3
   1   9  -3  203.18    9.29   1
  -1   9   3  214.18    9.75   1
   1  -9  -3  211.13    9.82   3
   1   9  -3  195.95    9.44   2
  -1  -9   3  201.94    9.97   3
   1  -9  -3  204.87    9.19   2
   1   9   3  231.79   10.17   1
  -1   9  -3  208.28    9.54   2
  -1  -9  -3  202.58   10.31   3
   1  -9   3  204.56   11.05   3
  -1   9  -3  216.62    9.62   1
  -1  -9  -3  214.71    9.76   2
   3   9   3   87.93    5.43   1
  -3  -9  -3   91.97    6.55   3
  -3  -9  -3   87.99    5.28   2
  -3   9  -3   92.08    4.93   2
  -3   9  -3   90.28    5.05   1
   3  -9   3   91.57    7.42   3
  -5   9  -3  127.59    6.54   1
   5   9   3  140.09    6.92   1
   5  -9   3   97.74    8.58   3
  -5  -9  -3  128.58    6.61   3
  -5  -9  -3  130.61    6.92   2
   7   9   3   16.55    2.83   1
  -7  -9  -3   22.35    3.27   2
   7  -9   3   12.73    4.05   3
  -7   9  -3   17.06    2.63   1
  -9   9  -3  174.41    8.61   1
  -9  -9  -3  156.65    9.08   2
   9  -9   3  201.08   10.70   3
   9   9   3  179.84    8.78   1
 -11   9  -3   69.23    4.95   1
 -11  -9  -3   77.41    5.85   2
  11   9   3   62.42    4.97   1
  11  -9   3   63.85    6.32   3
 -13  -9  -3  110.53    7.54   2
  13   9   3  104.61    6.50   1
 -13   9  -3  103.21    6.49   1
  13  -9   3  117.39    8.27   3
  15   9   3   49.35    4.64   1
 -15  -9  -3   36.28    4.96   2
  15  -9   3   44.77    5.89   3
 -15   9  -3   47.19    4.77   1
  17   9   3   59.48    5.46   1
 -17   9  -3   57.59    5.33   1
  17  -9   3   62.37    6.90   3
 -17  -9  -3   66.01    6.55   2
 -19  -9  -3   87.68    8.05   2
  19   9   3   88.63    6.93   1
 -19   9  -3   92.29    7.04   1
  21  -9   3   27.29    7.72   3
 -21  -9  -3   36.27    6.61   2
  21   9   3   26.96    5.19   1
 -21   9  -3   27.77    5.02   1
 -23  -9  -3   29.00    7.45   2
 -23   9  -3   33.79    5.86   1
  23   9   3   35.71    6.19   1
 -24  10   3   37.25    6.62   1
  24 -10  -3   36.87    7.46   3
 -24 -10   3   36.36    7.80   2
 -22 -10   3   34.22    6.78   2
  22 -10  -3   39.34    6.74   3
 -22  10   3   39.75    5.88   1
 -20  10   3   30.11    5.11   1
  20 -10  -3   23.16    5.59   3
 -20 -10   3   34.97    6.16   2
  18 -10  -3  106.16    8.04   3
 -18 -10   3   98.54    7.87   2
 -18  10   3   88.32    6.91   1
  16 -10  -3  164.96    9.73   3
 -16 -10   3  165.90    9.87   2
 -16  10   3  164.96    9.12   1
 -14  10   3   83.87    6.08   1
  14  10  -3   83.14    5.77   1
 -14 -10   3   79.15    6.52   2
  14 -10  -3   77.97    6.41   3
  12 -10  -3  135.60    8.38   3
 -12 -10   3  143.63    8.25   2
  12  10  -3  132.20    7.27   1
 -12  10   3  132.40    7.71   1
 -10 -10   3  141.67    7.39   3
 -10 -10   3  136.87    7.94   2
 -10  10   3  136.38    7.66   1
  10  10  -3  137.85    7.22   1
  10 -10  -3  132.86    8.15   3
   8 -10  -3  125.48    7.45   3
  -8  10   3  128.11    7.00   1
   8  10  -3  117.37    6.48   1
  -8 -10   3  110.95    6.69   3
  -8 -10   3  122.63    6.97   2
  -6  10   3  155.97    8.07   1
   6  10  -3  147.29    7.64   1
  -6 -10   3  155.13    8.07   3
   6 -10  -3  149.90    8.44   3
  -6 -10   3  159.19    8.11   2
  -4 -10   3  275.24   13.25   3
  -4  10   3  288.75   13.11   1
  -4 -10   3  297.29   13.14   2
   4  10  -3  302.00   12.76   1
   4 -10  -3  290.32   13.54   3
   2 -10  -3  259.66   10.92   2
   2  10  -3  252.10   11.36   2
   2 -10  -3  247.51   11.74   3
  -2  10   3  230.38   11.41   1
   2  10  -3  246.96   11.07   1
  -2 -10   3  242.47   11.73   3
   0 -10   3  336.81   14.95   3
   0 -10  -3  320.48   13.85   2
   0  10  -3  330.30   13.85   1
   0  10  -3  300.14   13.86   2
   0  10   3  294.21   14.14   1
   0 -10  -3  344.20   14.87   3
  -2  10  -3  122.66    6.59   1
  -2  10  -3  129.70    6.52   2
   2  10   3  120.69    6.95   1
  -2 -10  -3  129.13    6.70   2
  -2 -10  -3  140.92    8.53   3
   4  10   3  301.13   13.87   1
  -4  10  -3  317.56   13.60   1
  -4 -10  -3  312.94   14.27   3
  -4 -10  -3  314.56   13.92   2
   4 -10   3  290.26   15.91   3
  -6 -10  -3  183.21   10.00   2
   6  10   3  214.28   10.07   1
  -6  10  -3  225.38    9.92   1
   6 -10   3  196.68   12.15   3
   8  10   3  153.67    8.56   1
  -8  10  -3  170.23    8.50   1
   8 -10   3  189.34   10.98   3
  -8 -10  -3  170.45    8.99   2
 -10 -10  -3   99.90    6.70   2
  10 -10   3   98.44    8.13   3
 -10  10  -3   94.52    5.86   1
  10  10   3   83.50    6.07   1
  12 -10   3  212.73   12.07   3
 -12  10  -3  199.12   10.04   1
  12  10   3  198.98   10.20   1
 -12 -10  -3  205.80   10.77   2
  14  10   3   48.56    4.90   1
  14 -10   3   55.26    6.71   3
 -14 -10  -3   55.04    5.83   2
 -14  10  -3   57.20    5.04   1
 -16 -10  -3  110.66    8.30   2
  16  10   3  118.98    7.50   1
 -16  10  -3   95.91    7.30   1
  16 -10   3  120.41    9.54   3
 -18  10  -3   54.32    5.77   1
  18 -10   3   62.70    7.97   3
 -18 -10  -3   56.39    6.63   2
  18  10   3   47.74    5.60   1
 -20  10  -3   66.29    6.97   1
 -20 -10  -3   74.68    8.27   2
  20  10   3   80.95    7.11   1
  20 -10   3   92.64   10.19   3
  22  10   3   23.95    5.89   1
 -22  10  -3   36.30    5.90   1
 -22 -10  -3   32.60    7.40   2
  22 -10   3   37.68    9.71   3
  23 -11  -3   11.99    6.67   3
 -23  11   3   20.53    6.17   1
  21 -11  -3   51.92    7.38   3
 -21 -11   3   49.63    7.04   2
 -21  11   3   52.42    6.45   1
  19 -11  -3   44.47    6.42   3
 -19 -11   3   41.82    6.50   2
 -19  11   3   47.12    5.61   1
  17 -11  -3   57.20    6.48   3
 -17  11   3   65.74    5.99   1
 -17 -11   3   60.89    6.54   2
  15 -11  -3  127.01    8.46   3
 -15 -11   3  109.90    8.17   2
 -15  11   3  123.03    7.59   1
 -13 -11   3   86.70    6.75   2
  13 -11  -3   87.71    7.06   3
 -13  11   3   91.40    6.46   1
  11  11  -3   57.91    4.91   1
 -11 -11   3   52.91    5.15   2
 -11  11   3   53.83    5.00   1
  -9  11   3  124.54    7.47   1
   9 -11  -3  131.71    8.30   3
   9  11  -3  137.93    7.47   1
  -9 -11   3  137.70    7.85   2
  -9 -11   3  136.70    7.58   3
   7  11  -3  165.93    8.41   1
   7 -11  -3  170.17    9.35   3
  -7  11   3  169.06    8.82   1
  -7 -11   3  152.41    8.62   3
  -7 -11   3  174.94    8.85   2
  -5 -11   3  379.51   17.57   3
  -5 -11   3  409.25   17.54   2
   5 -11  -3  388.64   17.88   3
  -5  11   3  378.45   17.37   1
   5  11  -3  428.98   17.11   1
  -3 -11   3  145.86    8.56   3
  -3  11   3  179.08    8.64   1
   3  11  -3  166.05    8.16   1
   3 -11  -3  156.37    8.82   3
   1  11  -3  287.30   12.69   1
  -1  11   3  297.83   13.17   1
  -1 -11   3  281.67   13.42   3
   1  11  -3  274.36   12.77   2
   1 -11  -3  282.19   13.70   3
  -1 -11  -3  208.11    9.31   2
  -1 -11  -3  163.36   10.49   3
   1  11   3  206.22    9.73   1
  -1  11  -3  184.03    8.98   2
   1 -11   3  194.11   10.47   3
  -1  11  -3  180.68    9.12   1
  -3 -11  -3  147.76    9.02   3
   3 -11   3  140.66    9.85   3
   3  11   3  141.68    7.76   1
  -3 -11  -3  148.71    7.54   2
  -3  11  -3  118.16    7.12   1
  -5  11  -3   98.54    6.18   1
  -5 -11  -3  102.22    6.41   2
   5  11   3  107.44    6.60   1
   5 -11   3  115.45    9.30   3
  -7 -11  -3   66.19    5.41   2
  -7  11  -3   65.56    4.99   1
   7 -11   3   55.41    7.43   3
   7  11   3   69.10    5.39   1
  -9 -11  -3  150.15    8.58   2
   9  11   3  149.94    8.22   1
   9 -11   3  154.28   10.72   3
  -9  11  -3  135.60    7.92   1
  11 -11   3  104.94    9.11   3
 -11 -11  -3  107.87    7.34   2
  11  11   3   92.56    6.61   1
 -11  11  -3   90.97    6.37   1
  13 -11   3   84.74    8.59   3
 -13 -11  -3   82.72    6.98   2
  13  11   3   91.87    6.53   1
  15  11   3   88.03    6.88   1
 -15  11  -3  102.96    7.20   1
 -15 -11  -3  107.75    7.99   2
  15 -11   3  101.91    9.42   3
  17  11   3   97.23    7.32   1
 -17 -11  -3   83.66    7.84   2
 -17  11  -3   95.75    7.37   1
  17 -11   3   84.16    9.67   3
  19 -11   3   63.23    9.55   3
  19  11   3   52.59    6.42   1
 -19 -11  -3   53.56    7.16   2
 -19  11  -3   51.32    6.37   1
 -21  11  -3   49.79    6.50   1
 -21 -11  -3   51.33    7.90   2
  21 -11   3   49.62   10.17   3
  21  11   3   43.26    6.44   1
  22 -12  -3   23.42    7.19   3
  20 -12  -3   35.48    6.57   3
 -20  12   3   30.12    5.94   1
 -20 -12   3   27.29    6.27   2
 -18 -12   3   27.32    5.71   2
  18 -12  -3   26.59    5.85   3
 -18  12   3   37.55    5.51   1
  16 -12  -3   72.48    6.91   3
 -16 -12   3   61.83    6.56   2
 -16  12   3   54.75    5.89   1
 -14 -12   3   34.64    5.15   2
  14 -12  -3   39.12    5.57   3
 -14  12   3   36.00    4.75   1
 -12  12   3  135.13    8.13   1
  12 -12  -3  143.39    9.08   3
 -12 -12   3  116.98    8.26   2
  10  12  -3   86.82    6.37   1
 -10  12   3   77.26    6.09   1
  10 -12  -3   78.42    6.76   3
 -10 -12   3   94.89    6.71   2
  -8  12   3  164.24    9.20   1
   8  12  -3  176.74    9.13   1
  -8 -12   3  173.16    9.26   3
  -8 -12   3  183.33    9.39   2
   8 -12  -3  165.30    9.71   3
   6  12  -3  128.12    7.13   1
  -6 -12   3  128.04    7.63   3
  -6 -12   3  116.50    7.26   2
  -6  12   3  121.19    7.35   1
   6 -12  -3  127.69    8.20   3
  -4  12   3  178.26    9.14   1
   4 -12  -3  180.39    9.75   3
  -4 -12   3  161.76    9.22   3
   4  12  -3  169.00    8.77   1
   2  12  -3  202.48    9.62   2
   2 -12  -3  193.00   10.76   3
   2  12  -3  172.65    9.38   1
  -2 -12   3  185.49   10.17   3
  -2  12   3  216.55   10.03   1
   0 -12  -3   16.88    5.00   3
   0  12  -3   22.86    3.37   1
   0 -12   3   38.53    4.69   3
   0  12   3   31.33    3.80   1
  -2  12  -3   79.11    5.37   1
  -2 -12  -3   63.37    6.89   3
   2  12   3   74.76    5.55   1
  -2 -12  -3   62.22    5.06   2
   2 -12   3   77.84    6.80   3
  -4 -12  -3   54.22    4.86   2
  -4  12  -3   62.19    4.94   1
   4  12   3   67.27    5.35   1
   4 -12   3   59.09    7.67   3
  -6 -12  -3  120.92    7.54   2
   6 -12   3  152.08   10.89   3
  -6  12  -3  129.23    7.49   1
   6  12   3  135.43    7.89   1
   8 -12   3   61.94    7.88   3
  -8 -12  -3   48.76    5.22   2
   8  12   3   48.82    4.95   1
  -8  12  -3   58.60    4.89   1
 -10 -12  -3   58.75    5.62   2
 -10  12  -3   57.38    5.10   1
  10 -12   3   66.14    8.04   3
  10  12   3   50.62    5.33   1
  12  12   3  112.64    7.93   1
 -12  12  -3  125.62    7.74   1
  12 -12   3  147.65   11.02   3
 -14 -12  -3   76.87    7.13   2
 -14  12  -3   86.44    6.46   1
  14  12   3   74.39    6.70   1
  14 -12   3   73.11    9.08   3
 -16 -12  -3   64.47    7.12   2
 -16  12  -3   63.64    6.29   1
  16  12   3   51.67    6.10   1
  16 -12   3   73.05    9.50   3
  18 -12   3   28.61    8.75   3
  18  12   3   26.95    5.48   1
 -18 -12  -3   17.61    5.78   2
 -18  12  -3   28.53    5.44   1
  20 -12   3   38.12   10.15   3
 -20 -12  -3   32.92    7.35   2
  20  12   3   44.83    6.44   1
 -20  12  -3   39.66    6.46   1
 -19  13   3    5.46    4.59   1
  19 -13  -3    9.97    5.71   3
 -19 -13   3   12.48    5.69   2
 -17 -13   3    6.58    4.96   2
 -17  13   3    6.78    4.41   1
  17 -13  -3    8.03    5.24   3
 -15 -13   3    9.03    4.58   2
  15 -13  -3   12.91    5.03   3
 -15  13   3   11.27    4.37   1
 -13 -13   3   28.19    4.94   2
  13 -13  -3   22.44    5.06   3
 -13  13   3   32.71    4.76   1
 -11  13   3   17.08    3.87   1
 -11 -13   3   12.46    4.03   2
  11 -13  -3   13.50    4.43   3
  -9  13   3    8.46    3.38   1
   9 -13  -3   12.11    4.22   3
  -9 -13   3    9.08    3.59   2
  -7 -13   3   33.87    4.33   2
  -7 -13   3   28.29    4.51   3
  -7  13   3   35.18    4.63   1
   7  13  -3   35.08    4.30   1
   7 -13  -3   39.20    5.14   3
   5  13  -3   26.64    3.95   1
  -5  13   3   28.03    4.01   1
  -5 -13   3   27.60    4.37   3
  -5 -13   3   27.30    3.94   2
   5 -13  -3   30.01    4.85   3
  -3 -13   3   25.63    4.63   3
   3  13  -3   37.43    4.29   2
   3 -13  -3   43.17    5.87   3
   3  13  -3   44.63    4.32   1
  -3  13   3   33.41    4.20   1
   1  13  -3   26.49    3.70   1
  -1  13   3   22.98    3.76   1
  -1 -13   3   12.70    3.99   3
   1 -13  -3   22.81    6.20   3
   1  13   3    2.80    2.74   1
   1 -13   3    3.15    3.62   3
  -1 -13  -3    6.86    5.19   3
  -1  13  -3    7.20    3.00   1
  -3 -13  -3   46.51    4.87   2
   3 -13   3   48.82    6.39   3
  -3  13  -3   50.79    4.83   1
   3  13   3   52.90    4.95   1
   5  13   3   14.95    3.82   1
   5 -13   3   31.56    6.94   3
  -5  13  -3   26.47    3.89   1
  -5 -13  -3   20.69    4.00   2
   7  13   3   16.79    3.98   1
  -7  13  -3   22.23    3.94   1
  -7 -13  -3   21.15    4.15   2
   7 -13   3   21.13    6.54   3
  -9 -13  -3    7.63    3.72   2
   9  13   3    2.75    3.47   1
  -9  13  -3    2.62    3.32   1
   9 -13   3   15.18    6.42   3
 -11  13  -3   11.75    3.85   1
  11 -13   3   17.25    6.61   3
 -11 -13  -3   10.05    4.31   2
  11  13   3    8.87    4.02   1
 -13  13  -3   33.97    5.09   1
  13 -13   3   43.80    8.41   3
  13  13   3   40.72    5.51   1
 -13 -13  -3   43.29    5.82   2
 -15 -13  -3   27.93    6.00   2
  15  13   3   28.96    5.69   1
 -15  13  -3   30.74    5.39   1
  15 -13   3   20.10    8.17   3
 -17 -13  -3    5.27    5.48   2
 -17  13  -3    9.76    5.04   1
  17  13   3    8.28    5.85   1
  17 -13   3    8.74    8.64   3
 -19  13  -3   11.65    5.57   1
  19 -13   3    9.48    9.57   3
  19  13   3   14.29    6.19   1
 -18  14   3    6.04    5.07   1
  18 -14  -3    2.35    5.58   3
 -18 -14   3    9.12    5.99   2
  16 -14  -3   -1.14    5.39   3
 -16  14   3    2.45    4.43   1
 -16 -14   3    3.23    5.02   2
 -14 -14   3    5.10    4.94   2
  14 -14  -3    0.63    4.88   3
 -14  14   3   -0.65    4.18   1
 -12 -14   3    1.68    3.95   2
 -12  14   3    5.70    3.93   1
  12 -14  -3    7.74    4.79   3
 -10  14   3    2.48    3.59   1
  10 -14  -3   -0.20    4.31   3
 -10 -14   3    4.57    3.93   2
  -8  14   3    2.85    3.31   1
   8 -14  -3   13.49    4.79   3
  -8 -14   3   10.21    3.92   2
  -6 -14   3    4.32    4.20   3
  -6 -14   3    3.43    3.40   2
   6 -14  -3    1.81    4.49   3
  -6  14   3   -2.46    3.02   1
  -4 -14   3   19.02    4.59   3
   4 -14  -3   19.28    5.94   3
  -4  14   3   19.44    3.84   1
   4  14  -3   17.75    3.88   1
   4  14  -3   19.01    4.33   2
   2 -14  -3    5.13    6.17   3
  -2 -14   3    8.72    4.23   3
  -2  14   3    6.09    3.19   1
   2  14  -3    6.61    3.22   1
   0 -14   3   25.92    4.58   3
   0  14  -3   19.21    3.84   1
   0 -14  -3   23.77    6.70   3
   0  14   3   14.23    3.58   1
  -2  14  -3    2.49    3.13   1
   2  14   3    5.79    3.14   1
   2 -14   3   12.05    4.65   3
   4 -14   3    9.58    5.10   3
   4  14   3    2.62    3.22   1
  -4  14  -3    0.81    3.08   1
  -6 -14  -3    2.91    3.75   2
  -6  14  -3    4.99    3.48   1
   6  14   3    9.22    3.90   1
   6 -14   3    2.04    5.77   3
  -8  14  -3   -1.91    3.35   1
   8  14   3    3.17    3.90   1
  -8 -14  -3    0.30    3.78   2
   8 -14   3   -1.91    6.16   3
  10 -14   3    3.45    7.19   3
 -10 -14  -3    6.04    4.28   2
  10  14   3   -0.63    3.98   1
 -10  14  -3    4.15    3.81   1
 -12  14  -3    5.28    4.10   1
 -12 -14  -3    3.73    4.74   2
  12  14   3    1.70    4.23   1
  12 -14   3   -0.48    7.30   3
  14 -14   3    5.86    7.64   3
 -14  14  -3    1.50    4.50   1
  14  14   3    1.54    4.91   1
 -14 -14  -3   -1.71    5.17   2
  16 -14   3    1.95    8.52   3
  16  14   3    1.09    5.33   1
 -16  14  -3    1.41    4.99   1
 -16 -14  -3   -4.13    5.20   2
 -18  14  -3    2.50    5.88   1
  18  14   3    2.05    6.05   1
 -17 -15   3    8.62    5.95   2
 -17  15   3    5.55    5.61   1
 -15 -15   3    7.22    5.63   2
  15 -15  -3   -1.19    5.63   3
 -15  15   3    2.59    4.67   1
 -13  15   3   16.70    5.03   1
 -13 -15   3   13.10    5.62   2
  13 -15  -3   23.00    6.30   3
 -11 -15   3    5.73    4.40   2
 -11  15   3    6.73    4.12   1
  11 -15  -3    5.71    5.48   3
  -9 -15   3   26.47    5.13   2
  -9  15   3   25.92    4.95   1
   9 -15  -3   19.79    6.06   3
  -7  15   3    8.04    3.89   1
   7 -15  -3    6.57    5.70   3
  -5  15   3   18.19    4.25   1
  -5 -15   3   19.94    4.93   3
   5 -15  -3   27.34    6.76   3
   3  15  -3   76.68    6.51   1
  -3 -15   3   86.55    7.08   3
  -3  15   3   81.54    6.52   1
   3 -15  -3   96.52    9.56   3
  -1  15   3   36.40    4.91   1
   1 -15  -3   62.58    8.42   3
   1  15  -3   42.86    4.95   1
  -1 -15   3   39.87    5.48   3
  -1  15  -3    4.63    3.69   1
   1  15   3    5.11    3.57   1
   1 -15   3    7.88    4.39   3
   3  15   3   13.28    4.30   1
  -3  15  -3   20.46    4.27   1
   3 -15   3   14.29    5.19   3
  -5  15  -3   13.38    4.26   1
   5 -15   3    7.17    5.58   3
   5  15   3   13.35    4.32   1
  -7  15  -3   24.44    4.90   1
   7 -15   3   29.79    7.50   3
   7  15   3   33.76    5.43   1
   9  15   3   17.47    5.11   1
  -9 -15  -3   20.17    5.11   2
   9 -15   3   22.54    8.84   3
 -11 -15  -3    5.84    5.05   2
  11  15   3    2.85    5.08   1
  11 -15   3   19.30    9.02   3
 -11  15  -3    8.29    4.77   1
  13 -15   3   19.18    8.87   3
 -13 -15  -3   23.17    6.13   2
 -13  15  -3   20.41    5.66   1
  13  15   3   19.03    5.92   1
  15  15   3    2.02    5.97   1
  15 -15   3   11.34    9.63   3
 -15 -15  -3    1.54    5.56   2
 -15  15  -3    8.11    5.25   1
  17  15   3    3.87    6.77   1
 -16 -16   3   19.40    7.09   2
 -14  16   3   21.07    5.94   1
  14 -16  -3   28.98    7.67   3
 -14 -16   3   23.89    6.42   2
 -12  16   3   24.76    5.73   1
 -12 -16   3   31.94    6.29   2
  12 -16  -3   29.14    7.38   3
  10 -16  -3   44.42    8.41   3
 -10 -16   3   26.30    5.82   2
 -10  16   3   30.95    5.69   1
  -8  16   3   45.95    6.03   1
   8 -16  -3   54.75    8.74   3
  -6  16   3   49.51    6.07   1
   6 -16  -3   86.99   10.28   3
   4 -16  -3   53.58    9.75   3
  -4 -16   3   59.64    6.62   3
  -4  16   3   58.98    6.25   1
   2 -16  -3   66.52    9.84   3
  -2  16   3   54.84    5.83   1
  -2 -16   3   54.32    6.63   3
   0 -16   3   62.63    6.99   3
   0  16   3   59.47    6.08   1
   0  16  -3   63.16    6.28   1
   2 -16   3   17.19    5.37   3
   2  16   3   19.96    4.72   1
  -2  16  -3   25.98    4.96   1
   4 -16   3   40.45    6.99   3
   4  16   3   33.83    5.31   1
  -4  16  -3   34.91    5.48   1
   6  16   3   66.82    6.96   1
   6 -16   3   55.17    8.23   3
  -6  16  -3   77.43    6.90   1
   8 -16   3   61.24    9.55   3
  -8  16  -3   50.77    6.34   1
   8  16   3   63.50    7.20   1
  10 -16   3   12.41    8.54   3
  10  16   3   29.73    6.52   1
 -10  16  -3   21.91    5.65   1
 -10 -16  -3   23.67    6.22   2
  12 -16   3   38.10   10.70   3
 -12 -16  -3   30.22    6.62   2
 -12  16  -3   41.72    6.50   1
  12  16   3   41.39    7.14   1
  14  16   3   16.98    6.66   1
 -14 -16  -3   13.31    6.56   2
 -14  16  -3   16.51    6.26   1
 -13 -17   3   48.57    7.83   2
  11 -17  -3   50.46    9.85   3
 -11  17   3   57.28    7.42   1
  -9  17   3   31.46    6.10   1
   7 -17  -3   68.90   10.80   3
  -7  17   3   60.22    6.85   1
  -5  17   3   60.39    6.71   1
   5 -17  -3   65.45   10.57   3
   3 -17  -3   77.74   10.93   3
  -3  17   3   75.89    7.05   1
  -3 -17   3   71.63    7.52   3
  -1 -17   3   78.01    8.06   3
  -1  17   3   84.21    7.28   1
   1 -17   3   49.18    7.06   3
   1  17   3   50.44    6.29   1
  -3  17  -3   58.01    7.02   1
   3  17   3   60.27    6.76   1
   3 -17   3   56.43    7.54   3
   5 -17   3   18.15    6.99   3
   5  17   3   34.85    6.14   1
  -5  17  -3   38.29    6.22   1
  -7  17  -3   65.55    7.33   1
   7 -17   3   59.02    8.85   3
   7  17   3   64.71    7.57   1
   9 -17   3   51.01    9.54   3
   9  17   3   31.48    6.79   1
  -9  17  -3   41.88    6.67   1
 -11  17  -3   43.58    7.12   1
  11  17   3   31.68    7.44   1
 -13 -17  -3   41.09    9.09   2
  13  17   3   27.44    8.42   1
   8 -18  -3   63.18   11.78   3
  -8  18   3   56.98    7.33   1
   6 -18  -3   58.02   12.23   3
  -6  18   3   41.27    6.60   1
   4 -18  -3   50.65   11.86   3
  -4  18   3   48.21    6.58   1
  -2 -18   3   68.15    8.25   3
  -2  18   3   58.24    7.12   1
   0  18   3   67.51    7.36   1
   0 -18   3   54.90    7.76   3
   2 -18   3   58.97    8.03   3
   2  18   3   71.31    7.43   1
   4  18   3   21.99    6.15   1
   6 -18   3   33.14    7.86   3
   6  18   3   36.30    6.91   1
  -8  18  -3   21.77    6.88   1
   8  18   3   21.23    6.67   1
  10  18   3   43.90    8.82   1
   5 -19  -3   27.62   14.28   3
  -1  19   3   26.34    6.52   1
  -1 -19   3   11.97    8.00   3
   1 -19   3   24.51    7.84   3
   1  19   3   25.21    6.40   1
   3  19   3   27.11    6.97   1
  28   0  -4   12.30    6.51   1
 -24   0   4   58.48    5.62   1
 -22   0   4   85.69    6.41   1
 -20   0   4  175.67    9.28   2
 -20   0   4  183.17    9.05   1
  20   0  -4  165.23    9.00   3
 -18   0   4  328.28   14.28   2
 -18   0   4  300.83   13.76   1
 -16   0   4  310.98   13.77   2
 -16   0   4  311.11   13.70   3
 -16   0   4  306.25   13.31   1
 -14   0   4  631.34   25.57   2
 -14   0   4  609.06   25.54   3
 -14   0   4  612.37   24.82   1
 -12   0   4  417.33   16.82   1
 -12   0   4  403.31   17.34   2
 -12   0   4  416.44   17.38   3
 -10   0   4  127.65    6.56   3
 -10   0   4  145.42    6.56   2
 -10   0   4  138.53    6.22   1
  -8   0   4  584.90   23.97   3
  -8   0   4  592.27   23.16   1
   6   0  -4  409.96   17.09   2
  -6   0   4  432.81   16.56   1
  -6   0   4  417.96   17.23   3
  -4   0   4   70.79    3.33   3
  -4   0   4   67.01    2.90   1
   4   0  -4   61.50    3.22   2
   2   0  -4 2255.31   88.21   2
  -2   0   4 2327.71   88.55   3
  -2   0   4 2129.85   86.09   1
   0   0   4  180.96    7.22   1
   0   0  -4  173.09    7.58   2
   0   0   4  180.66    7.48   3
  -2   0  -4 9751.19  385.53   2
   2   0   4 9710.53  386.93   3
   2   0   4 9998.05  376.81   1
   4   0   4   25.02    1.99   1
  -4   0  -4   39.15    2.28   2
   4   0   4   32.07    1.84   3
   6   0   4  427.43   18.22   3
  -6   0  -4  456.54   18.21   2
  -8   0  -4  313.88   12.78   1
  -8   0  -4  304.40   13.09   2
   8   0   4  295.42   13.08   3
 -10   0  -4  453.95   18.28   1
  10   0   4  433.96   18.48   3
 -10   0  -4  446.59   18.72   2
 -12   0  -4   70.69    4.67   1
 -12   0  -4   83.71    5.13   2
  12   0   4   81.45    4.76   3
 -14   0  -4  158.04    8.31   2
 -16   0  -4  186.85    9.88   2
 -18   0  -4  403.69   18.74   2
  18   0   4  412.03   18.16   1
  20   0   4  286.14   14.17   1
 -20   0  -4  305.65   14.98   2
  22   0   4   82.68    6.98   1
  24   0   4    9.32    4.89   1
  26   0   4   25.59    6.26   1
  29   1  -4   37.07    8.41   1
 -27   1   4   25.88    5.86   1
  27   1  -4   26.36    6.23   1
  25   1  -4   53.62    6.30   1
 -25   1   4   61.72    6.45   1
 -23  -1   4   95.29    7.95   2
 -23   1   4  106.92    7.17   1
 -21   1   4   99.20    6.52   1
  21  -1  -4   89.32    6.45   3
 -21  -1   4  108.62    6.66   1
 -21  -1   4   94.71    6.95   2
  19  -1  -4   68.56    5.01   3
 -19   1   4   63.85    5.12   2
 -19  -1   4   65.70    4.97   3
 -19   1   4   62.18    4.92   1
 -19  -1   4   71.04    5.61   2
 -19  -1   4   63.01    4.87   1
 -17  -1   4  184.16    9.34   3
 -17   1   4  204.74    9.31   1
 -17  -1   4  190.14    9.06   1
  17  -1  -4  197.96    9.42   3
 -17   1   4  196.63    9.39   2
 -17  -1   4  193.06    9.76   2
 -15  -1   4  196.83    9.27   3
 -15   1   4  190.61    9.38   3
 -15  -1   4  191.66    8.99   1
 -15   1   4  203.49    9.12   1
 -15  -1   4  205.58    9.67   2
 -15   1   4  207.43    9.32   2
 -13   1   4  197.81    8.88   3
 -13   1   4  189.84    8.61   2
 -13  -1   4  192.81    8.96   2
 -13  -1   4  183.38    8.36   1
 -13   1   4  191.99    8.50   1
 -13  -1   4  181.74    8.70   3
 -11  -1   4  105.97    5.58   3
 -11   1   4  111.00    5.40   1
 -11  -1   4  107.01    5.79   2
 -11   1   4  119.58    5.80   3
 -11  -1   4  107.55    5.23   1
 -11   1   4  113.60    5.48   2
  -9  -1   4  308.50   12.64   1
  -9   1   4  314.51   13.28   3
  -9  -1   4  305.48   13.26   2
  -9   1   4  325.41   12.80   1
  -9  -1   4  301.94   13.19   3
   9  -1  -4  316.78   13.00   2
  -7   1   4  138.02    6.36   3
  -7  -1   4  138.53    6.30   3
  -7  -1   4  143.64    5.90   1
  -7   1   4  137.28    6.01   1
   7  -1  -4  141.00    6.11   2
   5   1  -4  432.70   17.61   2
  -5  -1   4  426.19   17.65   3
  -5   1   4  442.87   17.05   1
  -5   1   4  435.09   17.66   3
   5  -1  -4  429.25   17.43   2
  -5  -1   4  429.13   16.85   1
   3  -1  -4   68.51    2.93   2
  -3   1   4   49.50    2.90   3
  -3   1   4   54.11    2.76   1
  -3  -1   4   51.82    2.93   3
   3   1  -4   63.76    2.99   2
  -1  -1   4 1002.60   38.75   1
  -1   1   4 1017.95   38.96   1
   1   1  -4 1001.29   39.91   2
   1  -1  -4 1016.15   39.88   2
  -1  -1   4  985.12   40.01   3
  -1   1   4 1009.11   39.95   3
  -1   1  -4   43.97    2.15   1
   1  -1   4   41.18    2.38   3
  -1  -1  -4   44.30    2.47   2
  -1   1  -4   47.75    2.47   2
   1   1   4   40.86    2.34   1
   1   1   4   44.63    2.18   3
   3   1   4   58.31    2.95   1
  -3   1  -4   57.31    2.98   2
   3  -1   4   56.23    2.88   3
  -3  -1  -4   59.54    3.12   2
  -3   1  -4   61.93    2.92   1
   3   1   4   53.30    2.59   3
   5   1   4  879.13   34.09   1
  -5   1  -4  910.77   34.08   1
  -5   1  -4  898.92   34.85   2
   5  -1   4  818.64   35.19   3
   5   1   4  854.92   34.51   3
  -5  -1  -4  859.69   34.92   2
  -7   1  -4  171.50    6.85   1
   7   1   4  145.74    6.75   1
   7   1   4  136.71    6.56   3
  -7  -1  -4  155.71    7.03   2
   7  -1   4  138.22    7.32   3
  -7   1  -4  143.36    6.85   2
   9  -1   4  116.50    6.47   3
   9   1   4  120.85    6.05   1
  -9   1  -4  136.89    6.16   1
  -9  -1  -4  126.78    6.39   2
   9   1   4  122.10    6.15   3
  -9   1  -4  120.10    6.21   2
  11  -1   4  335.86   14.88   3
  11   1   4  336.99   14.50   3
 -11  -1  -4  339.21   15.05   2
 -11   1  -4  355.54   14.96   2
 -11   1  -4  373.99   14.74   1
  11   1   4  338.77   14.68   1
 -13   1  -4  215.88   10.03   2
 -13   1  -4  210.25    9.68   1
  13  -1   4  195.48    9.74   3
  13   1   4  207.14    9.77   1
 -13  -1  -4  222.71   10.24   2
 -15  -1  -4  132.81    8.05   2
 -15   1  -4  150.46    7.55   1
 -15   1  -4  144.13    8.02   2
  15   1   4  149.79    7.65   1
 -17  -1  -4  190.42   10.20   2
  17   1   4  185.26    9.53   1
 -17   1  -4  182.02    9.35   1
 -17   1  -4  193.37   10.04   2
 -19  -1  -4  170.97   10.41   2
 -19   1  -4  182.19    9.46   1
 -19   1  -4  170.08   10.25   2
  19   1   4  181.86    9.59   1
  21   1   4   69.78    6.16   1
 -23  -1  -4   33.04    6.91   2
  23   1   4   23.30    4.94   1
  23  -1   4   15.17    5.12   1
  25   1   4   15.04    5.58   1
  25  -1   4   18.68    5.93   1
 -28   2   4   15.04    5.74   1
 -26   2   4   19.56    5.29   1
  26   2  -4   13.85    5.42   1
 -24  -2   4   21.98    5.54   2
  24   2  -4   31.42    4.88   1
 -24   2   4   33.14    4.89   1
  22   2  -4   52.46    5.09   1
 -22  -2   4   56.75    5.91   2
 -22   2   4   48.47    4.90   1
  22  -2  -4   46.43    4.93   3
 -20  -2   4   57.20    5.40   2
  20  -2  -4   46.33    4.61   3
 -20   2   4   53.46    4.69   1
  20   2  -4   43.23    4.54   1
 -20  -2   4   58.51    4.99   3
 -18  -2   4   61.07    4.66   3
 -18   2   4   54.77    4.50   1
  18  -2  -4   59.16    4.63   3
 -18  -2   4   62.00    5.21   2
 -16  -2   4  100.36    6.21   2
  16  -2  -4  110.56    5.98   3
 -16  -2   4   98.84    5.68   3
 -16  -2   4   99.04    5.53   1
 -16   2   4  104.92    5.56   2
 -16   2   4   90.97    5.57   1
 -14   2   4   59.11    3.81   2
 -14  -2   4   58.98    4.04   3
 -14  -2   4   60.55    3.84   1
 -14   2   4   68.64    4.06   1
 -14  -2   4   57.63    4.47   2
  14  -2  -4   61.82    4.17   3
 -12  -2   4  204.07    9.33   2
 -12  -2   4  185.73    8.81   3
 -12  -2   4  202.78    8.54   1
 -12   2   4  196.71    8.62   2
 -12   2   4  181.52    9.00   3
 -12   2   4  203.68    8.76   1
 -10  -2   4  146.60    6.36   1
  10  -2  -4  134.23    6.39   2
 -10   2   4  147.26    6.63   1
 -10   2   4  141.79    6.89   3
 -10  -2   4  140.55    7.02   2
 -10  -2   4  149.12    6.78   3
  -8  -2   4  296.88   11.75   1
  -8   2   4  294.40   11.99   1
  -8  -2   4  278.44   12.29   3
  -8  -2   4  297.55   12.55   2
   8  -2  -4  289.92   12.00   2
  -8   2   4  294.62   12.48   3
  -6  -2   4  134.90    6.48   3
  -6   2   4  139.73    6.28   1
   6   2  -4  156.80    6.02   1
  -6   2   4  145.69    6.59   3
   6  -2  -4  150.15    6.25   2
  -4   2   4  155.09    6.68   3
  -4  -2   4  146.85    6.64   3
   4   2  -4  151.00    6.69   2
   4  -2  -4  153.98    6.41   2
  -4   2   4  152.87    6.46   1
   2   2  -4  121.17    5.50   2
  -2  -2   4  119.30    5.50   3
  -2   2   4  131.95    5.45   3
  -2   2   4  117.48    5.44   1
   2  -2  -4  126.94    5.37   2
   0  -2  -4   38.23    2.25   2
   0   2  -4   37.01    1.77   1
   0   2  -4   37.57    2.14   2
   0  -2   4   35.81    2.23   3
   0   2   4   34.44    1.96   3
   0   2   4   33.33    2.13   1
  -2   2  -4   82.24    3.61   1
   2   2   4   80.79    3.47   3
  -2  -2  -4   81.76    3.96   2
   2   2   4   75.50    3.80   1
  -2   2  -4   83.09    3.84   2
   2  -2   4   78.87    3.90   3
   4   2   4  277.02   10.96   1
  -4   2  -4  257.95   11.04   2
   4  -2   4  261.79   11.62   3
  -4  -2  -4  263.77   11.23   2
  -4   2  -4  264.96   10.78   1
   6  -2   4    5.92    2.51   3
  -6   2  -4   14.12    1.74   2
  -6   2  -4   10.58    1.64   1
   6   2   4   11.72    1.76   1
  -6  -2  -4    9.72    1.90   2
  -8   2  -4  322.70   13.14   1
  -8   2  -4  311.39   13.31   2
   8   2   4  312.12   13.16   1
  -8  -2  -4  313.26   13.59   2
   8  -2   4  308.84   13.93   3
  10  -2   4   95.47    5.48   3
 -10   2  -4   92.79    4.93   1
 -10   2  -4   86.69    5.00   2
  10   2   4   88.29    4.91   1
 -10  -2  -4   89.98    5.36   2
 -12  -2  -4  107.65    6.45   2
 -12   2  -4  112.07    5.97   1
 -12   2  -4  114.03    6.25   2
  12  -2   4  120.53    6.41   3
  12   2   4  118.43    6.07   1
  14  -2   4  105.19    6.16   3
 -14  -2  -4   85.01    6.31   2
 -14   2  -4  114.94    6.27   2
  14   2   4  104.41    5.82   1
 -14   2  -4  100.55    5.82   1
 -16   2  -4  125.69    7.62   2
 -16  -2  -4  137.28    8.00   2
 -16   2  -4  125.97    7.08   1
  16   2   4  128.22    7.14   1
 -18  -2  -4   80.60    6.64   2
  18   2   4   65.04    5.43   1
 -18   2  -4   78.78    6.37   2
 -18   2  -4   66.87    5.44   1
 -20   2  -4   67.67    5.71   1
  20   2   4   68.61    5.79   1
 -20  -2  -4   72.79    7.10   2
 -22  -2  -4   19.57    5.97   2
  22   2   4   20.40    4.59   1
 -22   2  -4   29.64    4.83   1
  24   2   4   12.91    4.97   1
 -24  -2  -4   18.51    6.86   2
  26   2   4    9.05    5.51   1
  26  -2   4   21.25    6.55   1
 -29   3   4    3.69    7.43   1
 -27   3   4   -4.49    5.00   1
  25   3  -4   -1.66    4.38   1
 -25  -3   4   -1.18    5.17   2
 -25   3   4    6.18    4.11   1
  23  -3  -4   10.11    4.18   3
 -23  -3   4   17.47    4.93   2
 -23   3   4   16.65    4.26   1
  23   3  -4   15.73    4.05   1
  21   3  -4    5.42    3.03   1
  21  -3  -4    6.08    3.53   3
 -21  -3   4    1.87    3.73   2
 -21   3   4    3.40    3.14   1
  19   3  -4   26.24    3.45   1
 -19  -3   4   27.22    3.68   3
  19  -3  -4   28.94    3.75   3
 -19   3   4   24.17    3.69   1
 -19  -3   4   17.32    4.05   2
 -17  -3   4   10.34    3.23   2
 -17  -3   4    8.28    2.69   3
  17   3  -4    6.57    2.34   1
  17  -3  -4    8.82    2.64   3
 -15   3   4   44.53    3.59   1
  15  -3  -4   42.97    3.80   3
 -15   3   4   54.23    3.45   2
 -15  -3   4   46.68    3.69   3
 -15  -3   4   41.86    4.11   2
  15   3  -4   51.37    3.56   1
  13  -3  -4   42.94    3.51   3
  13   3  -4   40.84    3.02   1
  13  -3  -4   41.24    2.85   2
 -13  -3   4   47.79    3.38   3
 -13  -3   4   44.19    3.96   2
 -13   3   4   48.86    3.42   1
  11  -3  -4  176.94    8.16   3
  11   3  -4  180.95    7.54   1
 -11  -3   4  162.39    8.36   2
 -11  -3   4  165.02    7.85   3
 -11   3   4  165.91    7.76   1
   9  -3  -4   95.82    4.37   2
  -9  -3   4   93.28    5.33   2
  -9   3   4   91.82    4.80   1
   9   3  -4   86.38    4.39   1
  -9  -3   4   96.20    4.87   3
   9  -3  -4   97.53    5.11   3
   7   3  -4   28.47    1.87   1
  -7   3   4   28.53    2.28   1
  -7  -3   4   23.77    2.20   3
   7  -3  -4   31.92    1.86   2
  -7  -3   4   31.54    2.60   2
  -5   3   4   46.16    2.88   3
   5  -3  -4   47.22    2.38   2
   5   3  -4   45.84    2.22   1
  -5  -3   4   41.20    2.74   3
   5   3  -4   43.08    2.91   2
  -5   3   4   49.94    2.76   1
   3   3  -4   92.24    4.59   2
   3  -3  -4  100.39    4.32   2
  -3   3   4  106.92    4.65   3
  -3  -3   4   92.93    4.61   3
  -3   3   4   92.91    4.60   1
   3   3  -4   96.72    4.06   1
   1   3  -4   58.21    3.15   2
  -1   3   4   62.59    3.06   3
  -1  -3   4   62.44    3.24   3
   1  -3  -4   58.71    3.02   2
   1   3  -4   61.43    2.68   1
  -1   3   4   60.27    3.35   1
  -1   3  -4   47.15    2.39   1
   1  -3   4   53.84    2.94   3
  -1   3  -4   50.52    2.66   2
  -1  -3  -4   44.37    2.73   2
   1   3   4   44.36    2.69   1
  -3  -3  -4   32.63    2.33   2
   3   3   4   31.65    2.24   1
  -3   3  -4   29.69    2.07   2
   3  -3   4   31.53    2.77   3
  -3   3  -4   29.55    1.97   1
  -5   3  -4   43.36    2.66   2
   5   3   4   38.38    2.77   1
  -5   3  -4   42.10    2.65   1
  -5  -3  -4   46.07    3.07   2
   5  -3   4   39.01    3.93   3
   7   3   4   99.76    5.26   1
  -7   3  -4  107.78    5.14   2
   7  -3   4   96.08    6.37   3
  -7   3  -4  102.07    5.13   1
  -7  -3  -4  109.59    5.60   2
  -9   3  -4   15.05    2.12   2
  -9   3  -4   13.18    2.06   1
   9   3   4   10.15    2.02   1
  -9  -3  -4   18.50    2.64   2
   9  -3   4   14.65    2.88   3
  11  -3   4   35.13    3.73   3
 -11  -3  -4   41.65    3.85   2
 -11   3  -4   42.15    3.36   2
 -11   3  -4   49.18    3.42   1
  11   3   4   36.90    3.22   1
  13  -3   4    7.44    2.72   3
 -13   3  -4    2.30    2.47   2
  13   3   4    4.71    2.09   1
 -13  -3  -4    7.30    2.76   2
 -13   3  -4    5.65    2.07   1
 -15  -3  -4   15.66    3.60   2
 -15   3  -4   12.25    3.30   2
 -15   3  -4   10.46    2.64   1
  15   3   4    9.89    2.67   1
  15  -3   4   11.41    3.44   3
  17   3   4   13.46    3.18   1
 -17  -3  -4   21.18    4.24   2
 -17   3  -4   13.36    2.99   1
 -19  -3  -4   33.82    5.24   2
  19   3   4   23.62    3.90   1
 -19   3  -4   21.69    3.84   1
 -21  -3  -4    8.77    4.88   2
  21   3   4    1.12    3.44   1
 -21   3  -4    0.76    3.18   1
 -23  -3  -4   15.69    6.41   2
 -23   3  -4    2.47    3.98   1
  23   3   4    4.64    4.26   1
  25   3   4   -0.19    4.87   1
 -25   3  -4   -1.09    4.53   1
 -25  -3  -4   -1.86    6.77   2
 -28   4   4    0.28    5.19   1
 -26   4   4    6.74    5.00   1
 -26  -4   4    9.54    5.89   2
  24  -4  -4   21.76    5.04   3
  24   4  -4    9.90    4.47   1
 -24  -4   4   18.57    5.95   2
 -24   4   4   24.59    4.67   1
 -22   4   4   16.04    3.94   1
  22   4  -4   26.27    4.11   1
  22  -4  -4   16.02    4.40   3
 -22  -4   4   21.32    5.15   2
  20   4  -4    3.34    2.89   1
 -20  -4   4   -1.58    3.65   2
  20  -4  -4    2.11    3.19   3
 -20   4   4    1.31    3.02   1
 -18  -4   4   31.67    4.57   2
 -18   4   4   32.58    3.76   1
  18   4  -4   33.02    3.40   1
  18  -4  -4   29.92    3.92   3
 -18  -4   4   30.14    3.71   3
 -16  -4   4   41.37    3.58   3
 -16   4   4   40.66    3.70   1
  16   4  -4   35.86    3.29   1
 -16  -4   4   44.03    4.43   2
  16  -4  -4   36.08    3.73   3
 -14  -4   4   29.78    3.08   3
 -14  -4   4   36.81    3.93   2
  14  -4  -4   43.68    3.61   3
  14   4  -4   36.36    2.94   1
 -14   4   4   36.68    3.21   1
  12  -4  -4   17.67    1.81   2
  12   4  -4   19.20    2.06   1
  12  -4  -4   17.30    2.54   3
 -12   4   4   15.39    2.28   1
 -12  -4   4   15.30    2.34   3
 -12  -4   4   18.87    2.96   2
 -10  -4   4    8.09    1.99   3
  10  -4  -4    4.68    1.30   2
  10  -4  -4    7.94    2.06   3
  10   4  -4    5.32    1.53   1
 -10   4   4    3.86    1.70   1
 -10  -4   4    6.23    2.19   2
   8  -4  -4   36.02    3.06   3
   8   4  -4   33.92    2.39   1
  -8  -4   4   35.35    2.79   3
  -8  -4   4   33.15    3.16   2
   8  -4  -4   35.02    2.15   2
  -8   4   4   51.19    3.04   1
   6  -4  -4   77.91    3.42   2
   6   4  -4   72.72    3.50   1
  -6  -4   4   77.80    4.12   3
   6  -4  -4   62.16    4.08   3
  -6   4   4   80.57    4.09   1
  -6  -4   4   69.81    4.21   2
   4  -4  -4   11.40    1.20   2
   4   4  -4   10.23    1.66   2
   4   4  -4    8.63    1.19   1
   4  -4  -4   10.82    1.63   3
  -4   4   4   10.54    1.66   1
  -4  -4   4    6.89    1.51   3
   2   4  -4   38.42    2.49   2
   2  -4  -4   33.26    2.14   2
   2  -4  -4   36.52    2.38   3
   2   4  -4   36.64    1.98   1
  -2   4   4   32.35    2.57   1
  -2  -4   4   36.69    2.54   3
   0  -4  -4   11.73    1.50   2
   0   4  -4   14.23    1.29   1
   0  -4  -4   17.80    1.57   3
   0   4   4   15.32    1.86   1
   0  -4   4   14.89    1.81   3
   0   4  -4   13.49    1.54   2
   2  -4   4   55.56    3.51   3
  -2   4  -4   45.04    2.60   1
  -2  -4  -4   44.32    2.87   2
  -2  -4  -4   49.14    2.60   3
   2   4   4   49.68    3.04   1
  -2   4  -4   48.16    2.79   2
  -4  -4  -4  128.23    6.19   2
  -4   4  -4  137.28    5.83   1
   4  -4   4  120.02    7.33   3
   4   4   4  123.95    6.00   1
  -4   4  -4  128.26    5.87   2
  -6  -4  -4   40.73    3.34   2
  -6   4  -4   44.88    2.91   1
   6  -4   4   25.84    4.01   3
   6   4   4   41.98    3.05   1
  -6   4  -4   39.92    2.76   2
  -8   4  -4   27.64    2.45   2
   8   4   4   27.40    2.64   1
   8  -4   4   23.15    3.49   3
  -8   4  -4   27.25    2.51   1
  -8  -4  -4   20.00    2.76   2
  10  -4   4   25.32    3.37   3
 -10   4  -4   22.79    2.50   2
  10   4   4   22.57    2.60   1
 -10   4  -4   18.04    2.40   1
 -10  -4  -4   26.72    3.22   2
 -12   4  -4    3.54    1.91   1
 -12   4  -4    3.45    2.19   2
  12  -4   4    6.13    2.70   3
 -12  -4  -4    8.31    2.74   2
  12   4   4    6.09    2.05   1
  14  -4   4   26.74    3.91   3
 -14   4  -4   31.80    3.57   2
 -14   4  -4   24.32    3.17   1
  14   4   4   26.86    3.20   1
 -14  -4  -4   24.39    3.92   2
 -16   4  -4    9.69    2.69   1
  16   4   4    5.73    2.62   1
  16  -4   4    8.47    3.60   3
 -16  -4  -4    7.84    3.57   2
 -18  -4  -4   47.29    5.45   2
  18   4   4   39.34    4.39   1
 -18   4  -4   34.24    4.08   1
  20   4   4   26.53    4.27   1
 -20   4  -4   29.55    4.24   1
 -20  -4  -4   25.62    5.37   2
 -22  -4  -4   15.43    5.87   2
  22   4   4   16.15    4.41   1
 -22   4  -4   14.49    4.23   1
 -24   4  -4    2.62    4.36   1
  24   4   4    2.35    4.54   1
 -24  -4  -4   10.86    6.88   2
 -26  -4  -4    8.61    7.60   2
  26   4   4   14.17    6.12   1
 -27  -5   4   25.33    7.76   2
 -25   5   4   29.48    5.39   1
  25  -5  -4   28.29    5.84   3
 -25  -5   4   22.33    6.50   2
 -23   5   4   58.56    5.85   1
  23  -5  -4   65.10    6.08   3
 -23  -5   4   52.38    6.83   2
 -21  -5   4   63.70    6.45   2
  21   5  -4   49.25    4.89   1
  21  -5  -4   57.25    5.70   3
 -21   5   4   57.92    5.25   1
  19  -5  -4   18.42    3.72   3
 -19  -5   4   10.71    3.91   2
 -19   5   4   14.43    3.40   1
  19   5  -4   14.38    3.15   1
 -17   5   4   24.79    3.45   1
  17  -5  -4   24.18    3.57   3
 -17  -5   4   23.35    4.05   2
 -17  -5   4   28.38    3.47   3
  17   5  -4   20.66    2.89   1
 -15  -5   4   38.33    4.44   2
 -15  -5   4   41.88    3.71   3
  15  -5  -4   53.37    4.28   3
  15   5  -4   46.33    3.49   1
 -15   5   4   44.82    3.87   1
 -13  -5   4  149.82    7.81   2
 -13   5   4  142.56    7.01   1
  13   5  -4  136.14    6.62   1
 -13  -5   4  140.83    6.96   3
  13  -5  -4  138.71    7.38   3
 -11   5   4  240.73   10.55   1
 -11  -5   4  229.52   11.20   2
 -11  -5   4  240.56   10.56   3
  11  -5  -4  225.47   10.84   3
  11   5  -4  247.71   10.15   1
  -9   5   4   75.26    4.50   1
  -9  -5   4   75.11    4.92   2
  -9  -5   4   77.69    4.49   3
   9   5  -4   88.03    4.18   1
   9  -5  -4   85.40    4.89   3
  -7   5   4  332.45   13.31   1
   7   5  -4  311.16   12.72   1
  -7  -5   4  299.19   13.64   2
   7  -5  -4  315.85   13.60   3
  -7  -5   4  310.97   13.38   3
   5  -5  -4    9.65    2.10   3
  -5   5   4    9.14    1.92   1
  -5  -5   4    3.74    1.80   2
   5   5  -4    7.55    1.44   1
   5  -5  -4    9.19    1.29   2
  -5  -5   4    6.83    1.83   3
   3   5  -4  147.47    6.94   2
   3  -5  -4  146.92    6.89   3
   3  -5  -4  151.38    6.45   2
   3   5  -4  147.32    6.40   1
  -3  -5   4  151.60    7.00   3
  -3   5   4  147.52    7.01   1
  -1   5   4  193.56    8.50   1
   1  -5  -4  186.01    8.05   2
   1   5  -4  191.23    7.83   1
   1  -5  -4  188.76    8.19   3
   1   5  -4  177.12    8.22   2
  -1  -5   4  187.16    8.52   3
   1   5   4   15.25    2.16   1
  -1   5  -4   21.45    1.79   1
  -1  -5  -4   19.72    1.94   3
   1  -5   4   21.87    2.47   3
  -1  -5  -4   20.55    2.06   2
  -1   5  -4   17.45    1.89   2
   3  -5   4  104.75    6.65   3
   3   5   4  104.70    5.26   1
  -3  -5  -4  105.23    5.37   2
  -3  -5  -4  109.42    4.95   3
  -3   5  -4   99.68    4.88   1
  -3   5  -4   97.30    4.94   2
  -5   5  -4  288.82   12.17   2
   5  -5   4  263.79   14.08   3
   5   5   4  308.70   12.43   1
  -5  -5  -4  299.31   12.73   2
  -5   5  -4  284.39   12.09   1
   7   5   4  197.65    9.14   1
  -7  -5  -4  201.80    9.61   2
  -7   5  -4  208.75    8.94   2
  -7   5  -4  214.56    9.08   1
   7  -5   4  200.99   10.58   3
   9   5   4  192.91    9.01   1
  -9   5  -4  204.65    8.91   1
  -9  -5  -4  195.19    9.55   2
   9  -5   4  195.32   10.14   3
  -9   5  -4  197.25    8.79   2
 -11  -5  -4  157.94    8.96   2
 -11   5  -4  188.91    8.51   1
  11  -5   4  190.55    9.62   3
 -11   5  -4  184.99    8.44   2
  11   5   4  183.71    8.59   1
 -13   5  -4   91.98    5.53   1
  13  -5   4  100.43    6.62   3
 -13  -5  -4   94.76    6.43   2
  13   5   4   90.11    5.57   1
 -15  -5  -4   95.36    6.86   2
  15   5   4   95.23    5.85   1
  15  -5   4  101.67    6.94   3
 -15   5  -4   91.71    5.72   1
  17  -5   4   56.15    5.94   3
  17   5   4   54.09    4.90   1
 -17   5  -4   67.21    5.08   1
 -17  -5  -4   61.56    5.93   2
  19   5   4   22.94    4.14   1
 -19  -5  -4   18.77    4.78   2
 -19   5  -4   23.25    3.95   1
 -21  -5  -4   23.23    5.76   2
 -21   5  -4   19.49    4.24   1
  21   5   4   20.29    4.39   1
 -23  -5  -4   35.57    6.96   2
 -23   5  -4   35.86    5.67   1
  23   5   4   51.63    6.15   1
 -25   5  -4   21.37    5.82   1
  25   5   4   14.47    5.62   1
 -25  -5  -4   19.68    7.57   2
 -28  -6   4   51.60   10.56   2
 -26   6   4   39.01    5.90   1
 -26  -6   4   37.50    7.59   2
  26  -6  -4   40.44    6.87   3
 -24  -6   4   85.50    8.61   2
  24  -6  -4   79.80    7.57   3
 -24   6   4   98.39    7.44   1
 -22   6   4   84.41    6.45   1
  22  -6  -4   62.13    6.31   3
 -22  -6   4   75.79    7.54   2
 -20  -6   4  116.26    8.48   2
  20  -6  -4  129.02    7.75   3
 -20   6   4  114.55    7.30   1
  20   6  -4  110.09    7.04   1
  18  -6  -4   62.49    5.35   3
 -18   6   4   59.49    4.99   1
  18   6  -4   62.75    4.71   1
 -18  -6   4   56.94    5.80   2
  16  -6  -4   70.33    5.29   3
  16   6  -4   71.99    4.53   1
 -16  -6   4   64.36    4.81   3
 -16   6   4   56.27    4.74   1
 -16  -6   4   81.23    6.09   2
 -14  -6   4   52.30    4.88   2
 -14  -6   4   60.51    4.22   3
  14   6  -4   49.80    3.72   1
  14  -6  -4   58.06    4.61   3
 -14   6   4   53.36    4.18   1
 -12  -6   4  390.08   16.21   3
 -12   6   4  377.43   16.13   1
  12   6  -4  387.90   15.70   1
  12  -6  -4  373.23   16.64   3
 -12  -6   4  363.83   16.91   2
  10   6  -4  232.30    9.96   1
  10  -6  -4  235.56   10.82   3
 -10  -6   4  242.99   11.12   2
 -10  -6   4  223.11   10.34   3
 -10   6   4  235.87   10.42   1
  -8  -6   4  255.24   10.99   2
   8   6  -4  225.59    9.89   1
  -8   6   4  251.58   10.54   1
  -8  -6   4  233.52   10.45   3
   8  -6  -4  218.95   10.68   3
   6   6  -4   80.55    4.28   1
   6  -6  -4   84.61    3.80   2
  -6  -6   4   89.84    4.80   3
  -6   6   4   96.23    4.96   1
   6  -6  -4   82.43    4.93   3
  -6  -6   4   78.13    4.87   2
   4  -6  -4  975.91   39.09   3
   4  -6  -4  963.08   38.35   2
  -4   6   4  950.11   38.28   1
   4   6  -4  967.99   39.08   2
  -4  -6   4  980.29   39.12   3
   4   6  -4  958.26   37.78   1
   2   6  -4  298.92   12.58   1
   2  -6  -4  308.95   12.79   2
   2   6  -4  309.20   13.18   2
  -2  -6   4  310.16   13.39   3
  -2   6   4  302.17   13.20   1
   2  -6  -4  317.44   13.20   3
   0  -6  -4   87.11    4.45   2
   0   6   4   83.40    4.95   1
   0  -6  -4   85.48    4.58   3
   0   6  -4   87.62    4.53   2
   0   6  -4   86.58    4.29   1
   0  -6   4   73.47    4.91   3
  -2  -6  -4  373.42   15.44   3
  -2   6  -4  372.30   15.35   2
   2  -6   4  365.99   16.55   3
  -2  -6  -4  362.56   15.57   2
   2   6   4  382.38   15.56   1
  -2   6  -4  365.35   15.05   1
   4  -6   4   67.93    6.25   3
  -4   6  -4   82.20    4.24   2
   4   6   4   77.59    4.60   1
  -4  -6  -4   85.85    5.07   3
  -4  -6  -4   77.71    4.61   2
  -4   6  -4   81.45    4.26   1
  -6   6  -4  392.25   16.16   2
  -6  -6  -4  402.49   16.88   2
  -6   6  -4  399.10   16.16   1
   6  -6   4  368.28   18.09   3
   6   6   4  389.17   16.37   1
  -8   6  -4  178.37    8.10   2
   8  -6   4  193.19   10.09   3
  -8  -6  -4  180.68    8.96   2
  -8   6  -4  179.39    8.33   1
   8   6   4  186.26    8.53   1
 -10  -6  -4  174.95    9.63   2
 -10   6  -4  203.17    9.14   1
  10   6   4  196.82    9.21   1
  10  -6   4  195.34   10.50   3
 -10   6  -4  213.25    8.98   2
 -12   6  -4   88.52    5.37   1
  12  -6   4   94.50    6.84   3
 -12  -6  -4   89.83    6.24   2
  12   6   4   96.09    5.60   1
 -14  -6  -4  257.08   13.09   2
  14   6   4  274.92   12.30   1
 -14   6  -4  265.96   12.18   1
  14  -6   4  269.37   13.40   3
 -16   6  -4  119.97    7.04   1
  16  -6   4  129.99    8.53   3
 -16  -6  -4  108.76    8.03   2
  16   6   4  131.84    7.29   1
  18   6   4   63.54    5.46   1
 -18  -6  -4   59.81    6.20   2
  18  -6   4   66.92    6.61   3
 -18   6  -4   58.73    5.18   1
  20   6   4   24.69    4.48   1
 -20  -6  -4   35.54    6.04   2
 -20   6  -4   27.74    4.38   1
  22   6   4   56.38    6.14   1
 -22   6  -4   58.04    6.24   1
 -22  -6  -4   58.58    7.63   2
 -24   6  -4   66.25    6.98   1
  24   6   4   71.75    7.43   1
 -24  -6  -4   92.38    9.45   2
 -27  -7   4   32.82    8.95   2
  27  -7  -4   16.17    7.24   3
  25  -7  -4   35.93    6.59   3
 -25   7   4   32.80    5.66   1
 -25  -7   4   56.54    8.02   2
 -23  -7   4   60.32    7.36   2
 -23   7   4   51.66    5.88   1
  23  -7  -4   60.32    6.68   3
 -21  -7   4  109.06    8.37   2
 -21   7   4  100.82    7.03   1
  21  -7  -4   92.82    7.47   3
 -19   7   4   81.82    6.18   1
  19  -7  -4   85.03    6.55   3
 -19  -7   4   92.84    7.49   2
  17  -7  -4   80.16    5.98   3
 -17   7   4   69.91    5.34   1
 -17  -7   4   76.43    6.51   2
  17   7  -4   71.63    5.09   1
 -15   7   4  309.10   13.87   1
  15   7  -4  308.91   13.37   1
 -15  -7   4  316.50   14.92   2
 -15  -7   4  302.75   13.74   3
  15  -7  -4  307.78   14.38   3
 -13  -7   4  263.13   13.09   2
  13  -7  -4  274.71   12.85   3
 -13  -7   4  279.23   12.30   3
 -13   7   4  277.27   12.41   1
  13   7  -4  276.80   11.93   1
 -11  -7   4  350.77   14.97   3
 -11   7   4  294.36   14.79   1
  11   7  -4  367.21   14.50   1
 -11  -7   4  367.45   15.74   2
  11  -7  -4  355.88   15.47   3
   9  -7  -4  275.44   12.62   3
  -9   7   4  289.04   12.33   1
   9   7  -4  271.00   11.71   1
  -9  -7   4  276.83   12.76   2
  -9  -7   4  280.03   12.27   3
  -7  -7   4   64.65    4.12   3
   7   7  -4   59.44    3.66   1
  -7   7   4   63.45    4.22   1
  -7  -7   4   60.83    4.33   2
   7  -7  -4   57.94    4.28   3
   5   7  -4  251.37   10.97   1
  -5  -7   4  273.46   11.65   3
   5  -7  -4  267.47   11.72   3
  -5   7   4  241.61   11.43   1
  -5  -7   4  258.45   11.65   2
   5  -7  -4  263.94   10.72   2
  -3  -7   4   83.62    5.03   3
   3   7  -4   93.58    4.95   2
   3  -7  -4   81.63    4.27   2
   3   7  -4   86.56    4.48   1
  -3   7   4   77.57    4.97   1
   3  -7  -4   79.30    4.88   3
   1   7  -4  330.07   14.50   2
   1   7  -4  336.58   14.06   1
  -1   7   4  344.46   14.68   1
  -1  -7   4  367.16   15.06   3
   1  -7  -4  341.23   14.35   2
   1  -7  -4  338.39   14.61   3
   1  -7   4  292.44   13.08   3
  -1   7  -4  295.30   12.23   2
  -1  -7  -4  287.35   12.34   2
  -1  -7  -4  276.72   12.37   3
   1   7   4  282.90   12.51   1
  -1   7  -4  277.21   11.94   1
  -3  -7  -4  165.57    8.18   3
   3  -7   4  176.78    9.84   3
   3   7   4  173.79    8.24   1
  -3   7  -4  179.70    7.86   2
  -3  -7  -4  169.03    8.19   2
  -3   7  -4  182.91    7.90   1
  -5   7  -4  468.31   19.17   2
  -5  -7  -4  464.81   19.41   3
   5  -7   4  423.78   21.18   3
  -5   7  -4  477.84   19.11   1
   5   7   4  483.59   19.44   1
  -5  -7  -4  474.61   19.81   2
  -7   7  -4  146.86    6.90   1
   7   7   4  135.83    7.04   1
   7  -7   4  137.36    8.92   3
  -7   7  -4  148.39    6.62   2
  -7  -7  -4  141.18    7.36   2
  -9   7  -4  270.91   11.30   1
   9  -7   4  276.40   13.23   3
  -9  -7  -4  227.18   11.77   2
   9   7   4  246.19   11.42   1
 -11   7  -4   68.16    4.58   1
  11  -7   4   63.26    6.00   3
 -11  -7  -4   70.47    5.35   2
  11   7   4   65.54    4.71   1
 -13  -7  -4  188.72    9.65   2
  13   7   4  177.70    8.95   1
 -13   7  -4  164.39    8.70   1
  13  -7   4  188.74   10.42   3
  15   7   4   87.75    6.25   1
 -15   7  -4  101.88    6.37   1
  15  -7   4  105.57    7.89   3
 -15  -7  -4  106.11    7.34   2
 -17   7  -4  163.61    8.78   1
 -17  -7  -4  159.12    9.80   2
  17  -7   4  176.57   10.64   3
  17   7   4  148.58    8.69   1
 -19   7  -4   74.55    6.29   1
  19   7   4   85.63    6.55   1
 -19  -7  -4   90.38    7.80   2
  19  -7   4   81.04    8.28   3
  21   7   4   87.80    7.21   1
 -21  -7  -4   82.31    8.15   2
 -21   7  -4   92.31    7.18   1
 -23   7  -4   64.22    6.72   1
  23   7   4   63.21    7.02   1
 -23  -7  -4   58.21    8.11   2
 -26   8   4   32.76    6.56   1
 -26  -8   4   33.84    8.23   2
  26  -8  -4   29.89    7.18   3
 -24  -8   4   61.55    8.10   2
 -24   8   4   65.51    6.74   1
  24  -8  -4   45.14    7.12   3
 -22   8   4   35.83    5.26   1
 -22  -8   4   45.42    6.69   2
  22  -8  -4   52.78    6.21   3
  20  -8  -4   38.50    5.36   3
 -20   8   4   58.05    5.52   1
 -20  -8   4   66.35    6.65   2
 -18  -8   4  112.58    8.01   2
  18  -8  -4   98.54    7.24   3
 -18   8   4   95.40    6.66   1
  16   8  -4  105.80    6.43   1
  16  -8  -4  108.62    7.25   3
 -16   8   4  114.55    6.91   1
 -16  -8   4  109.01    7.76   2
  14  -8  -4  164.98    8.74   3
 -14  -8   4  158.09    8.02   3
 -14   8   4  135.26    8.12   1
  14   8  -4  160.93    7.78   1
 -14  -8   4  158.32    8.93   2
  12  -8  -4  318.96   14.79   3
 -12  -8   4  310.48   14.13   3
  12   8  -4  322.41   13.79   1
 -12   8   4  333.54   14.44   1
 -12  -8   4  329.03   15.03   2
  10   8  -4  494.03   19.66   1
 -10   8   4  472.17   20.13   1
 -10  -8   4  487.63   20.29   3
 -10  -8   4  479.92   20.86   2
  10  -8  -4  457.34   20.68   3
  -8  -8   4  290.87   12.85   3
  -8  -8   4  285.83   13.21   2
   8  -8  -4  298.92   13.20   3
   8   8  -4  284.38   12.29   1
  -8   8   4  285.42   12.87   1
   6  -8  -4  150.44    7.54   3
  -6  -8   4  145.67    7.47   2
  -6   8   4  134.09    7.31   1
  -6  -8   4  149.59    7.43   3
   6   8  -4  150.92    6.99   1
  -4  -8   4  275.65   12.18   3
   4  -8  -4  255.27   12.08   3
  -4   8   4  266.92   12.03   1
   4  -8  -4  273.91   11.34   2
   4   8  -4  276.31   11.56   1
   2   8  -4  206.48    8.96   1
   2   8  -4  197.89    9.29   2
  -2   8   4  204.49    9.51   1
   2  -8  -4  192.06    9.42   3
  -2  -8   4  212.44    9.76   3
   2  -8  -4  199.71    8.88   2
   0  -8  -4  250.24   11.25   3
   0  -8  -4  245.34   10.92   2
   0   8   4  259.32   11.41   1
   0  -8   4  249.89   11.66   3
   0   8  -4  242.70   10.98   2
   0   8  -4  254.49   10.78   1
   2  -8   4  223.89   11.65   3
  -2   8  -4  235.88   10.25   2
  -2  -8  -4  232.66   10.52   3
   2   8   4  238.85   10.69   1
  -2  -8  -4  225.18   10.43   2
  -2   8  -4  234.76   10.17   1
  -4  -8  -4   60.29    4.26   2
  -4   8  -4   61.12    3.66   2
   4  -8   4   61.46    6.17   3
  -4   8  -4   57.56    3.83   1
  -4  -8  -4   52.65    4.86   3
   4   8   4   54.89    4.16   1
   6  -8   4  235.16   13.02   3
  -6  -8  -4  243.47   11.30   2
   6   8   4  244.49   11.10   1
  -6   8  -4  245.43   10.78   1
  -6   8  -4  244.62   10.54   2
  -8   8  -4  260.06   11.69   1
  -8  -8  -4  258.37   12.37   2
   8   8   4  268.96   11.95   1
   8  -8   4  277.47   14.02   3
 -10  -8  -4  170.55    8.92   2
  10  -8   4  170.11   10.32   3
 -10   8  -4  161.40    8.24   1
  10   8   4  177.52    8.64   1
  12  -8   4  213.86   11.72   3
 -12  -8  -4  195.01   10.49   2
 -12   8  -4  194.22    9.73   1
  12   8   4  214.03   10.05   1
  14   8   4  110.02    6.81   1
 -14   8  -4  114.19    6.73   1
  14  -8   4  118.88    8.83   3
 -14  -8  -4  116.63    7.71   2
 -16   8  -4  103.49    6.75   1
  16   8   4   98.27    6.67   1
  16  -8   4   99.75    8.46   3
 -16  -8  -4   96.43    7.84   2
  18  -8   4  143.15   10.39   3
 -18  -8  -4  106.28    8.93   2
  18   8   4  129.53    7.95   1
 -18   8  -4  129.31    8.13   1
 -20   8  -4   69.89    6.44   1
 -20  -8  -4   84.23    8.00   2
  20   8   4   69.90    6.51   1
  20  -8   4   83.03    9.36   3
  22   8   4   25.67    5.66   1
 -22   8  -4   32.64    5.45   1
 -22  -8  -4   26.25    6.67   2
  24   8   4   17.42    5.89   1
 -25  -9   4   16.52    7.32   2
 -25   9   4   12.53    5.81   1
  25  -9  -4    6.70    6.12   3
 -23   9   4   13.73    4.92   1
 -23  -9   4   10.07    5.90   2
  23  -9  -4    8.48    5.56   3
 -21  -9   4   37.68    6.37   2
  21  -9  -4   33.14    5.65   3
 -19  -9   4   30.28    5.51   2
 -19   9   4   46.15    5.02   1
  19  -9  -4   36.24    5.24   3
  17  -9  -4   12.18    3.90   3
 -17   9   4   12.54    3.53   1
 -17  -9   4    4.52    3.96   2
 -15  -9   4   66.30    5.97   2
  15  -9  -4   75.84    6.08   3
 -13  -9   4  111.02    6.55   3
 -13   9   4  119.62    6.93   1
 -13  -9   4  107.57    7.32   2
  13   9  -4  119.39    6.39   1
  13  -9  -4  106.66    7.01   3
 -11  -9   4  145.37    7.83   2
  11   9  -4  123.95    6.74   1
  11  -9  -4  132.58    7.73   3
 -11  -9   4  138.99    7.28   3
 -11   9   4  129.39    7.42   1
  -9  -9   4   13.33    2.80   3
   9   9  -4   12.66    2.44   1
  -9  -9   4    9.01    2.77   2
   9  -9  -4   14.52    3.34   3
  -9   9   4   15.38    2.93   1
   7  -9  -4  139.27    8.16   3
  -7  -9   4  156.57    8.14   2
   7   9  -4  163.17    7.60   1
  -7  -9   4  158.19    7.91   3
  -7   9   4  160.64    8.06   1
  -5   9   4   66.43    4.63   1
  -5  -9   4   61.13    4.50   2
  -5  -9   4   70.21    4.80   3
   5  -9  -4   62.99    4.71   3
   5   9  -4   67.68    4.26   1
   3   9  -4  217.67   10.15   2
  -3   9   4  220.95   10.21   1
   3  -9  -4  205.61   10.19   3
   3   9  -4  207.58    9.57   1
   3  -9  -4  221.18    9.51   2
  -3  -9   4  219.78   10.38   3
   1   9  -4  143.22    7.06   2
  -1  -9   4  121.87    7.42   3
   1   9  -4  137.11    6.74   1
   1  -9  -4  139.91    6.71   2
  -1   9   4  148.52    7.41   1
   1  -9  -4  141.71    7.33   3
   1  -9   4  201.71   10.00   3
  -1  -9  -4  201.07    9.33   3
  -1   9  -4  196.53    8.87   1
  -1   9  -4  176.02    8.80   2
   1   9   4  193.75    9.35   1
  -1  -9  -4  195.66    9.02   2
  -3   9  -4   51.07    3.45   2
  -3  -9  -4   40.25    3.62   2
  -3   9  -4   47.25    3.49   1
  -3  -9  -4   50.21    4.76   3
   3   9   4   35.38    3.59   1
   3  -9   4   32.44    4.96   3
   5   9   4   50.08    4.23   1
  -5  -9  -4   49.06    4.16   2
   5  -9   4   47.31    6.05   3
  -5   9  -4   62.36    4.09   1
   7  -9   4   49.17    6.31   3
   7   9   4   50.57    4.33   1
  -7  -9  -4   49.28    4.44   2
  -7   9  -4   69.54    4.34   1
   9  -9   4   54.46    6.67   3
  -9   9  -4   66.35    4.56   1
  -9  -9  -4   57.81    5.04   2
   9   9   4   60.46    4.70   1
  11   9   4   20.84    3.44   1
 -11  -9  -4   33.19    4.11   2
 -11   9  -4   30.80    3.50   1
  11  -9   4   19.86    5.25   3
  13  -9   4   60.43    7.06   3
  13   9   4   62.59    5.13   1
 -13  -9  -4   67.60    5.97   2
 -13   9  -4   66.85    5.12   1
 -15   9  -4   47.24    4.70   1
  15  -9   4   42.23    6.62   3
  15   9   4   50.26    4.84   1
 -15  -9  -4   44.41    5.53   2
 -17  -9  -4   38.43    5.52   2
  17   9   4   34.33    4.62   1
  17  -9   4   34.82    7.02   3
 -17   9  -4   33.37    4.52   1
  19   9   4   22.42    4.55   1
 -19   9  -4   14.77    4.48   1
 -19  -9  -4   25.73    5.79   2
  19  -9   4   13.08    7.19   3
  21  -9   4   22.81    9.06   3
  21   9   4   26.85    5.38   1
 -21  -9  -4   23.93    6.52   2
 -21   9  -4   31.29    5.44   1
  23   9   4   12.34    5.41   1
  24 -10  -4    4.34    6.07   3
 -24 -10   4    4.10    6.62   2
 -24  10   4    3.26    5.23   1
 -22  10   4   -0.36    4.20   1
  22 -10  -4   -2.45    5.06   3
 -22 -10   4    7.71    5.56   2
 -20 -10   4    1.14    4.73   2
 -20  10   4   -0.96    3.83   1
  20 -10  -4    0.53    4.42   3
 -18 -10   4    0.17    3.69   2
  18 -10  -4    4.84    4.14   3
 -18  10   4    3.98    3.52   1
 -16 -10   4    8.99    3.88   2
 -16  10   4   13.63    3.70   1
  16 -10  -4    5.68    3.66   3
 -14  10   4    7.54    3.15   1
 -14 -10   4    9.11    3.45   2
  14 -10  -4    9.15    3.44   3
 -12 -10   4   73.62    5.49   3
 -12  10   4   81.09    5.80   1
 -12 -10   4   69.67    5.85   2
  12 -10  -4   74.01    6.03   3
  10 -10  -4    7.66    3.23   3
 -10 -10   4   10.61    3.21   2
 -10  10   4    9.44    2.86   1
  10  10  -4    8.07    2.61   1
 -10 -10   4   13.80    3.20   3
  -8 -10   4   39.42    4.18   2
   8 -10  -4   43.11    4.53   3
   8  10  -4   47.09    3.84   1
  -8  10   4   45.71    4.19   1
  -8 -10   4   31.40    3.88   3
  -6 -10   4   23.81    3.37   3
  -6 -10   4   18.30    3.24   2
   6  10  -4   26.10    2.97   1
   6 -10  -4   21.09    3.59   3
  -6  10   4   19.26    3.11   1
   4 -10  -4   10.70    3.00   3
   4  10  -4   12.20    2.42   1
   4  10  -4   11.89    2.76   2
  -4  10   4    9.01    2.64   1
  -4 -10   4    6.43    2.82   3
  -2  10   4    2.21    2.32   1
   2 -10  -4    2.69    2.62   3
   2  10  -4    4.84    2.08   1
   2 -10  -4    3.13    2.23   2
   2  10  -4   -1.80    2.15   2
  -2 -10   4   -0.22    2.60   3
   0  10  -4   64.80    4.29   2
   0 -10  -4   65.79    4.28   2
   0 -10  -4   58.27    4.71   3
   0 -10   4   59.59    5.03   3
   0  10  -4   49.39    3.96   1
   0  10   4   56.75    4.56   1
  -2  10  -4    3.35    2.02   1
  -2 -10  -4    0.29    3.48   3
  -2 -10  -4    0.68    2.29   2
   2 -10   4    2.86    3.24   3
  -2  10  -4    1.90    2.07   2
   2  10   4    4.66    2.33   1
  -4 -10  -4   18.61    4.39   3
  -4  10  -4   15.33    2.65   1
   4  10   4   11.37    2.77   1
  -4 -10  -4   14.85    2.92   2
   4 -10   4   14.91    4.77   3
   6  10   4    1.90    2.40   1
  -6  10  -4   -0.52    2.20   1
   6 -10   4    5.44    4.62   3
  -6 -10  -4    3.97    2.57   2
  -8 -10  -4   14.42    3.31   2
  -8  10  -4   10.93    2.65   1
   8  10   4   10.50    2.94   1
   8 -10   4   10.72    4.86   3
  10  10   4   48.63    4.55   1
  10 -10   4   53.14    7.04   3
 -10 -10  -4   45.68    5.05   2
 -10  10  -4   54.67    4.56   1
  12 -10   4   17.03    5.60   3
 -12  10  -4   19.78    3.41   1
  12  10   4   12.08    3.33   1
 -12 -10  -4   32.71    4.60   2
  14  10   4    2.66    3.37   1
 -14 -10  -4   -0.77    3.36   2
 -14  10  -4    3.55    3.19   1
  14 -10   4    9.62    5.70   3
 -16 -10  -4    3.36    3.89   2
  16 -10   4    3.89    5.96   3
 -16  10  -4    0.07    3.30   1
  16  10   4   -1.14    3.38   1
  18 -10   4    0.34    7.04   3
 -18 -10  -4   -0.22    4.68   2
 -18  10  -4   -3.52    3.74   1
  18  10   4   -1.77    3.81   1
  20  10   4    0.82    4.49   1
 -20  10  -4    5.53    4.54   1
 -20 -10  -4    4.29    5.43   2
  20 -10   4    3.82    8.50   3
  22  10   4    4.15    5.09   1
 -22  10  -4    1.22    5.13   1
  22 -10   4   11.99   11.34   3
 -23  11   4    1.29    5.36   1
  23 -11  -4   -3.51    5.81   3
  21 -11  -4    3.56    5.37   3
 -21  11   4    2.95    4.71   1
 -21 -11   4   13.98    5.58   2
  19 -11  -4   10.59    4.92   3
 -19  11   4    9.45    4.30   1
 -19 -11   4   10.08    5.12   2
  17 -11  -4   13.92    4.61   3
 -17  11   4   14.79    4.12   1
 -17 -11   4   10.80    4.47   2
 -15 -11   4   10.84    3.90   2
  15 -11  -4    9.67    3.97   3
 -15  11   4   13.15    3.66   1
  13 -11  -4    3.12    3.49   3
 -13 -11   4   -2.75    2.97   2
 -13  11   4   -0.24    3.06   1
 -11 -11   4    1.77    3.06   2
 -11 -11   4    0.69    3.31   3
 -11  11   4    3.71    2.86   1
  11 -11  -4    3.43    3.52   3
   9 -11  -4   11.87    3.72   3
  -9 -11   4    9.12    3.28   3
  -9 -11   4    5.39    3.00   2
  -9  11   4   16.76    3.43   1
   9  11  -4    7.59    3.12   1
  -7 -11   4    2.01    2.60   2
   7  11  -4    1.43    2.34   1
  -7  11   4    2.45    2.53   1
  -7 -11   4    0.14    3.02   3
   7 -11  -4    4.45    3.29   3
   5  11  -4   28.36    3.34   1
  -5  11   4   39.67    4.00   1
   5 -11  -4   32.17    4.27   3
  -5 -11   4   27.18    3.91   3
   3  11  -4   15.28    3.15   2
  -3 -11   4   10.32    3.36   3
   3  11  -4   13.56    2.63   1
   3 -11  -4   10.21    3.38   3
  -3  11   4   12.25    2.87   1
  -1  11   4   56.37    4.68   1
   1  11  -4   54.60    4.16   1
  -1 -11   4   47.57    4.76   3
   1  11  -4   47.14    4.12   2
   1 -11  -4   45.72    4.77   3
  -1 -11  -4   39.42    5.25   3
   1  11   4   36.11    4.04   1
   1 -11   4   48.08    4.97   3
  -1 -11  -4   44.26    3.89   2
  -1  11  -4   42.79    3.79   2
  -1  11  -4   32.74    3.55   1
  -3 -11  -4   26.86    3.69   2
   3  11   4   31.13    3.92   1
   3 -11   4   37.96    5.77   3
  -3  11  -4   33.85    3.58   1
  -3 -11  -4   31.04    5.52   3
  -5  11  -4   52.11    4.45   1
  -5 -11  -4   51.93    4.80   2
   5  11   4   56.33    4.85   1
   5 -11   4   70.05    7.35   3
   7  11   4   -0.80    2.51   1
  -7  11  -4    1.66    2.47   1
  -7 -11  -4    1.92    2.94   2
   7 -11   4    1.10    5.19   3
   9  11   4    2.35    2.97   1
   9 -11   4    1.54    5.24   3
  -9 -11  -4    5.17    3.49   2
  -9  11  -4    1.59    2.65   1
 -11  11  -4   14.46    3.34   1
  11  11   4   -0.02    3.06   1
 -11 -11  -4   -1.04    3.14   2
  11 -11   4   -4.39    4.82   3
  13 -11   4   -1.17    5.98   3
 -13 -11  -4    1.45    3.45   2
  13  11   4    4.50    3.03   1
 -13  11  -4    1.84    3.02   1
 -15  11  -4    1.39    3.46   1
  15 -11   4    1.57    6.38   3
 -15 -11  -4    1.26    3.98   2
  15  11   4    0.40    3.36   1
  17  11   4    4.40    4.16   1
  17 -11   4    5.62    7.63   3
 -17  11  -4    4.66    4.10   1
 -17 -11  -4    4.71    4.93   2
 -19  11  -4    4.12    4.51   1
  19 -11   4   11.01    9.13   3
  19  11   4    5.54    5.08   1
 -19 -11  -4   19.42    5.59   2
  21  11   4   -0.48    5.14   1
  21 -11   4    7.90   10.25   3
 -21  11  -4    8.20    5.42   1
  22 -12  -4    2.33    6.41   3
  20 -12  -4   16.02    5.99   3
 -20 -12   4   24.27    6.16   2
 -20  12   4   21.27    5.25   1
 -18 -12   4   14.06    5.13   2
  18 -12  -4   20.61    5.77   3
 -18  12   4   13.45    4.73   1
  16 -12  -4   29.88    5.44   3
 -16 -12   4   26.65    5.30   2
 -16  12   4   19.36    4.55   1
  14 -12  -4   31.12    5.19   3
 -14  12   4   24.69    4.25   1
 -14 -12   4   23.57    4.88   2
 -12  12   4   53.53    5.37   1
  12 -12  -4   61.92    6.25   3
 -12 -12   4   59.74    5.81   2
 -10  12   4   31.25    4.22   1
 -10 -12   4   38.55    4.76   3
  10 -12  -4   33.25    5.00   3
 -10 -12   4   30.84    4.56   2
  -8 -12   4   64.05    5.53   2
  -8  12   4   67.01    5.73   1
  -8 -12   4   75.85    5.74   3
   8 -12  -4   79.94    6.43   3
  -6  12   4  187.82    9.72   1
   6 -12  -4  183.23   10.14   3
  -6 -12   4  190.66   10.02   3
  -4  12   4   40.88    4.38   1
   4  12  -4   40.52    4.47   2
   4 -12  -4   47.03    5.00   3
   4  12  -4   44.13    3.99   1
  -4 -12   4   32.53    4.73   3
   2  12  -4   10.89    3.02   2
   2 -12  -4    8.22    3.79   3
  -2 -12   4   10.14    3.64   3
   2  12  -4   14.45    2.89   1
  -2  12   4   12.06    3.25   1
   0 -12   4   18.07    3.97   3
   0  12   4   18.21    3.28   1
   0  12  -4   18.91    3.23   1
   0 -12  -4   24.24    5.00   3
   2  12   4  134.16    7.74   1
  -2  12  -4  120.78    7.20   1
  -2 -12  -4  135.58    7.38   2
  -2 -12  -4  124.25    9.37   3
   2 -12   4  138.88    8.78   3
   4 -12   4   33.22    6.16   3
  -4  12  -4   44.51    4.32   1
  -4 -12  -4   46.33    4.65   2
   4  12   4   49.63    4.81   1
   6  12   4   29.31    4.14   1
   6 -12   4   30.27    6.30   3
  -6  12  -4   28.67    3.93   1
  -6 -12  -4   30.20    4.39   2
   8 -12   4  106.30   10.22   3
  -8  12  -4  116.23    7.26   1
   8  12   4  127.38    7.64   1
  -8 -12  -4  122.60    7.79   2
  10 -12   4   17.92    6.60   3
 -10 -12  -4   30.88    4.89   2
  10  12   4   26.04    4.28   1
 -10  12  -4   25.78    4.11   1
 -12  12  -4   17.94    3.95   1
  12  12   4   18.82    4.30   1
  12 -12   4   40.61    7.64   3
 -12 -12  -4   26.41    5.07   2
  14 -12   4   12.39    7.04   3
 -14  12  -4   20.06    4.38   1
 -14 -12  -4   26.79    5.31   2
  14  12   4   12.46    4.61   1
  16 -12   4   18.72    8.40   3
  16  12   4   30.60    5.27   1
 -16 -12  -4   31.32    6.13   2
 -16  12  -4   29.43    5.37   1
 -18 -12  -4   12.44    5.74   2
  18 -12   4   15.32    9.38   3
 -18  12  -4   13.55    5.14   1
  18  12   4   11.63    5.06   1
 -20  12  -4   16.62    5.85   1
  20  12   4   22.74    5.90   1
  20 -12   4   24.94   10.61   3
 -19 -13   4   58.31    7.53   2
  19 -13  -4   52.10    7.45   3
 -19  13   4   64.37    7.28   1
  17 -13  -4   41.35    6.62   3
 -17  13   4   38.33    5.80   1
 -17 -13   4   47.09    6.56   2
 -15  13   4   63.65    6.36   1
 -15 -13   4   61.02    6.75   2
  15 -13  -4   64.40    6.97   3
 -13 -13   4  104.67    7.69   2
 -13  13   4   84.23    6.97   1
  13 -13  -4   89.90    7.82   3
 -11 -13   4   74.21    6.26   2
  11 -13  -4   70.48    6.84   3
 -11  13   4   65.86    5.98   1
  -9  13   4  193.61   10.40   1
  -9 -13   4  190.66   10.28   2
  -9 -13   4  189.61   10.43   3
   9 -13  -4  188.22   10.76   3
  -7  13   4   91.41    6.54   1
   7 -13  -4   82.46    6.78   3
  -7 -13   4   87.04    6.69   3
  -5 -13   4  188.12   10.44   3
   5  13  -4  197.63   10.39   2
   5 -13  -4  197.91   10.81   3
  -5  13   4  186.94   10.05   1
   3 -13  -4   58.41    6.07   3
  -3 -13   4   62.65    5.69   3
   3  13  -4   50.53    5.04   2
   3  13  -4   55.16    4.86   1
  -3  13   4   62.27    5.36   1
  -1  13   4  131.90    8.09   1
   1 -13  -4  151.69    9.76   3
   1  13  -4  136.91    7.83   1
  -1 -13   4  140.34    8.56   3
  -1  13  -4   56.04    4.91   1
   1 -13   4   55.13    5.93   3
   1  13   4   55.93    5.12   1
  -1 -13  -4   46.48    7.09   3
  -3  13  -4   61.55    5.27   1
   3 -13   4   71.19    6.74   3
   3  13   4   53.21    5.29   1
  -5  13  -4  170.90    9.64   1
   5  13   4  185.10   10.14   1
  -5 -13  -4  209.84   10.23   2
   5 -13   4  190.74   12.08   3
   7  13   4   84.29    6.50   1
  -7 -13  -4   65.12    5.98   2
   7 -13   4   64.67    8.37   3
  -7  13  -4   74.68    5.88   1
  -9 -13  -4   75.29    6.52   2
  -9  13  -4   67.19    5.85   1
   9 -13   4   76.38    8.96   3
   9  13   4   74.30    6.33   1
 -11  13  -4   61.15    5.86   1
  11  13   4   58.16    6.11   1
  11 -13   4   54.65    8.86   3
 -11 -13  -4   70.48    6.58   2
 -13  13  -4   71.10    6.38   1
 -13 -13  -4   83.90    7.41   2
  13 -13   4   67.96   10.14   3
  13  13   4   84.45    7.20   1
  15 -13   4   31.76    9.24   3
 -15  13  -4   37.65    5.80   1
  15  13   4   36.95    6.04   1
 -15 -13  -4   26.16    5.99   2
 -17 -13  -4   66.24    7.92   2
 -17  13  -4   65.51    7.26   1
  17  13   4   55.54    7.52   1
  17 -13   4   59.59   11.37   3
  19  13   4   47.22    7.28   1
 -19  13  -4   33.35    6.87   1
  19 -13   4   26.35   11.36   3
  18 -14  -4   29.00    6.86   3
 -18 -14   4   26.49    6.61   2
 -18  14   4   39.12    6.38   1
  16 -14  -4   50.21    6.95   3
 -16  14   4   56.52    6.60   1
 -16 -14   4   54.09    7.04   2
 -14 -14   4   63.36    7.06   2
 -14  14   4   58.19    6.55   1
  14 -14  -4   73.77    7.79   3
 -12  14   4  123.23    8.62   1
  12 -14  -4  128.89    9.41   3
 -12 -14   4  125.36    8.80   2
 -10 -14   4   82.29    7.17   2
  10 -14  -4  104.35    8.08   3
 -10  14   4  103.69    7.58   1
   8 -14  -4  183.51   11.22   3
  -8  14   4  181.44   10.46   1
  -8 -14   4  204.69   11.17   3
  -6 -14   4  191.72   10.92   3
  -6  14   4  194.88   10.62   1
   6 -14  -4  203.72   11.53   3
   6  14  -4  196.53   10.76   2
  -4 -14   4  136.58    9.09   3
   4 -14  -4  160.01   10.38   3
  -4  14   4  144.19    8.74   1
   4  14  -4  168.13    9.35   2
  -2  14   4  105.25    7.23   1
   2 -14  -4  104.58    8.87   3
  -2 -14   4   95.52    7.59   3
   2  14  -4  111.50    7.14   1
   0  14  -4   27.96    4.21   1
   0 -14  -4   25.32    7.03   3
   0  14   4   17.59    4.07   1
   0 -14   4   24.34    4.94   3
   2  14   4  135.01    8.33   1
   2 -14   4  136.04    9.10   3
  -2  14  -4  142.87    8.12   1
   4  14   4   60.54    5.96   1
  -4  14  -4   77.26    5.95   1
   4 -14   4   80.15    7.24   3
  -6  14  -4   98.50    7.17   1
  -6 -14  -4  106.97    7.60   2
   6  14   4  103.69    7.66   1
   6 -14   4  109.81    9.34   3
   8  14   4  125.61    8.44   1
  -8 -14  -4  103.06    7.98   2
   8 -14   4  109.26   10.35   3
 -10 -14  -4   52.38    6.46   2
  10 -14   4   55.60    9.12   3
  10  14   4   71.53    6.68   1
 -12 -14  -4   62.11    7.44   2
 -12  14  -4   73.09    6.95   1
  12  14   4  102.43    7.91   1
  12 -14   4   95.69   11.57   3
  14 -14   4   44.03    9.99   3
  14  14   4   42.75    6.69   1
 -14 -14  -4   56.58    7.22   2
 -14  14  -4   59.45    6.77   1
 -16  14  -4   91.68    8.27   1
 -16 -14  -4   62.31    8.03   2
  16 -14   4   66.17   11.83   3
  16  14   4   81.39    8.36   1
  18  14   4   23.70    7.18   1
 -17 -15   4   26.15    6.61   2
 -15  15   4   50.14    6.82   1
 -15 -15   4   45.46    7.11   2
  15 -15  -4   55.77    7.47   3
  13 -15  -4   34.22    6.49   3
 -13 -15   4   33.94    6.28   2
 -13  15   4   39.17    5.96   1
 -11  15   4   62.10    6.57   1
  11 -15  -4   65.72    7.51   3
 -11 -15   4   54.41    6.47   2
  -9  15   4   75.23    6.95   1
   9 -15  -4   89.93    8.40   3
   7  15  -4  106.19    7.62   2
  -7  15   4   81.71    7.01   1
   7 -15  -4   85.49    8.38   3
  -7 -15   4   99.62    7.76   3
  -5  15   4   75.58    6.60   1
  -5 -15   4   96.53    7.53   3
   5 -15  -4   91.51    8.61   3
   3 -15  -4   77.87    8.40   3
  -3  15   4   58.12    5.72   1
  -3 -15   4   55.68    6.36   3
  -1 -15   4   38.57    5.63   3
  -1  15   4   36.09    4.91   1
   1 -15  -4   57.80    8.95   3
   1 -15   4   43.23    5.86   3
  -1  15  -4   37.36    5.15   1
   1  15   4   38.16    5.03   1
   3 -15   4   65.93    6.79   3
  -3  15  -4   68.76    6.08   1
   3  15   4   59.17    5.93   1
  -5  15  -4  105.58    7.47   1
   5  15   4  101.13    7.74   1
   5 -15   4   98.99    8.62   3
   7  15   4   60.91    6.79   1
   7 -15   4   63.88    8.29   3
  -9 -15  -4   78.71    7.53   2
   9  15   4   73.34    7.54   1
   9 -15   4   73.26    9.80   3
  -9  15  -4   86.82    7.18   1
  11  15   4   62.71    7.17   1
 -11  15  -4   71.39    6.98   1
 -11 -15  -4   60.90    7.20   2
  11 -15   4   41.99    9.41   3
 -13  15  -4   36.98    6.36   1
  13  15   4   30.45    6.58   1
 -13 -15  -4   39.10    7.07   2
  13 -15   4   49.12   10.59   3
 -15 -15  -4   52.33    7.70   2
  15 -15   4   48.46   11.62   3
  15  15   4   40.58    7.38   1
 -15  15  -4   43.50    7.09   1
 -16 -16   4   20.73    7.18   2
 -14  16   4   20.30    5.86   1
  14 -16  -4   51.05    8.33   3
 -14 -16   4   21.77    6.44   2
 -12  16   4   34.03    6.07   1
  12 -16  -4   42.44    7.41   3
  10 -16  -4   35.79    7.41   3
  10  16  -4   22.14    5.77   2
 -10  16   4   26.09    5.57   1
  -8  16   4   29.66    5.51   1
   8 -16  -4   49.46    8.24   3
   6 -16  -4   44.21    8.38   3
  -6  16   4   43.14    5.62   1
  -6 -16   4   49.99    6.73   3
  -4 -16   4   27.83    5.81   3
  -4  16   4   38.09    5.49   1
   4 -16  -4   51.60    9.61   3
  -2 -16   4   35.12    6.16   3
   2 -16  -4   40.27    9.40   3
  -2  16   4   47.92    5.62   1
   0  16   4   32.58    5.16   1
   0 -16   4   24.66    5.81   3
   2 -16   4   13.70    5.51   3
   2  16   4   22.34    5.02   1
   4  16   4   36.45    5.60   1
   4 -16   4   29.66    6.24   3
  -4  16  -4   29.40    5.54   1
  -6  16  -4   25.37    5.48   1
   6  16   4   40.47    6.16   1
   6 -16   4   35.53    6.69   3
   8  16   4   46.06    6.90   1
  -8  16  -4   49.52    6.55   1
   8 -16   4   56.66    8.44   3
 -10 -16  -4   18.03    6.36   2
  10 -16   4   25.32    8.53   3
  10  16   4   13.85    5.98   1
 -10  16  -4   25.72    5.89   1
  12  16   4   16.02    6.44   1
 -12  16  -4   17.88    6.20   1
  12 -16   4   19.82    9.71   3
 -12 -16  -4   14.88    6.26   2
  14  16   4    8.26    6.54   1
 -14  16  -4   18.00    6.37   1
 -14 -16  -4   13.72    6.89   2
  11  17  -4    5.16    6.68   2
  11 -17  -4   -0.33    7.55   3
 -11  17   4    4.51    5.21   1
  -9  17   4   14.44    5.43   1
   9 -17  -4   19.21    8.72   3
  -7  17   4    5.80    4.81   1
   7 -17  -4    1.64    8.63   3
  -5  17   4   12.90    4.84   1
   5 -17  -4   30.00    9.50   3
  -3  17   4    2.96    4.38   1
  -3 -17   4   10.85    5.64   3
  -1 -17   4   -0.84    5.43   3
  -1  17   4    0.67    4.47   1
   1  17   4    5.49    4.68   1
   1 -17   4    2.16    5.51   3
   3 -17   4   -0.36    5.40   3
   3  17   4    3.25    4.79   1
   5 -17   4    4.11    5.58   3
   5  17   4    1.02    4.92   1
   7  17   4   12.38    5.77   1
   7 -17   4    6.70    6.69   3
   9  17   4    7.98    5.87   1
  -9  17  -4    4.31    5.95   1
   9 -17   4    6.04    8.12   3
 -11  17  -4    3.59    6.07   1
  11  17   4    8.52    6.98   1
   8 -18  -4   26.54   10.90   3
  -8  18   4    0.10    5.43   1
   6 -18  -4   12.31   10.73   3
  -6  18   4    1.62    4.96   1
  -4  18   4    5.76    5.11   1
  -2 -18   4   -5.33    5.75   3
  -2  18   4   -0.21    4.87   1
   0 -18   4   -4.06    5.82   3
   0  18   4    2.34    4.93   1
   2  18   4   16.67    5.73   1
   2 -18   4   13.58    6.38   3
   4  18   4    5.99    5.39   1
   4 -18   4   -6.58    6.24   3
   6  18   4   -2.48    5.34   1
   6 -18   4   -4.01    7.04   3
   8  18   4   -3.68    6.51   1
  -1 -19   4   19.42    8.07   3
   1 -19   4   17.51    8.07   3
  28   0  -5    8.99    6.75   1
 -26   0   5    0.22    4.39   1
 -24   0   5   -3.53    3.62   1
 -22   0   5   -0.97    3.06   1
  22   0  -5    2.25    3.34   3
  20   0  -5   -0.42    2.54   3
 -20   0   5   -3.41    2.65   1
 -20   0   5    2.13    2.86   2
 -18   0   5   -1.23    2.46   2
 -18   0   5   -0.65    2.25   1
 -18   0   5    7.32    2.88   3
 -16   0   5   -1.98    2.13   3
 -16   0   5   -1.78    1.76   1
 -16   0   5    2.00    2.23   2
 -14   0   5   -0.62    1.90   3
 -14   0   5   -2.49    1.67   2
 -14   0   5    3.30    1.78   1
 -12   0   5   -0.17    1.59   2
 -12   0   5    0.09    1.85   3
 -12   0   5    1.40    1.64   1
 -10   0   5    0.60    1.71   3
 -10   0   5   -0.55    1.30   1
  10   0  -5   -0.40    1.42   2
  -8   0   5    0.67    1.40   3
  -8   0   5    0.19    1.03   1
   8   0  -5    1.85    1.23   2
  -6   0   5    0.80    0.75   1
   6   0  -5    1.47    0.96   2
  -6   0   5   -0.07    1.10   3
  -4   0   5   -0.55    0.93   3
   4   0  -5    1.10    0.94   2
  -4   0   5    0.54    0.64   1
  -2   0   5   -1.62    0.85   3
   2   0  -5   -0.41    0.90   2
  -2   0   5   -0.17    0.79   1
   0   0   5   -0.94    0.76   1
   0   0  -5    0.38    0.93   2
   0   0   5   -0.25    0.84   3
   2   0   5    0.90    0.92   1
   2   0   5   -0.67    0.82   3
  -2   0  -5   -2.66    0.92   2
   4   0   5   -0.13    1.06   1
   4   0   5    0.96    0.90   3
  -4   0  -5   -2.04    1.03   2
  -6   0  -5   -1.70    1.56   2
   6   0   5    1.97    1.19   3
   6   0   5   -3.18    1.34   1
   8   0   5   -2.18    1.53   1
   8   0   5    7.97    2.47   3
  -8   0  -5    1.40    1.90   2
 -10   0  -5    0.58    1.87   2
  10   0   5   -0.70    2.45   3
  10   0   5   -2.46    1.60   1
  12   0   5   -0.91    2.79   3
 -12   0  -5   -1.26    2.02   2
  12   0   5   -0.14    1.96   1
  14   0   5   -1.26    2.20   1
 -14   0  -5    2.20    2.64   2
 -16   0  -5   -0.07    3.18   2
  16   0   5    3.13    2.71   1
 -18   0  -5   -2.18    3.47   2
  18   0   5    0.84    2.95   1
  20   0   5    1.12    3.34   1
 -20   0  -5   -2.36    4.29   2
  22   0   5   -2.61    3.81   1
  24   0   5   -5.17    4.58   1
 -29   1   5    7.04    6.61   1
  27   1  -5   19.62    6.52   1
 -27   1   5   13.16    5.06   1
  25   1  -5   22.65    5.27   1
 -25   1   5   24.85    5.02   1
 -23  -1   5   12.87    4.81   2
  23  -1  -5   11.17    4.08   3
 -23   1   5   12.20    3.91   1
  21  -1  -5    7.41    3.25   3
 -21  -1   5    8.52    3.67   2
 -21   1   5    4.29    3.03   1
 -21  -1   5    7.02    3.13   1
 -19   1   5   41.71    4.03   1
  19  -1  -5   40.89    4.18   3
 -19  -1   5   43.76    4.34   3
 -19   1   5   44.55    4.20   2
 -19  -1   5   35.49    4.02   1
 -19  -1   5   47.06    4.71   2
 -17  -1   5   50.28    3.81   1
 -17  -1   5   47.88    4.37   2
 -17   1   5   45.45    3.85   2
 -17   1   5   45.25    3.81   1
 -17  -1   5   51.00    4.20   3
 -15  -1   5   13.54    2.74   3
 -15  -1   5   14.44    2.25   1
 -15  -1   5   14.27    2.75   2
 -15   1   5   18.79    2.76   3
 -15   1   5   21.20    2.64   2
 -15   1   5   18.92    2.63   1
 -13  -1   5  117.82    6.11   3
 -13  -1   5  125.87    6.32   2
 -13   1   5  133.31    6.31   3
 -13  -1   5  107.70    5.63   1
 -13   1   5  114.07    5.82   1
  11  -1  -5    5.69    1.60   2
 -11  -1   5    3.63    1.47   1
 -11   1   5    5.13    2.03   3
 -11   1   5    4.27    1.61   1
 -11  -1   5    4.10    1.80   3
 -11  -1   5    4.95    1.84   2
   9  -1  -5   25.30    2.10   2
  -9   1   5   19.87    2.34   3
   9   1  -5   29.09    2.49   2
  -9   1   5   21.13    1.97   1
  -9  -1   5   20.27    1.91   1
  -9  -1   5   16.73    2.26   3
  -7   1   5   30.42    2.40   3
   7  -1  -5   36.50    2.24   2
  -7  -1   5   30.82    2.39   3
  -7  -1   5   30.85    1.93   1
  -7   1   5   34.95    2.11   1
   7   1  -5   32.68    2.40   2
  -5   1   5  324.57   13.34   3
   5  -1  -5  309.31   13.13   2
   5   1  -5  323.19   13.30   2
  -5  -1   5  323.40   12.53   1
  -5  -1   5  327.79   13.36   3
  -5   1   5  316.55   12.78   1
   3   1  -5   81.85    4.06   2
  -3  -1   5   83.34    4.08   3
   3  -1  -5   87.85    4.00   2
  -3   1   5   85.86    3.91   1
  -3   1   5   85.31    4.04   3
  -1  -1   5  202.17    8.79   3
   1  -1  -5  204.12    8.76   2
   1   1  -5  207.88    8.80   2
  -1  -1   5  213.07    8.24   1
  -1   1   5  205.53    8.69   3
  -1   1   5  211.39    8.52   1
  -1  -1  -5  972.26   39.56   2
   1   1   5  994.43   39.46   3
   1  -1   5  980.22   38.44   1
  -1   1  -5 1015.24   39.60   2
   1   1   5 1000.95   38.59   1
   1  -1   5  996.49   39.61   3
  -3   1  -5  187.63    7.57   1
   3  -1   5  180.67    7.73   3
   3   1   5  175.59    7.63   1
  -3   1  -5  172.75    7.84   2
   3   1   5  185.11    7.50   3
  -3  -1  -5  181.33    7.93   2
   5  -1   5  259.48   10.71   3
   5   1   5  252.78   10.37   3
  -5  -1  -5  255.44   10.97   2
  -5   1  -5  256.71   10.57   1
  -5   1  -5  246.33   10.86   2
   5   1   5  255.94   10.63   1
  -7  -1  -5   22.11    2.57   2
   7   1   5   22.61    2.37   1
   7   1   5   23.66    1.70   3
   7  -1   5   21.39    2.81   3
  -7   1  -5   28.06    2.45   1
  -7   1  -5   28.02    2.60   2
   9   1   5  108.48    5.72   1
   9  -1   5  104.57    6.61   3
  -9   1  -5  116.67    5.77   1
   9   1   5  116.48    5.35   3
  -9   1  -5  120.37    5.95   2
  -9  -1  -5  110.82    6.02   2
 -11   1  -5   52.09    3.63   1
  11  -1   5   47.09    4.30   3
 -11   1  -5   50.21    3.73   2
  11   1   5   46.17    3.94   3
  11   1   5   47.38    3.66   1
 -11  -1  -5   43.93    3.84   2
  13   1   5    5.83    2.25   1
 -13   1  -5    3.33    2.44   2
 -13  -1  -5    1.94    2.41   2
 -13   1  -5    5.26    2.16   1
  13  -1   5    7.49    3.19   3
  15   1   5   68.23    5.31   1
 -15  -1  -5   87.59    6.14   2
 -15   1  -5   81.06    5.71   2
 -15   1  -5   84.52    5.44   1
 -17  -1  -5   62.45    5.86   2
 -17   1  -5   61.76    5.08   1
  17   1   5   67.78    5.24   1
 -17   1  -5   75.34    6.17   2
 -19   1  -5   28.82    5.16   2
 -19  -1  -5   27.43    5.09   2
  19   1   5   22.48    4.07   1
  21  -1   5   18.71    4.40   1
  21   1   5   17.23    4.15   1
 -21  -1  -5   26.34    5.80   2
 -23  -1  -5   12.20    6.39   2
  23   1   5   22.60    5.23   1
  23  -1   5   22.16    5.46   1
  25  -1   5   -7.40    4.92   1
  25   1   5   -4.84    4.67   1
 -28   2   5   36.99    6.70   1
 -26   2   5   47.54    6.30   1
  24  -2  -5   12.13    4.34   3
 -24   2   5   15.60    4.27   1
  24   2  -5   13.46    4.42   1
 -24  -2   5   12.79    4.94   2
 -22   2   5   92.22    6.76   1
  22  -2  -5  101.18    6.98   3
  22   2  -5  113.75    7.02   1
 -22  -2   5  114.17    7.94   2
 -20  -2   5  100.91    6.72   3
  20  -2  -5  108.46    6.81   3
 -20   2   5  108.26    6.56   1
 -20  -2   5  117.70    7.48   2
 -18  -2   5  108.68    7.06   2
 -18   2   5  110.62    6.42   1
  18  -2  -5  109.75    6.56   3
 -18  -2   5  115.73    6.55   3
  16  -2  -5  224.63   10.22   3
 -16  -2   5  218.50   10.45   2
 -16  -2   5  215.72    9.56   1
 -16   2   5  206.44    9.74   1
 -16  -2   5  200.90    9.95   3
 -14   2   5   52.55    4.04   3
 -14  -2   5   62.80    4.05   3
 -14   2   5   48.21    3.63   1
  14  -2  -5   56.54    3.53   2
 -14  -2   5   54.00    4.20   2
 -14  -2   5   49.91    3.52   1
  12  -2  -5  136.96    6.30   2
 -12  -2   5  129.14    6.87   2
 -12   2   5  139.91    6.47   1
 -12  -2   5  129.79    6.20   1
 -12   2   5  132.05    6.79   3
 -12  -2   5  138.45    6.68   3
 -10   2   5  234.82   10.48   3
  10  -2  -5  222.73    9.94   2
 -10  -2   5  234.56   10.34   3
 -10  -2   5  246.75   10.55   2
 -10   2   5  232.02    9.96   1
 -10  -2   5  238.88    9.72   1
  -8  -2   5  298.38   12.82   3
  -8  -2   5  310.55   12.10   1
   8  -2  -5  300.64   12.48   2
   8   2  -5  308.45   12.97   2
  -8   2   5  302.93   12.92   3
  -8   2   5  290.16   12.36   1
   6   2  -5  253.08   11.29   2
  -6   2   5  276.76   10.92   1
   6  -2  -5  258.33   10.99   2
   6   2  -5  267.70   10.48   1
  -6   2   5  276.22   11.34   3
  -6  -2   5  264.33   11.29   3
   4  -2  -5  260.23   10.98   2
  -4   2   5  264.25   11.19   3
  -4   2   5  275.02   10.90   1
   4   2  -5  257.18   11.19   2
  -4  -2   5  277.37   11.26   3
   2  -2  -5  215.62    9.04   2
  -2   2   5  214.61    9.03   1
  -2  -2   5  222.86    9.20   3
   2   2  -5  210.52    9.16   2
  -2   2   5  214.47    9.05   3
   0  -2   5  301.27   12.33   3
   0   2   5  298.31   12.01   1
   0   2  -5  278.88   12.25   2
   0   2   5  308.32   12.11   3
   0   2  -5  297.96   11.66   1
   0  -2  -5  290.75   12.27   2
   2   2   5  309.73   12.55   1
  -2   2  -5  309.72   12.84   2
   2  -2   5  323.29   12.90   3
   2   2   5  317.20   12.50   3
  -2   2  -5  310.48   12.34   1
  -2  -2  -5  282.77   12.82   2
  -4  -2  -5   31.32    2.46   2
  -4   2  -5   32.55    2.33   2
  -4   2  -5   34.70    2.19   1
   4   2   5   27.90    2.23   1
   4  -2   5   25.47    2.22   3
   6  -2   5  166.81    8.30   3
  -6   2  -5  172.99    7.66   2
  -6  -2  -5  168.30    7.90   2
  -6   2  -5  165.34    7.43   1
   6   2   5  167.04    7.53   1
  -8   2  -5  221.98   10.00   2
   8   2   5  228.10    9.90   1
   8  -2   5  211.02   10.92   3
  -8  -2  -5  228.55   10.27   2
  -8   2  -5  236.75    9.86   1
 -10  -2  -5  276.10   12.14   2
 -10   2  -5  277.28   11.65   1
  10   2   5  266.22   11.65   1
  10  -2   5  245.93   12.51   3
 -10   2  -5  268.24   11.83   2
 -12   2  -5  149.00    7.30   1
 -12   2  -5  148.97    7.54   2
  12   2   5  150.72    7.43   1
 -12  -2  -5  150.76    7.79   2
  12  -2   5  143.25    8.25   3
  14   2   5  197.50    9.54   1
 -14  -2  -5  192.68   10.07   2
  14  -2   5  195.52   10.31   3
 -14   2  -5  198.91    9.82   2
 -14   2  -5  204.90    9.54   1
 -16  -2  -5   67.43    5.80   2
 -16   2  -5   63.70    4.97   1
 -16   2  -5   67.26    5.37   2
  16   2   5   62.53    4.97   1
 -18   2  -5   62.14    5.81   2
 -18  -2  -5   58.65    5.63   2
  18   2   5   33.20    4.33   1
 -18   2  -5   35.84    4.30   1
 -20  -2  -5   43.52    5.88   2
  20   2   5   35.01    4.59   1
 -20   2  -5   26.07    4.32   1
  22   2   5   42.38    5.64   1
 -22  -2  -5   54.92    7.12   2
  24  -2   5   29.90    5.92   1
 -24  -2  -5   32.51    7.61   2
  24   2   5   24.84    5.62   1
 -29   3   5   54.97    8.03   1
 -27   3   5   33.90    6.00   1
 -25   3   5   72.53    6.75   1
  25  -3  -5   73.90    7.25   3
 -25  -3   5   88.09    8.09   2
 -23  -3   5  118.73    8.39   2
 -23   3   5   95.38    7.05   1
  23   3  -5   96.47    7.12   1
  23  -3  -5  104.00    7.49   3
  21   3  -5   84.63    5.80   1
 -21   3   5   77.98    5.83   1
 -21  -3   5   71.75    6.55   2
  21  -3  -5   78.77    6.05   3
  19   3  -5  219.79   10.03   1
 -19   3   5  222.80   10.28   1
  19  -3  -5  211.32   10.49   3
 -19  -3   5  186.78   10.12   3
 -19  -3   5  216.57   11.13   2
 -17  -3   5  159.55    8.29   3
  17  -3  -5  171.63    8.59   3
 -17  -3   5  172.17    9.06   2
  17   3  -5  172.66    8.02   1
 -17   3   5  156.52    8.16   1
 -15  -3   5   98.20    5.79   3
  15  -3  -5  102.95    6.03   3
  15  -3  -5  107.12    5.49   2
 -15   3   5  102.33    5.68   1
 -15  -3   5  109.02    6.32   2
  15   3  -5  109.69    5.47   1
 -13  -3   5  266.80   11.69   3
  13  -3  -5  270.60   11.94   3
  13   3  -5  264.57   11.14   1
 -13   3   5  262.56   11.40   1
  13  -3  -5  257.73   11.21   2
 -13  -3   5  263.66   12.13   2
 -11  -3   5  348.37   14.87   2
 -11   3   5  330.26   14.13   1
  11   3  -5  336.13   13.80   1
 -11  -3   5  343.30   14.50   3
  11  -3  -5  341.33   14.03   2
  -9   3   5  137.98    6.58   1
   9   3  -5  141.99    6.13   1
  -9  -3   5  135.15    6.97   2
  -9   3   5  135.82    6.91   3
   9  -3  -5  148.89    6.32   2
  -9  -3   5  145.02    6.81   3
  -7   3   5  622.10   25.54   3
   7  -3  -5  613.66   24.98   2
   7   3  -5  637.68   25.62   2
   7   3  -5  620.46   24.32   1
  -7   3   5  632.00   24.81   1
  -7  -3   5  624.40   25.47   3
  -5   3   5  257.73   10.69   3
   5  -3  -5  257.46   10.32   2
  -5  -3   5  239.00   10.64   3
   5   3  -5  239.42   10.71   2
  -5   3   5  245.64   10.39   1
   5   3  -5  249.65    9.79   1
   3   3  -5  368.74   15.45   2
   3  -3  -5  371.45   15.19   2
  -3   3   5  371.41   15.37   3
  -3  -3   5  379.94   15.50   3
  -3   3   5  375.73   15.22   1
   1  -3  -5  797.04   31.75   2
  -1   3   5  817.11   31.30   1
   1   3  -5  782.83   31.84   2
   1   3  -5  785.25   30.69   1
  -1  -3   5  790.28   32.00   3
  -1   3   5  791.47   31.77   3
  -1   3  -5   76.54    3.45   1
   1   3   5   71.23    3.83   1
   1   3   5   71.31    3.51   3
  -1   3  -5   79.48    3.86   2
  -1  -3  -5   83.89    3.93   2
   1  -3   5   75.43    3.98   3
   3   3   5  156.55    6.45   3
  -3   3  -5  163.22    6.99   2
   3  -3   5  152.09    7.13   3
   3   3   5  142.73    6.85   1
  -3  -3  -5  154.94    7.07   2
  -3   3  -5  159.51    6.64   1
   5  -3   5  241.27   11.48   3
  -5   3  -5  248.31   10.73   2
  -5  -3  -5  268.81   11.10   2
  -5   3  -5  244.18   10.45   1
   5   3   5  251.22   10.69   1
   7  -3   5  203.22   11.22   3
  -7   3  -5  218.81    9.58   2
  -7   3  -5  233.81    9.52   1
  -7  -3  -5  211.22    9.94   2
   7   3   5  217.69    9.65   1
   9  -3   5  440.56   19.96   3
  -9   3  -5  453.93   18.51   1
  -9  -3  -5  457.31   19.21   2
   9   3   5  442.57   18.59   1
  -9   3  -5  458.65   18.82   2
 -11   3  -5  573.90   22.28   1
 -11  -3  -5  539.38   22.95   2
 -11   3  -5  542.81   22.57   2
  11  -3   5  512.31   23.45   3
  11   3   5  538.83   22.29   1
  13   3   5  198.83    9.66   1
  13  -3   5  217.12   10.81   3
 -13   3  -5  210.67    9.86   2
 -13   3  -5  210.74    9.58   1
 -13  -3  -5  192.07   10.20   2
  15   3   5  318.57   14.32   1
 -15   3  -5  332.76   14.58   2
  15  -3   5  306.37   15.23   3
 -15   3  -5  330.51   14.32   1
 -15  -3  -5  311.82   14.95   2
 -17   3  -5  119.06    7.27   1
  17   3   5  127.48    7.34   1
 -17  -3  -5  134.32    8.22   2
 -19  -3  -5  106.84    7.97   2
  19   3   5  104.71    7.04   1
 -19   3  -5   97.90    6.88   1
 -21  -3  -5   64.97    7.22   2
  21   3   5   72.04    6.25   1
 -21   3  -5   70.81    6.06   1
  23   3   5   58.79    6.48   1
 -23   3  -5   56.38    6.25   1
 -23  -3  -5   60.36    8.25   2
 -25  -3  -5   36.88    8.34   2
  25   3   5   31.34    6.48   1
 -28   4   5   58.24    7.26   1
 -26  -4   5   67.34    7.96   2
 -26   4   5   44.37    6.18   1
 -24   4   5   64.31    6.16   1
 -24  -4   5   65.83    7.50   2
 -22   4   5  124.04    7.96   1
 -22  -4   5  129.54    9.11   2
  22  -4  -5  129.39    8.17   3
 -20   4   5  110.86    6.87   1
 -20  -4   5  114.41    7.89   2
  20  -4  -5  104.47    7.02   3
  20   4  -5  102.32    6.40   1
 -18  -4   5   48.51    5.36   2
 -18  -4   5   48.66    4.44   3
  18   4  -5   59.72    4.17   1
  18  -4  -5   52.75    4.65   3
 -18   4   5   53.72    4.45   1
  16  -4  -5  210.27   10.37   3
 -16  -4   5  198.75   10.01   3
 -16  -4   5  223.11   10.90   2
 -16   4   5  218.73   10.08   1
  16   4  -5  225.49    9.70   1
 -14  -4   5  261.96   12.03   3
 -14  -4   5  282.06   12.79   2
  14   4  -5  272.98   11.53   1
 -14   4   5  267.58   11.89   1
  14  -4  -5  275.71   12.44   3
  12  -4  -5  312.28   12.51   2
 -12  -4   5  292.95   13.59   2
 -12   4   5  296.09   12.85   1
  12   4  -5  291.71   12.42   1
  12  -4  -5  311.27   13.44   3
 -12  -4   5  298.48   13.07   3
 -10  -4   5  104.03    6.06   2
  10   4  -5  117.28    5.17   1
  10  -4  -5  114.92    5.93   3
 -10   4   5  104.24    5.57   1
 -10  -4   5  102.93    5.64   3
  10  -4  -5  115.19    5.07   2
  -8   4   5  390.84   16.12   1
   8  -4  -5  394.72   15.86   2
  -8  -4   5  389.22   16.46   3
  -8  -4   5  391.33   16.76   2
   8  -4  -5  377.27   16.60   3
   8   4  -5  403.62   15.60   1
  -6  -4   5  418.37   17.47   3
   6   4  -5  425.76   16.49   1
   6   4  -5  423.44   17.65   2
   6  -4  -5  418.52   16.93   2
  -6   4   5  418.28   17.09   1
   6  -4  -5  410.08   17.54   3
  -4  -4   5  615.40   25.46   3
   4   4  -5  615.39   25.44   2
   4   4  -5  623.26   24.30   1
   4  -4  -5  650.55   25.47   3
  -4   4   5  615.53   24.95   1
   2   4  -5  329.85   12.68   1
   2  -4  -5  320.42   13.40   3
   2   4  -5  327.15   13.52   2
  -2  -4   5  308.43   13.57   3
   2  -4  -5  330.64   13.27   2
  -2   4   5  307.30   13.41   1
   0  -4  -5  128.92    5.80   3
   0  -4   5  126.03    6.18   3
   0   4  -5  125.93    5.46   1
   0  -4  -5  130.36    5.96   2
   0   4   5  129.23    6.13   1
   0   4  -5  135.00    5.98   2
   2  -4   5  525.32   21.04   3
   2   4   5  508.68   20.41   1
  -2  -4  -5  486.95   20.76   2
  -2   4  -5  506.35   20.02   1
  -2  -4  -5  502.31   20.38   3
  -2   4  -5  512.49   20.66   2
   4  -4   5  243.33   11.61   3
  -4   4  -5  254.29   10.85   2
  -4   4  -5  262.44   10.60   1
  -4  -4  -5  258.09   11.15   2
   4   4   5  249.88   10.87   1
  -6  -4  -5  615.82   24.83   2
   6  -4   5  587.33   25.98   3
  -6   4  -5  607.53   23.96   1
   6   4   5  597.73   24.17   1
  -6   4  -5  590.28   24.39   2
  -8   4  -5  259.11   11.01   2
   8   4   5  253.11   11.03   1
  -8  -4  -5  251.66   11.46   2
  -8   4  -5  256.24   10.87   1
   8  -4   5  230.88   12.54   3
  10  -4   5  215.56   11.19   3
 -10   4  -5  217.16    9.66   1
 -10  -4  -5  201.62   10.15   2
  10   4   5  214.85    9.81   1
 -10   4  -5  225.27    9.77   2
 -12   4  -5  247.03   11.34   2
  12   4   5  253.65   11.39   1
 -12   4  -5  253.20   11.30   1
  12  -4   5  248.04   12.66   3
 -12  -4  -5  255.32   12.03   2
 -14   4  -5  271.40   11.97   1
 -14   4  -5  261.08   12.04   2
  14   4   5  260.31   11.99   1
 -14  -4  -5  254.85   12.62   2
  14  -4   5  259.46   13.25   3
 -16  -4  -5   54.30    5.40   2
  16   4   5   50.72    4.51   1
 -16   4  -5   44.89    4.28   1
  16  -4   5   49.60    5.97   3
 -18  -4  -5   86.94    7.12   2
 -18   4  -5   81.84    6.06   1
  18   4   5   88.24    6.22   1
 -20   4  -5   49.95    5.39   1
 -20  -4  -5   54.74    6.62   2
  20   4   5   67.96    5.85   1
  22   4   5   59.98    6.27   1
 -22   4  -5   68.62    6.40   1
 -24  -4  -5   51.06    8.23   2
  24   4   5   46.47    6.48   1
 -24   4  -5   38.99    5.95   1
 -26  -4  -5   31.29    9.51   2
 -27  -5   5   43.32    8.19   2
 -27   5   5   35.61    6.18   1
 -25  -5   5   43.32    7.26   2
  25  -5  -5   43.20    6.47   3
 -25   5   5   39.28    5.75   1
  23  -5  -5   40.86    5.56   3
 -23  -5   5   40.89    6.42   2
 -23   5   5   73.80    6.20   1
  21  -5  -5   46.33    5.31   3
 -21   5   5   61.35    5.25   1
 -21  -5   5   60.08    6.35   2
 -19  -5   5  151.54    9.23   2
  19   5  -5  141.12    7.78   1
  19  -5  -5  140.11    8.37   3
 -19   5   5  165.73    8.23   1
  17  -5  -5   38.03    4.15   3
 -17  -5   5   32.87    4.50   2
 -17   5   5   38.83    3.99   1
 -17  -5   5   42.33    3.84   3
  17   5  -5   33.61    3.36   1
 -15  -5   5   90.59    5.54   3
 -15   5   5   93.47    5.54   1
 -15  -5   5   87.59    6.29   2
  15  -5  -5   92.87    5.88   3
  15   5  -5   98.35    5.13   1
 -13  -5   5  172.35    9.19   2
  13  -5  -5  167.54    8.85   3
 -13  -5   5  196.27    8.69   3
  13   5  -5  180.28    8.12   1
 -13   5   5  188.82    8.59   1
 -11  -5   5  221.17   10.57   3
  11  -5  -5  245.40   10.98   3
 -11   5   5  240.59   10.54   1
  11   5  -5  240.51   10.05   1
 -11  -5   5  244.85   11.22   2
   9  -5  -5  325.92   12.94   2
   9   5  -5  324.13   12.98   1
  -9  -5   5  316.07   14.12   2
   9  -5  -5  322.77   14.00   3
  -9  -5   5  312.13   13.69   3
  -9   5   5  311.11   13.53   1
   7  -5  -5  116.07    6.21   3
  -7  -5   5  121.73    6.08   3
   7   5  -5  118.78    5.35   1
   7  -5  -5  124.87    5.28   2
  -7   5   5  117.30    6.02   1
   5   5  -5  462.31   18.32   1
   5  -5  -5  471.99   19.32   3
   5  -5  -5  453.40   18.65   2
  -5   5   5  465.21   18.98   1
  -5  -5   5  461.69   19.29   3
   5   5  -5  466.07   19.42   2
  -3   5   5  126.28    6.58   1
   3  -5  -5  139.65    6.08   2
   3   5  -5  137.09    6.55   2
   3   5  -5  140.02    5.83   1
  -3  -5   5  132.52    6.59   3
   3  -5  -5  130.33    6.38   3
  -1   5   5  262.47   10.98   1
   1  -5  -5  245.82   10.65   3
   1   5  -5  252.14   10.79   2
   1  -5  -5  241.13   10.56   2
  -1  -5   5  249.92   11.00   3
   1   5  -5  246.94   10.11   1
  -1  -5  -5   42.28    2.93   2
  -1  -5  -5   36.22    2.59   3
  -1   5  -5   40.61    2.48   1
  -1   5  -5   41.12    2.86   2
   1  -5   5   45.05    3.36   3
   1   5   5   34.39    2.99   1
  -3   5  -5  263.58   11.33   1
  -3  -5  -5  268.08   11.39   3
  -3  -5  -5  272.11   11.95   2
   3  -5   5  310.53   12.58   3
  -3   5  -5  278.53   11.69   2
   3   5   5  269.92   11.75   1
  -5  -5  -5  127.67    6.50   2
   5  -5   5  117.47    7.72   3
   5   5   5  130.46    6.32   1
  -5   5  -5  127.24    6.06   2
  -5   5  -5  127.34    5.94   1
   7  -5   5  306.05   16.34   3
  -7   5  -5  354.38   14.69   2
  -7   5  -5  347.12   14.52   1
   7   5   5  381.14   14.87   1
  -7  -5  -5  346.52   15.20   2
  -9   5  -5  284.16   12.51   1
  -9   5  -5  287.28   12.56   2
   9   5   5  297.29   12.75   1
   9  -5   5  316.18   14.62   3
  -9  -5  -5  292.04   13.21   2
 -11  -5  -5  245.33   11.71   2
  11  -5   5  226.94   12.59   3
 -11   5  -5  246.27   10.95   1
  11   5   5  246.10   11.07   1
 -11   5  -5  247.51   10.93   2
  13  -5   5  136.82    8.69   3
 -13  -5  -5  127.28    7.63   2
  13   5   5  130.27    7.05   1
 -13   5  -5  130.23    6.90   1
  15   5   5   51.35    4.63   1
 -15   5  -5   64.32    4.79   1
  15  -5   5   58.36    6.40   3
 -15  -5  -5   64.57    5.65   2
  17  -5   5   36.27    5.97   3
 -17   5  -5   35.56    4.25   1
 -17  -5  -5   36.16    5.11   2
  17   5   5   36.86    4.29   1
 -19  -5  -5   16.31    4.73   2
  19   5   5   15.39    3.99   1
 -19   5  -5   21.64    3.93   1
 -21  -5  -5   27.08    5.97   2
  21   5   5   16.25    4.50   1
 -21   5  -5   17.14    4.33   1
 -23  -5  -5   41.66    7.91   2
 -23   5  -5   32.62    5.39   1
  23   5   5   36.40    5.95   1
 -25  -5  -5   47.00    8.35   2
  25   5   5   40.05    7.01   1
 -28  -6   5    2.66    8.94   2
  26  -6  -5    7.89    5.92   3
 -26   6   5   16.42    5.06   1
 -26  -6   5    2.32    6.36   2
  24  -6  -5   15.43    5.41   3
 -24   6   5   23.88    5.08   1
 -24  -6   5   15.38    6.07   2
  22  -6  -5   14.80    4.46   3
 -22  -6   5   24.53    5.53   2
 -22   6   5   15.30    4.08   1
 -20   6   5   46.29    4.65   1
  20  -6  -5   40.32    4.88   3
 -20  -6   5   36.20    5.36   2
  18  -6  -5   10.53    3.26   3
 -18  -6   5    6.89    3.60   2
 -18   6   5    6.24    3.03   1
 -16  -6   5  168.38    8.32   3
  16   6  -5  166.59    7.95   1
 -16   6   5  162.89    8.45   1
  16  -6  -5  154.66    8.71   3
 -16  -6   5  173.21    9.44   2
 -14  -6   5   29.95    3.93   2
 -14   6   5   23.48    3.17   1
 -14  -6   5   26.57    3.23   3
  14  -6  -5   25.05    3.35   3
  14   6  -5   23.79    2.69   1
 -12   6   5   56.76    4.03   1
  12  -6  -5   50.96    4.19   3
 -12  -6   5   52.37    3.87   3
  12   6  -5   55.07    3.51   1
 -12  -6   5   46.06    4.53   2
  10   6  -5   33.87    2.61   1
 -10   6   5   29.98    3.01   1
  10  -6  -5   34.09    3.37   3
 -10  -6   5   33.31    3.49   2
 -10  -6   5   34.42    3.02   3
  -8  -6   5   97.80    5.26   3
  -8   6   5  113.40    5.40   1
   8   6  -5   88.49    4.62   1
  -8  -6   5   89.02    5.42   2
   8  -6  -5   92.45    5.40   3
   6  -6  -5   99.89    4.56   2
  -6   6   5   99.66    5.44   1
   6   6  -5   98.59    5.61   2
   6  -6  -5  103.46    5.56   3
  -6  -6   5   94.75    5.32   3
  -4  -6   5   22.30    2.67   3
   4   6  -5   21.40    2.60   2
  -4   6   5   22.72    2.72   1
   4  -6  -5   21.10    2.60   3
  -2   6   5   58.75    3.95   1
   2  -6  -5   54.22    3.49   3
   2   6  -5   50.46    3.03   1
  -2  -6   5   40.24    3.83   3
   2  -6  -5   50.53    3.25   2
   2   6  -5   55.25    3.68   2
   0   6  -5    5.95    1.47   1
   0  -6   5    5.81    2.80   3
   0  -6  -5    6.67    1.86   2
   0   6   5    7.00    2.14   1
   0   6  -5    3.60    1.70   2
   0  -6  -5    6.21    1.94   3
  -2  -6  -5  112.07    5.33   3
   2   6   5  104.49    5.74   1
  -2  -6  -5  102.58    5.57   2
  -2   6  -5  109.32    5.19   1
  -2   6  -5  108.23    5.40   2
   2  -6   5  115.01    6.32   3
  -4   6  -5   17.81    2.12   2
  -4   6  -5   15.40    1.95   1
  -4  -6  -5   17.43    2.43   2
   4   6   5   11.40    2.15   1
   4  -6   5    9.51    3.09   3
  -4  -6  -5   14.72    2.05   3
  -6   6  -5   17.07    2.05   2
  -6  -6  -5    9.83    2.30   2
   6  -6   5    3.60    3.30   3
   6   6   5    9.07    2.08   1
  -6   6  -5   11.69    1.95   1
   8  -6   5   17.91    4.23   3
  -8   6  -5   10.12    2.09   2
  -8   6  -5    9.34    1.95   1
   8   6   5   12.30    2.30   1
  -8  -6  -5   14.92    2.65   2
  10  -6   5   52.81    5.88   3
 -10   6  -5   54.87    3.87   1
 -10  -6  -5   48.45    4.45   2
  10   6   5   51.29    4.05   1
 -10   6  -5   55.71    3.82   2
 -12  -6  -5  109.72    6.83   2
  12   6   5  118.63    6.45   1
  12  -6   5  114.19    8.36   3
 -12   6  -5  109.99    6.19   1
  14   6   5   26.39    3.56   1
  14  -6   5   26.17    5.46   3
 -14  -6  -5   25.75    4.10   2
 -14   6  -5   27.80    3.40   1
  16   6   5   10.09    3.11   1
  16  -6   5    9.74    5.27   3
 -16  -6  -5   15.79    4.13   2
 -16   6  -5   14.16    3.09   1
 -18  -6  -5   33.69    5.34   2
  18  -6   5   26.42    6.48   3
 -18   6  -5   30.23    4.14   1
  18   6   5   25.71    4.24   1
  20   6   5   32.52    4.95   1
 -20  -6  -5   36.67    6.02   2
 -20   6  -5   33.03    4.68   1
  22   6   5   11.39    4.75   1
 -22  -6  -5    1.89    5.93   2
 -22   6  -5    8.35    4.26   1
 -24   6  -5   10.41    5.15   1
  24   6   5   11.72    5.73   1
  27  -7  -5    2.81    6.38   3
 -27  -7   5   -0.34    7.87   2
 -27   7   5    4.65    5.91   1
  25  -7  -5   -2.33    5.47   3
 -25   7   5   -0.84    4.54   1
 -25  -7   5    4.75    6.28   2
 -23   7   5    2.37    4.05   1
 -23  -7   5   -4.16    5.03   2
  23  -7  -5   10.37    4.72   3
  21  -7  -5    0.00    3.88   3
 -21  -7   5   -2.77    4.01   2
 -21   7   5    2.10    3.46   1
 -19   7   5    2.21    3.08   1
 -19  -7   5    2.37    3.65   2
  19  -7  -5    1.52    3.22   3
 -17  -7   5    9.16    3.63   2
  17  -7  -5    2.91    3.05   3
 -17   7   5    3.24    2.83   1
  15  -7  -5  104.49    6.68   3
  15   7  -5  102.04    5.82   1
 -15  -7   5  101.00    6.07   3
 -15  -7   5  101.29    7.13   2
 -15   7   5   97.56    6.32   1
  13   7  -5    1.20    1.97   1
 -13   7   5    5.59    2.35   1
 -13  -7   5    2.91    2.71   2
  13  -7  -5    2.39    2.45   3
 -13  -7   5   -1.33    2.28   3
 -11  -7   5   79.10    5.08   3
 -11   7   5   85.55    5.16   1
 -11  -7   5   75.34    5.59   2
  11  -7  -5   89.48    5.64   3
  11   7  -5   87.36    4.68   1
  -9   7   5   16.88    2.60   1
   9   7  -5   14.53    2.08   1
  -9  -7   5   18.29    2.62   3
   9  -7  -5   20.35    2.89   3
  -9  -7   5   15.02    2.86   2
  -7   7   5    1.23    1.78   1
  -7  -7   5    3.38    1.95   3
  -7  -7   5    4.46    2.04   2
   7  -7  -5    0.39    2.12   3
   7   7  -5    3.06    1.59   1
  -5   7   5   38.57    3.41   1
   5  -7  -5   37.43    3.32   3
   5   7  -5   36.27    2.69   1
  -5  -7   5   31.82    3.19   3
   5  -7  -5   37.45    2.46   2
   5   7  -5   34.02    3.35   2
   3   7  -5    0.91    1.77   2
  -3   7   5    0.98    1.82   1
   3   7  -5    1.29    1.44   1
   3  -7  -5   -0.19    1.84   3
   3  -7  -5    3.50    1.57   2
  -3  -7   5    0.67    2.04   3
   1   7  -5   54.72    3.27   1
  -1  -7   5   45.54    3.91   3
   1  -7  -5   51.71    3.68   3
  -1   7   5   52.35    4.01   1
   1   7  -5   55.38    3.65   2
   1  -7  -5   54.98    3.41   2
   1  -7   5    4.77    2.40   3
  -1  -7  -5    1.19    1.90   3
  -1   7  -5    3.21    1.74   2
  -1  -7  -5   -0.41    1.64   2
   1   7   5   -0.35    1.80   1
  -1   7  -5    1.98    1.47   1
  -3  -7  -5    0.35    1.88   3
  -3  -7  -5    0.15    1.73   2
  -3   7  -5    1.70    1.50   1
   3   7   5   -1.16    1.65   1
   3  -7   5    7.01    2.62   3
  -3   7  -5    3.04    1.79   2
  -5   7  -5   57.92    3.78   2
  -5   7  -5   61.05    3.80   1
  -5  -7  -5   68.29    4.38   2
  -5  -7  -5   58.50    4.46   3
   5  -7   5   52.10    5.65   3
   5   7   5   58.84    4.13   1
  -7   7  -5    2.44    1.65   1
  -7   7  -5    6.03    1.84   2
  -7  -7  -5    1.96    2.13   2
   7  -7   5   -0.17    3.49   3
   7   7   5    2.06    1.85   1
  -9   7  -5   10.73    2.27   1
   9   7   5   10.13    2.52   1
  -9  -7  -5    9.04    2.64   2
   9  -7   5    6.60    3.96   3
  11   7   5    6.78    2.45   1
 -11  -7  -5    4.29    2.75   2
  11  -7   5    8.17    4.19   3
 -11   7  -5    5.74    2.25   1
  13   7   5    1.01    2.37   1
  13  -7   5    5.63    4.59   3
 -13  -7  -5    2.73    2.92   2
 -13   7  -5   -0.11    2.18   1
  15  -7   5   25.21    5.78   3
 -15   7  -5   22.44    3.64   1
 -15  -7  -5   24.39    4.48   2
  15   7   5   25.84    3.81   1
 -17   7  -5   -2.01    2.92   1
  17  -7   5    1.76    5.59   3
 -17  -7  -5    5.34    3.91   2
  17   7   5    1.05    2.93   1
 -19  -7  -5    2.62    4.49   2
 -19   7  -5    2.41    3.52   1
  19  -7   5    9.73    7.07   3
  19   7   5    3.18    3.60   1
 -21  -7  -5    2.91    5.34   2
  21   7   5   10.28    4.57   1
 -21   7  -5    4.03    4.06   1
  23   7   5    4.76    4.99   1
 -23   7  -5   -1.54    4.31   1
 -23  -7  -5    0.97    5.93   2
  26  -8  -5   -1.19    6.05   3
 -26  -8   5    3.22    6.94   2
 -26   8   5    9.66    5.50   1
 -24   8   5    5.98    4.66   1
 -24  -8   5    3.57    6.08   2
  24  -8  -5    3.45    5.38   3
  22  -8  -5    2.60    4.75   3
 -22   8   5    0.17    3.77   1
 -22  -8   5    6.31    5.13   2
 -20   8   5   42.69    5.05   1
  20  -8  -5   40.71    5.40   3
 -20  -8   5   54.23    6.38   2
 -18  -8   5    0.81    3.68   2
 -18   8   5   -2.23    2.88   1
  18  -8  -5    5.91    3.42   3
 -16  -8   5  138.75    8.69   2
  16  -8  -5  134.86    8.22   3
 -16   8   5  137.23    7.80   1
 -14  -8   5    3.40    3.03   2
 -14   8   5   13.93    3.12   1
  14  -8  -5    7.72    3.06   3
 -14  -8   5    9.15    2.88   3
  12   8  -5   50.97    3.82   1
  12  -8  -5   49.96    4.61   3
 -12  -8   5   49.38    4.20   3
 -12  -8   5   53.39    4.88   2
 -12   8   5   54.33    4.41   1
 -10  -8   5   18.96    2.81   3
 -10   8   5   17.87    2.95   1
  10  -8  -5   18.72    3.12   3
 -10  -8   5   19.44    3.19   2
  10   8  -5   13.80    2.38   1
  -8  -8   5   42.77    3.66   3
   8  -8  -5   34.24    3.66   3
  -8   8   5   30.27    3.37   1
   8   8  -5   34.46    2.95   1
  -8  -8   5   35.99    3.64   2
  -6  -8   5   58.73    4.25   3
   6   8  -5   48.83    4.28   2
   6  -8  -5   63.98    4.44   3
   6   8  -5   57.26    3.68   1
  -6   8   5   58.56    4.30   1
  -4  -8   5   19.76    2.93   3
   4   8  -5   23.89    2.39   1
   4   8  -5   25.19    2.99   2
   4  -8  -5   22.32    2.99   3
  -4   8   5   24.10    2.99   1
   4  -8  -5   20.95    2.24   2
   2  -8  -5   56.47    4.08   3
  -2  -8   5   60.09    4.54   3
   2  -8  -5   59.03    3.67   2
   2   8  -5   57.24    4.10   2
  -2   8   5   54.75    4.34   1
   2   8  -5   62.62    3.70   1
   0  -8   5   92.60    5.69   3
   0  -8  -5   86.14    4.82   2
   0  -8  -5   84.19    5.04   3
   0   8   5   85.50    5.22   1
   0   8  -5   81.25    4.84   2
   0   8  -5   86.91    4.62   1
  -2   8  -5  129.22    6.12   1
   2   8   5  126.07    6.69   1
  -2  -8  -5  120.29    6.36   3
  -2   8  -5  112.34    6.11   2
   2  -8   5  144.53    7.36   3
  -2  -8  -5  129.73    6.51   2
  -4   8  -5   21.59    2.43   2
  -4  -8  -5   18.84    3.29   3
   4   8   5   21.77    2.81   1
  -4  -8  -5   15.96    2.63   2
  -4   8  -5   17.24    2.25   1
   4  -8   5   10.93    3.41   3
  -6   8  -5   68.61    4.17   2
  -6   8  -5   67.33    4.17   1
  -6  -8  -5   61.50    4.61   2
   6  -8   5   49.25    6.18   3
   6   8   5   58.86    4.47   1
  -8  -8  -5    7.83    2.56   2
  -8   8  -5    9.25    2.25   1
   8  -8   5    3.04    3.98   3
   8   8   5    3.93    2.24   1
 -10   8  -5   22.77    3.09   1
  10  -8   5   23.73    5.44   3
 -10  -8  -5   29.70    3.88   2
  10   8   5   26.11    3.40   1
 -12   8  -5   48.54    4.21   1
 -12  -8  -5   54.27    5.13   2
  12   8   5   45.90    4.45   1
  12  -8   5   54.78    6.94   3
  14  -8   5   53.04    7.28   3
 -14  -8  -5   53.46    5.55   2
 -14   8  -5   57.67    4.74   1
  14   8   5   58.39    4.94   1
 -16   8  -5   11.80    3.42   1
  16  -8   5   25.46    6.39   3
  16   8   5   12.48    3.62   1
 -16  -8  -5   14.95    4.40   2
 -18  -8  -5   47.93    6.37   2
  18  -8   5   55.25    8.38   3
 -18   8  -5   45.06    5.15   1
  18   8   5   42.86    4.99   1
  20  -8   5   33.24    9.33   3
 -20   8  -5   24.84    4.82   1
  20   8   5   17.60    4.75   1
 -20  -8  -5   29.59    6.18   2
  22   8   5    9.84    5.07   1
 -22  -8  -5    9.41    6.38   2
 -22   8  -5    9.69    4.77   1
 -25  -9   5   17.57    7.35   2
  25  -9  -5   20.72    6.57   3
 -25   9   5   24.81    5.98   1
 -23   9   5   33.31    5.66   1
 -23  -9   5   35.63    7.00   2
  23  -9  -5   29.87    6.28   3
 -21   9   5    9.21    4.37   1
 -21  -9   5   15.51    5.53   2
  21  -9  -5   17.58    5.06   3
 -19   9   5  142.10    8.48   1
  19  -9  -5  139.01    9.19   3
 -19  -9   5  139.30    9.79   2
  17  -9  -5   76.99    6.36   3
 -17   9   5   68.70    5.72   1
 -17  -9   5   64.58    6.54   2
  15  -9  -5  169.55    9.24   3
 -15   9   5  160.40    8.90   1
 -15  -9   5  151.92    9.34   2
 -13  -9   5   93.99    6.72   2
 -13  -9   5   88.12    5.98   3
  13  -9  -5   92.09    6.57   3
 -13   9   5  102.82    6.28   1
 -11  -9   5   76.35    5.31   3
 -11  -9   5   81.40    5.87   2
 -11   9   5   77.90    5.48   1
  11  -9  -5   71.10    5.65   3
  -9  -9   5  134.52    7.46   2
  -9  -9   5  136.00    7.25   3
   9  -9  -5  131.48    7.53   3
  -9   9   5  126.40    7.28   1
   9   9  -5  133.73    6.76   1
  -7  -9   5   75.10    5.01   3
  -7   9   5   64.13    4.98   1
   7   9  -5   73.36    4.51   1
   7  -9  -5   64.98    4.97   3
  -5  -9   5  110.34    6.46   3
   5  -9  -5  116.11    6.42   3
   5   9  -5  119.65    5.84   1
   5   9  -5  105.15    6.25   2
  -5   9   5  102.06    6.38   1
  -3   9   5   96.63    5.67   1
  -3  -9   5   87.77    5.69   3
   3  -9  -5   91.86    5.65   3
   3  -9  -5   97.77    5.00   2
   3   9  -5   86.16    5.51   2
   3   9  -5   96.62    5.10   1
  -1  -9   5  146.13    8.06   3
   1  -9  -5  164.23    7.74   3
   1  -9  -5  141.54    7.17   2
   1   9  -5  149.11    7.14   1
   1   9  -5  145.08    7.42   2
  -1   9   5  156.74    7.86   1
  -1  -9  -5  101.21    5.73   2
  -1   9  -5  114.11    5.84   2
  -1  -9  -5  102.20    6.03   3
   1   9   5  111.22    6.31   1
  -1   9  -5  109.50    5.66   1
   1  -9   5  108.51    6.55   3
   3   9   5  200.63   10.02   1
  -3  -9  -5  190.41    9.78   2
  -3  -9  -5  210.96   10.22   3
  -3   9  -5  212.10    9.52   1
  -3   9  -5  218.65    9.56   2
   3  -9   5  226.25   11.13   3
  -5   9  -5   75.24    4.61   2
   5   9   5   66.23    4.96   1
  -5  -9  -5   71.85    5.00   2
  -5   9  -5   70.28    4.46   1
   5  -9   5   73.53    6.70   3
   7   9   5   88.96    5.68   1
  -7   9  -5   79.17    5.04   1
  -7  -9  -5   76.10    5.59   2
   7  -9   5   84.33    7.76   3
   9   9   5   70.44    5.14   1
  -9   9  -5   69.14    4.80   1
   9  -9   5   75.59    7.75   3
  -9  -9  -5   71.74    5.55   2
 -11   9  -5  115.10    6.80   1
  11  -9   5  123.75    9.93   3
  11   9   5  120.76    6.99   1
 -11  -9  -5  120.85    7.53   2
  13  -9   5   56.30    7.72   3
  13   9   5   64.76    5.29   1
 -13   9  -5   63.71    5.07   1
 -13  -9  -5   64.47    5.81   2
 -15  -9  -5   64.62    6.25   2
  15  -9   5   59.96    8.29   3
  15   9   5   64.64    5.48   1
 -17   9  -5   60.48    5.70   1
  17  -9   5   48.05    8.53   3
 -17  -9  -5   47.84    6.32   2
  17   9   5   59.64    5.70   1
  19   9   5   24.81    4.92   1
  19  -9   5   62.85    9.82   3
 -19  -9  -5   41.52    6.64   2
 -19   9  -5   48.16    5.58   1
 -21  -9  -5   28.33    6.56   2
 -21   9  -5   26.53    5.38   1
  21   9   5   17.97    5.17   1
  23   9   5   18.90    6.15   1
  24 -10  -5   22.43    6.75   3
 -24 -10   5   30.59    7.77   2
 -24  10   5   25.98    6.29   1
  22 -10  -5   54.92    7.02   3
 -22 -10   5   61.07    7.79   2
 -22  10   5   55.01    6.69   1
  20 -10  -5   67.25    7.17   3
 -20 -10   5   74.17    7.69   2
 -20  10   5   83.03    6.69   1
 -18 -10   5  115.11    8.83   2
  18 -10  -5  122.49    8.78   3
 -18  10   5  132.43    8.28   1
 -16  10   5  214.67   10.74   1
  16 -10  -5  196.20   10.95   3
 -16 -10   5  193.22   11.22   2
  14 -10  -5   46.11    5.33   3
 -14  10   5   55.10    5.05   1
 -14 -10   5   49.74    5.33   2
  12 -10  -5   57.14    5.38   3
 -12  10   5   65.14    5.26   1
 -12 -10   5   54.78    4.89   3
 -12 -10   5   54.26    5.24   2
  10 -10  -5  114.24    7.63   3
 -10 -10   5  137.75    7.63   2
 -10 -10   5  114.72    7.12   3
 -10  10   5  135.12    7.49   1
   8  10  -5  154.83    7.74   1
  -8 -10   5  155.60    8.29   2
   8 -10  -5  158.84    8.56   3
  -8 -10   5  145.45    8.09   3
  -8  10   5  145.38    8.13   1
  -6 -10   5  142.03    7.68   3
   6 -10  -5  129.06    7.53   3
   6  10  -5  120.59    7.45   2
  -6  10   5  128.54    7.31   1
   6  10  -5  132.94    6.74   1
   4  10  -5  202.68    9.48   2
  -4 -10   5  151.07    9.29   3
   4  10  -5  199.87    8.79   1
   4 -10  -5  200.87    9.63   3
  -4  10   5  186.11    9.39   1
   2  10  -5  357.40   15.29   1
   2 -10  -5  371.16   15.47   2
  -2 -10   5  353.84   16.30   3
  -2  10   5  367.62   16.02   1
   2 -10  -5  361.88   16.09   3
   2  10  -5  356.47   15.84   2
   0  10  -5  300.20   13.34   1
   0 -10   5  306.72   14.38   3
   0  10  -5  297.71   13.61   2
   0  10   5  295.67   13.91   1
   0 -10  -5  287.86   13.49   2
   0 -10  -5  372.14   14.16   3
  -2  10  -5  332.50   13.87   1
  -2 -10  -5  314.01   14.55   3
  -2 -10  -5  322.95   14.23   2
  -2  10  -5  312.45   13.95   2
   2 -10   5  318.72   15.01   3
   2  10   5  316.19   14.46   1
  -4  10  -5  137.43    6.85   1
  -4 -10  -5  129.77    7.17   2
   4  10   5  116.60    7.24   1
   4 -10   5  135.01    8.84   3
   6 -10   5   71.90    7.44   3
  -6  10  -5   67.24    4.74   1
  -6 -10  -5   65.96    5.16   2
   6  10   5   59.34    5.01   1
  -8  10  -5   89.91    5.81   1
  -8 -10  -5  105.83    6.69   2
   8 -10   5   78.74    8.34   3
   8  10   5  104.93    6.47   1
 -10  10  -5   95.13    6.21   1
 -10 -10  -5  102.66    6.93   2
  10  10   5  110.04    6.84   1
  10 -10   5   96.95    9.22   3
  12 -10   5  172.52   12.45   3
  12  10   5  159.11    9.13   1
 -12 -10  -5  174.41    9.84   2
 -12  10  -5  182.54    9.22   1
 -14  10  -5  115.14    7.20   1
 -14 -10  -5  104.08    7.92   2
  14  10   5  107.66    7.32   1
  14 -10   5  110.75   10.34   3
 -16  10  -5   48.21    5.38   1
  16 -10   5   60.94    8.92   3
  16  10   5   53.53    5.63   1
 -16 -10  -5   57.69    6.51   2
 -18  10  -5  115.17    7.88   1
 -18 -10  -5  103.47    8.68   2
  18 -10   5   97.53   12.17   3
  18  10   5   84.30    7.44   1
  20  10   5   40.88    6.36   1
  20 -10   5   56.54   11.44   3
 -20 -10  -5   45.76    7.71   2
 -20  10  -5   54.68    6.51   1
  22  10   5   31.22    6.37   1
 -23  11   5   19.05    6.07   1
  23 -11  -5   20.03    6.57   3
 -21 -11   5   24.67    6.20   2
  21 -11  -5   16.18    5.91   3
 -21  11   5   23.38    5.37   1
  19 -11  -5  110.11    8.89   3
 -19  11   5  120.18    8.60   1
 -19 -11   5  127.81    9.51   2
 -17  11   5  145.78    8.67   1
 -17 -11   5  106.17    8.50   2
  17 -11  -5  107.27    8.42   3
  15 -11  -5  139.78    8.94   3
 -15  11   5  141.97    8.57   1
 -15 -11   5  143.01    9.04   2
 -13 -11   5  158.24    9.21   2
 -13  11   5  167.47    9.00   1
  13 -11  -5  136.65    9.02   3
 -11 -11   5  214.00   10.92   2
  11 -11  -5  192.15   10.92   3
 -11  11   5  213.01   10.76   1
 -11 -11   5  208.68   10.59   3
  -9 -11   5  191.74    9.59   3
   9 -11  -5  188.09    9.94   3
  -9 -11   5  179.62    9.60   2
  -9  11   5  162.74    9.50   1
   7 -11  -5  126.59    7.73   3
   7  11  -5  131.39    7.54   2
  -7  11   5   92.86    6.86   1
  -7 -11   5  115.13    7.11   3
  -5  11   5   95.91    6.41   1
  -5 -11   5   92.20    6.45   3
   5  11  -5   95.75    6.44   2
   5 -11  -5  101.23    6.70   3
   5  11  -5   96.14    5.83   1
   3  11  -5   83.38    5.10   1
  -3 -11   5   71.61    5.89   3
   3  11  -5   81.24    5.47   2
   3 -11  -5   66.74    5.68   3
  -3  11   5   85.44    5.80   1
  -1  11   5   79.51    5.93   1
   1  11  -5   88.19    5.61   2
  -1 -11   5   84.13    6.57   3
   1 -11  -5  104.68    6.33   3
   1  11  -5   87.75    5.44   1
  -1  11  -5  195.69    9.58   1
  -1  11  -5  203.87    9.74   2
   1  11   5  188.86   10.19   1
  -1 -11  -5  220.17    9.94   2
  -1 -11  -5  211.87   10.70   3
   1 -11   5  206.09   10.99   3
   3 -11   5  212.57   11.07   3
   3  11   5  204.11   10.21   1
  -3  11  -5  193.22    9.60   1
  -3 -11  -5  196.28    9.90   2
   5 -11   5  174.13   10.62   3
  -5 -11  -5  170.02    8.91   2
  -5  11  -5  155.99    8.34   1
   5  11   5  170.21    9.05   1
  -7 -11  -5   32.01    4.27   2
   7 -11   5   41.81    6.39   3
   7  11   5   31.14    4.19   1
  -7  11  -5   46.97    4.16   1
  -9  11  -5  230.83   11.45   1
  -9 -11  -5  262.48   12.43   2
   9 -11   5  229.61   14.62   3
   9  11   5  238.81   11.91   1
  11 -11   5   72.83    9.01   3
 -11  11  -5   81.28    6.04   1
  11  11   5   95.13    6.82   1
 -11 -11  -5   88.83    6.96   2
 -13  11  -5   81.10    6.09   1
 -13 -11  -5   71.95    6.87   2
  13 -11   5   60.07    8.85   3
  13  11   5   59.53    5.77   1
 -15 -11  -5   65.51    6.72   2
 -15  11  -5   51.66    5.60   1
  15 -11   5   42.40    9.18   3
  15  11   5   54.21    5.72   1
 -17 -11  -5   79.60    7.85   2
  17  11   5   65.31    6.73   1
  17 -11   5   86.13   11.37   3
 -17  11  -5   80.54    6.93   1
 -19 -11  -5   30.44    6.57   2
 -19  11  -5   20.95    5.43   1
  19 -11   5   24.45   10.37   3
  19  11   5   31.05    5.82   1
  21 -11   5   48.90   12.78   3
  21  11   5   50.20    7.13   1
 -20  12   5   45.29    6.28   1
  20 -12  -5   58.23    7.29   3
 -20 -12   5   43.44    6.99   2
  18 -12  -5   69.50    7.40   3
 -18  12   5   71.49    7.03   1
 -18 -12   5   68.28    7.40   2
 -16 -12   5   84.29    7.35   2
  16 -12  -5   72.88    7.17   3
 -16  12   5   62.74    6.48   1
 -14 -12   5   73.13    6.79   2
 -14  12   5   80.91    6.61   1
  14 -12  -5   74.19    6.86   3
  12 -12  -5   90.23    7.15   3
 -12  12   5   88.39    6.78   1
 -12 -12   5   80.76    6.84   2
  10 -12  -5  150.13    8.95   3
 -10 -12   5  140.11    8.45   3
 -10  12   5  136.41    8.34   1
 -10 -12   5  147.93    8.60   2
   8 -12  -5  115.65    7.78   3
  -8 -12   5  118.31    7.50   3
  -8  12   5  106.31    7.25   1
   6  12  -5   90.40    6.72   2
  -6 -12   5   94.98    6.78   3
   6 -12  -5   92.85    6.90   3
  -6  12   5  107.96    6.87   1
   4 -12  -5   66.88    5.67   3
  -4 -12   5   54.14    5.51   3
   4  12  -5   73.72    5.51   2
  -4  12   5   52.80    5.13   1
   2  12  -5  162.29    8.04   1
   2  12  -5  156.55    8.25   2
   2 -12  -5  146.09    8.80   3
  -2  12   5  152.34    8.48   1
  -2 -12   5  137.65    9.10   3
   0  12  -5   27.45    3.58   1
   0  12  -5   33.81    3.90   2
   0 -12   5   28.13    4.96   3
   0  12   5   38.47    4.31   1
   0 -12  -5   33.99    5.04   3
  -2 -12  -5   34.73    4.28   2
   2 -12   5   46.50    5.57   3
  -2  12  -5   47.44    4.31   1
   2  12   5   49.23    4.78   1
  -4 -12  -5   35.55    4.44   2
  -4  12  -5   40.56    4.18   1
   4  12   5   35.15    4.42   1
   6  12   5  108.60    7.20   1
  -6 -12  -5  104.12    7.17   2
   6 -12   5   95.99    8.59   3
  -6  12  -5  111.74    6.78   1
   8 -12   5   56.46    7.73   3
  -8  12  -5   68.16    5.48   1
  -8 -12  -5   66.81    6.01   2
   8  12   5   74.84    6.04   1
  10 -12   5   45.02    7.99   3
  10  12   5   70.93    6.03   1
 -10 -12  -5   68.50    6.36   2
 -10  12  -5   71.74    5.71   1
 -12 -12  -5   85.50    7.19   2
 -12  12  -5   80.20    6.40   1
  12 -12   5   63.53    9.51   3
  12  12   5   74.13    6.50   1
  14  12   5   71.77    6.98   1
  14 -12   5   65.72   10.24   3
 -14 -12  -5   89.64    7.87   2
 -14  12  -5   93.41    7.02   1
  16  12   5   44.70    6.05   1
  16 -12   5   53.37   10.45   3
 -16  12  -5   56.00    6.33   1
 -16 -12  -5   50.62    7.06   2
  18  12   5   17.22    5.33   1
 -18 -12  -5   20.03    6.23   2
  18 -12   5   21.18   10.68   3
 -18  12  -5   26.49    5.77   1
  20  12   5   13.80    5.91   1
  20 -12   5   21.26   12.15   3
 -19 -13   5   22.87    6.16   2
 -19  13   5   13.72    5.30   1
  19 -13  -5   21.72    6.31   3
  17 -13  -5   11.54    6.06   3
 -17  13   5   11.41    4.79   1
 -17 -13   5    7.61    5.01   2
 -15 -13   5   16.08    5.02   2
 -15  13   5   16.29    4.59   1
  15 -13  -5   12.10    5.40   3
 -13 -13   5   13.47    4.43   2
 -13  13   5   15.00    4.21   1
  13 -13  -5   10.35    4.79   3
  11 -13  -5   30.45    5.36   3
 -11 -13   5   33.51    4.85   2
 -11  13   5   29.85    4.56   1
  -9  13   5   41.77    5.04   1
   9 -13  -5   43.17    5.48   3
  -9 -13   5   38.14    5.13   3
  -7  13   5   28.31    4.28   1
   7 -13  -5   19.29    4.56   3
   7  13  -5   23.32    4.54   2
  -7 -13   5   27.42    4.82   3
   5 -13  -5   19.32    4.30   3
   5  13  -5   13.11    4.00   2
  -5  13   5    9.36    3.25   1
  -5 -13   5    7.30    4.16   3
  -3  13   5   25.51    4.01   1
   3 -13  -5   32.95    5.04   3
   3  13  -5   28.97    4.38   2
  -3 -13   5   34.61    4.85   3
  -1  13   5   17.59    3.72   1
   1  13  -5   17.71    3.74   1
   1 -13  -5   11.38    5.00   3
  -1 -13   5   14.77    4.48   3
  -1  13  -5   70.55    5.47   1
   1 -13   5   74.36    6.51   3
   1  13   5   68.60    5.82   1
  -3  13  -5    3.25    3.15   1
   3  13   5    3.15    3.13   1
   3 -13   5    1.55    3.96   3
  -5  13  -5   47.07    4.79   1
  -5 -13  -5   55.73    5.35   2
   5 -13   5   41.70    5.97   3
   5  13   5   50.21    5.30   1
  -7  13  -5   30.39    4.48   1
  -7 -13  -5   38.65    5.20   2
   7  13   5   33.14    4.86   1
  -9 -13  -5   23.66    4.85   2
  -9  13  -5   24.69    4.21   1
   9 -13   5   23.78    6.37   3
   9  13   5   21.34    4.40   1
  11 -13   5   32.60    7.84   3
  11  13   5   29.67    5.17   1
 -11 -13  -5   28.18    5.30   2
 -11  13  -5   32.66    4.85   1
  13 -13   5   22.75    8.39   3
 -13 -13  -5   16.21    5.42   2
  13  13   5   15.12    5.21   1
 -13  13  -5   15.20    4.70   1
  15  13   5   20.65    5.84   1
  15 -13   5   56.52   10.55   3
 -15 -13  -5   22.69    5.85   2
 -15  13  -5   26.47    5.64   1
  17  13   5   10.72    6.16   1
 -17 -13  -5   14.09    5.95   2
  17 -13   5   11.58    9.96   3
 -17  13  -5   27.48    6.17   1
 -18  14   5    2.70    5.35   1
  18 -14  -5    2.11    6.09   3
 -18 -14   5    4.45    5.62   2
 -16 -14   5   -2.17    4.96   2
 -16  14   5   10.53    4.93   1
  16 -14  -5   -0.28    5.18   3
 -14 -14   5    0.98    4.69   2
 -14  14   5   -4.34    3.92   1
  14 -14  -5   -0.62    5.09   3
  12 -14  -5   14.94    5.22   3
 -12  14   5    5.16    4.04   1
 -12 -14   5    4.25    4.13   2
  10  14  -5    9.63    4.39   2
  10 -14  -5    2.96    4.51   3
 -10  14   5   -1.20    3.26   1
   8  14  -5   -0.59    3.81   2
   8 -14  -5    6.42    4.32   3
  -8 -14   5    8.00    4.20   3
  -8  14   5   -1.84    3.35   1
   6 -14  -5    6.24    4.29   3
  -6  14   5    1.12    3.09   1
   6  14  -5    3.26    4.07   2
  -6 -14   5    6.67    4.12   3
   4 -14  -5   26.70    5.17   3
  -4  14   5   19.98    3.94   1
  -4 -14   5   17.82    4.55   3
   4  14  -5   13.31    4.33   2
   2 -14  -5   24.12    5.83   3
  -2 -14   5   15.37    4.58   3
  -2  14   5   13.46    3.73   1
   0 -14   5   29.98    5.13   3
   0  14   5   27.53    4.42   1
  -2  14  -5    3.27    3.61   1
   2 -14   5    3.89    4.16   3
   2  14   5    5.63    3.61   1
   4 -14   5   31.80    5.45   3
   4  14   5   24.08    4.53   1
  -4  14  -5   29.30    4.59   1
   6 -14   5    2.48    4.69   3
   6  14   5    3.39    3.70   1
  -6 -14  -5   -3.16    3.96   2
  -6  14  -5    2.42    3.65   1
   8  14   5   -0.71    3.97   1
  -8  14  -5    1.88    3.69   1
  -8 -14  -5    3.92    4.25   2
   8 -14   5    1.28    5.53   3
  10  14   5   -0.65    4.24   1
 -10  14  -5   -1.41    3.90   1
  10 -14   5    4.64    6.74   3
 -10 -14  -5    2.22    4.53   2
  12  14   5   -2.30    4.62   1
 -12  14  -5    1.06    4.17   1
 -12 -14  -5    5.70    5.14   2
  12 -14   5   -3.31    6.84   3
 -14 -14  -5    2.87    5.53   2
 -14  14  -5    1.30    5.27   1
  14  14   5    2.48    5.47   1
  14 -14   5    1.59    8.35   3
  16 -14   5   -2.18    9.77   3
  16  14   5   -4.49    5.47   1
 -16  14  -5   -1.88    5.29   1
 -16 -14  -5   -8.19    5.47   2
 -17 -15   5    1.45    6.00   2
 -15 -15   5   15.09    5.97   2
 -15  15   5   13.22    5.22   1
  15 -15  -5   16.53    6.41   3
  13 -15  -5   23.45    6.08   3
 -13  15   5    9.15    4.57   1
  11  15  -5   30.16    5.94   2
  11 -15  -5   23.79    6.14   3
 -11  15   5   22.23    5.47   1
   9 -15  -5   20.43    5.61   3
  -9  15   5   20.58    4.81   1
   9  15  -5   22.64    5.26   2
  -7  15   5    0.97    3.52   1
  -7 -15   5    3.46    4.52   3
   7 -15  -5    0.30    5.02   3
   7  15  -5    4.60    4.57   2
  -5 -15   5   17.31    5.43   3
  -5  15   5   22.44    4.51   1
   5 -15  -5   21.39    6.33   3
  -3 -15   5   16.18    4.80   3
  -3  15   5   11.81    4.36   1
   3 -15  -5    9.29    6.09   3
  -1 -15   5   23.77    5.28   3
  -1  15   5   13.66    4.13   1
   1 -15   5   -2.68    4.37   3
   1  15   5   -1.33    3.46   1
   3 -15   5    5.85    4.68   3
   3  15   5    3.52    3.91   1
  -5  15  -5   35.44    5.50   1
   5  15   5   38.96    5.61   1
   5 -15   5   41.66    6.29   3
   7  15   5   10.80    4.85   1
  -7  15  -5    3.99    4.44   1
   7 -15   5    8.90    6.01   3
  -9 -15  -5   13.00    5.42   2
   9 -15   5    3.36    6.12   3
  -9  15  -5    8.16    4.72   1
   9  15   5    9.41    5.27   1
  11  15   5    6.42    5.25   1
 -11  15  -5    5.43    5.01   1
  11 -15   5   11.07    7.02   3
 -11 -15  -5    4.75    5.44   2
 -13 -15  -5    9.12    6.04   2
 -13  15  -5    6.96    5.52   1
  13 -15   5   15.80    8.58   3
  13  15   5    9.86    5.75   1
 -15  15  -5    1.50    6.05   1
  15  15   5   -4.59    6.06   1
 -15 -15  -5    3.55    6.32   2
  14  16  -5   37.18    6.94   2
  14 -16  -5   33.61    7.76   3
 -14  16   5   25.60    6.37   1
 -12  16   5   41.68    6.49   1
  12 -16  -5   46.68    7.55   3
  12  16  -5   47.43    7.06   2
  10 -16  -5   26.43    6.72   3
 -10  16   5   19.90    5.25   1
  10  16  -5   24.18    6.05   2
   8 -16  -5   45.07    7.44   3
  -8  16   5   44.84    6.04   1
  -6 -16   5   39.85    6.24   3
  -6  16   5   34.79    5.53   1
   6 -16  -5   39.15    8.19   3
   4 -16  -5  108.99   10.91   3
  -4 -16   5   97.88    8.39   3
  -4  16   5   88.03    7.47   1
  -2 -16   5   42.36    6.41   3
  -2  16   5   51.04    5.97   1
   0  16   5   60.72    6.46   1
   0 -16   5   68.24    7.37   3
   2  16   5   32.75    5.33   1
   2 -16   5   18.39    5.78   3
   4  16   5   34.13    5.78   1
   4 -16   5   26.34    5.94   3
   6  16   5   37.63    6.20   1
   6 -16   5   57.90    7.21   3
   8  16   5   33.03    6.68   1
   8 -16   5   49.49    7.43   3
  -8  16  -5   42.13    6.65   1
 -10 -16  -5   17.44    6.63   2
  10  16   5   25.91    6.42   1
  10 -16   5   30.62    7.86   3
 -10  16  -5   19.23    6.20   1
 -12  16  -5   27.71    6.48   1
  12  16   5   18.21    6.64   1
 -12 -16  -5   23.57    7.09   2
 -14  16  -5   17.79    7.29   1
  13  17  -5   57.44    8.57   2
 -11  17   5   39.26    6.65   1
   9 -17  -5   36.52    8.78   3
  -9  17   5   30.36    5.93   1
  -7  17   5   41.93    6.34   1
   7 -17  -5   50.92    9.58   3
   5 -17  -5   52.17   10.25   3
  -5 -17   5   44.94    7.02   3
  -5  17   5   51.56    6.58   1
  -3 -17   5   55.39    6.91   3
  -3  17   5   59.82    6.54   1
  -1 -17   5   54.12    7.47   3
   1  17   5   32.88    5.77   1
   1 -17   5   23.61    6.25   3
   3  17   5   30.95    5.90   1
   3 -17   5   32.07    6.67   3
   5  17   5   45.90    6.68   1
   5 -17   5   47.00    7.39   3
   7  17   5   45.62    7.14   1
   7 -17   5   47.14    7.76   3
   9  17   5   56.44    7.94   1
   8 -18  -5   66.21   11.93   3
  -6  18   5   37.26    6.54   1
  -4 -18   5   28.70    7.42   3
  -4  18   5   29.38    6.19   1
  -2  18   5   32.59    6.00   1
  -2 -18   5   30.26    7.17   3
   0 -18   5   43.64    7.42   3
   0  18   5   46.12    6.79   1
   2  18   5   86.80    8.24   1
   4 -18   5   42.08    7.85   3
   4  18   5   51.33    7.20   1
   6  18   5   37.13    6.97   1
  -3 -19   5   13.73    9.81   3
  -1 -19   5   48.51    9.14   3
 -26   0   6   56.86    6.39   1
 -24   0   6  106.38    7.39   1
 -22   0   6   84.74    6.30   1
  22   0  -6   87.51    6.27   3
 -20   0   6  127.61    7.69   3
 -20   0   6  133.64    7.60   2
 -20   0   6  135.78    7.40   1
 -18   0   6  108.77    6.47   3
 -18   0   6  116.19    6.40   2
 -18   0   6   96.81    5.93   1
 -16   0   6  456.34   20.16   3
 -16   0   6  489.46   19.51   1
 -14   0   6  257.96   11.56   3
  14   0  -6  263.32   11.47   2
 -14   0   6  247.39   10.96   1
  12   0  -6  290.42   12.62   2
 -12   0   6  290.16   12.77   3
 -12   0   6  292.26   12.11   1
 -10   0   6  290.27   12.13   1
 -10   0   6  289.22   12.84   3
  10   0  -6  312.15   12.72   2
  -8   0   6   40.09    2.96   3
  -8   0   6   37.73    2.32   1
   8   0  -6   38.67    2.77   2
  -6   0   6  811.04   31.52   1
   6   0  -6  803.53   32.59   2
  -6   0   6  821.07   32.79   3
  -4   0   6  711.90   28.62   3
   4   0  -6  689.33   28.49   2
  -4   0   6  724.29   27.54   1
  -2   0   6   26.95    2.06   3
   2   0  -6   35.69    2.26   2
  -2   0   6   30.60    1.85   1
   0   0   6  456.42   17.67   1
   0   0   6  449.95   18.24   3
   0   0  -6  438.86   18.35   2
   2   0   6 1338.84   53.19   3
   2   0   6 1348.59   51.88   1
  -2   0  -6 1326.54   53.26   2
  -4   0  -6 1941.54   77.87   2
   4   0   6 1943.10   77.78   3
   4   0   6 2008.08   76.00   1
   6   0   6  368.06   15.51   1
   6   0   6  374.02   15.49   3
  -6   0  -6  397.39   16.04   2
   8   0   6  249.66   10.73   1
  -8   0  -6  252.21   10.93   2
   8   0   6  237.64   10.33   3
  10   0   6  169.45    8.33   1
  10   0   6  178.50    8.05   3
 -10   0  -6  184.92    8.59   2
 -12   0  -6  142.16    7.21   2
  12   0   6  128.70    7.03   1
  14   0   6  178.75    8.89   1
 -14   0  -6  173.54    9.22   2
  16   0   6  129.55    7.83   1
 -16   0  -6  146.09    8.37   2
 -18   0  -6  175.03    9.92   2
  18   0   6  155.78    9.08   1
  20   0   6   40.38    5.17   1
 -20   0  -6   58.45    6.49   2
  22   0   6   20.48    4.80   1
  24   0   6   25.11    5.70   1
 -27   1   6   29.68    5.88   1
 -25   1   6   62.31    6.27   1
  23  -1  -6   76.30    6.45   3
 -23  -1   6   81.31    6.22   1
 -23  -1   6   92.00    7.35   2
 -23   1   6   96.56    6.55   1
 -21  -1   6   77.78    5.80   3
 -21  -1   6   78.77    5.50   1
  21  -1  -6   58.60    5.41   3
 -21   1   6   71.77    5.64   1
 -21  -1   6   74.12    5.95   2
 -19  -1   6  119.59    7.30   2
 -19  -1   6  126.88    6.87   1
 -19   1   6  128.32    7.07   1
  19  -1  -6  123.42    7.05   2
 -19  -1   6  125.22    7.34   3
  17  -1  -6  142.43    7.19   2
 -17  -1   6  132.96    7.45   2
 -17   1   6  138.47    7.51   3
 -17  -1   6  135.06    6.95   1
 -17   1   6  147.96    7.16   1
 -17  -1   6  138.16    7.39   3
 -15   1   6  122.04    6.84   3
 -15   1   6  137.42    6.53   1
  15  -1  -6  136.52    6.62   2
 -15  -1   6  127.35    6.87   3
 -15  -1   6  134.52    6.98   2
 -15  -1   6  124.96    6.28   1
 -13   1   6  208.70    9.23   1
  13  -1  -6  213.21    9.42   2
 -13   1   6  215.28    9.80   3
 -13  -1   6  204.40    9.64   3
 -13  -1   6  206.67    9.07   1
  13   1  -6  216.87    9.74   2
  11   1  -6  158.39    7.30   2
 -11   1   6  151.57    6.84   1
 -11  -1   6  150.12    6.67   1
  11  -1  -6  142.63    6.95   2
 -11  -1   6  152.66    7.28   3
 -11   1   6  150.38    7.30   3
  -9  -1   6  417.30   16.72   1
  -9   1   6  431.57   17.71   3
  -9   1   6  420.79   16.89   1
   9   1  -6  423.08   17.60   2
  -9  -1   6  414.89   17.63   3
   9  -1  -6  422.34   17.37   2
  -7   1   6  379.85   15.04   1
  -7  -1   6  368.17   14.79   1
  -7  -1   6  387.63   15.79   3
  -7   1   6  380.24   15.76   3
   7   1  -6  368.37   15.68   2
   7  -1  -6  376.78   15.53   2
  -5   1   6  173.48    7.77   3
  -5  -1   6  186.12    7.84   3
   5  -1  -6  177.92    7.65   2
  -5   1   6  177.02    7.34   1
  -5  -1   6  170.40    6.99   1
   5   1  -6  176.28    7.76   2
  -3  -1   6  162.84    7.02   3
   3  -1  -6  156.51    6.93   2
  -3   1   6  158.31    6.95   3
  -3   1   6  155.09    6.72   1
   3   1  -6  157.43    6.98   2
  -1   1   6  347.24   12.98   1
  -1  -1   6  325.78   12.68   1
  -1   1   6  322.18   13.26   3
   1   1  -6  306.99   13.35   2
  -1  -1   6  318.45   13.35   3
   1  -1  -6  311.54   13.35   2
   1   1   6  389.15   15.41   1
   1  -1   6  387.44   15.24   1
  -1   1  -6  366.88   15.86   2
  -1  -1  -6  390.06   15.93   2
   1   1   6  388.60   15.66   3
   1  -1   6  389.24   15.81   3
   3  -1   6   57.88    3.20   3
   3   1   6   61.19    2.99   3
  -3   1  -6   65.68    3.48   2
  -3  -1  -6   59.28    3.46   2
   3  -1   6   52.07    3.14   1
   3   1   6   59.96    3.31   1
   5   1   6  967.11   38.34   3
   5  -1   6  955.41   38.60   3
   5   1   6  973.15   37.84   1
  -5   1  -6  973.30   38.76   2
  -5  -1  -6  951.44   38.81   2
  -7  -1  -6  344.05   14.65   2
   7  -1   6  339.51   14.26   3
   7   1   6  333.86   13.85   3
  -7   1  -6  348.57   14.54   2
  -7   1  -6  350.98   14.16   1
   7   1   6  331.17   14.17   1
   9   1   6   73.61    4.33   1
  -9   1  -6   65.60    4.14   1
  -9   1  -6   68.86    4.38   2
   9   1   6   69.38    3.52   3
   9  -1   6   72.49    4.44   3
  -9  -1  -6   72.77    4.61   2
 -11  -1  -6  264.61   12.05   2
 -11   1  -6  256.54   11.86   2
  11  -1   6  243.36   12.25   3
  11   1   6  269.62   11.64   1
 -11   1  -6  275.59   11.61   1
  13   1   6  108.55    6.00   1
 -13   1  -6   99.27    6.13   2
 -13   1  -6  103.76    5.86   1
 -13  -1  -6   96.51    6.43   2
 -15   1  -6  189.52    9.69   2
  15   1   6  184.10    9.35   1
 -15  -1  -6  180.58    9.71   2
  17  -1   6  126.64    7.64   1
 -17   1  -6  130.85    8.33   2
  17   1   6  128.40    7.57   1
 -17  -1  -6  128.40    8.40   2
  19   1   6   71.56    6.03   1
 -19  -1  -6   96.20    7.22   2
 -19   1  -6   75.53    6.97   2
  19  -1   6   67.69    6.14   1
 -21  -1  -6   34.38    6.13   2
  21   1   6   28.27    4.78   1
  21  -1   6   29.01    5.21   1
  23  -1   6   20.51    5.28   1
  23   1   6   26.29    5.44   1
 -23  -1  -6   29.61    7.42   2
  25  -1   6   30.48    6.75   1
  25   1   6   43.99    6.70   1
 -28   2   6   21.35    6.14   1
 -26   2   6   34.08    5.65   1
  24  -2  -6   31.05    4.88   3
 -24  -2   6   25.38    5.37   2
 -24   2   6   24.09    4.46   1
 -22   2   6   86.56    6.10   1
  22  -2  -6   73.14    6.03   3
 -22  -2   6   83.12    6.71   2
  22   2  -6   73.24    6.01   1
 -22  -2   6   70.35    6.23   3
 -20  -2   6   82.07    6.20   3
 -20  -2   6  101.72    6.88   2
  20  -2  -6   94.80    6.33   3
 -20   2   6  101.74    6.30   1
 -18  -2   6   76.62    5.48   3
 -18  -2   6   90.87    6.13   2
 -18  -2   6   74.97    5.01   1
 -18   2   6   84.54    5.40   1
  18  -2  -6   83.55    5.62   3
 -16  -2   6   86.20    5.47   3
 -16  -2   6   88.32    5.73   2
 -16   2   6   90.38    5.81   3
 -16   2   6   95.34    5.29   1
 -16  -2   6   91.01    5.05   1
  16  -2  -6   89.92    5.09   2
 -14   2   6   94.24    5.35   3
  14  -2  -6   84.16    4.66   2
 -14   2   6   83.45    4.77   1
 -14  -2   6   82.88    5.03   3
 -14  -2   6   81.22    4.57   1
 -14  -2   6   92.97    5.37   2
 -12   2   6  273.65   12.46   3
 -12   2   6  284.67   11.95   1
 -12  -2   6  268.42   11.64   1
  12  -2  -6  296.73   12.03   2
 -12  -2   6  285.39   12.39   3
 -10  -2   6  253.64   11.04   3
 -10   2   6  247.84   10.55   1
 -10   2   6  252.75   11.15   3
 -10  -2   6  243.70   10.24   1
  10  -2  -6  244.12   10.64   2
  10   2  -6  262.10   11.21   2
  -8   2   6  214.26    9.81   3
  -8   2   6  219.59    9.31   1
  -8  -2   6  216.53    8.93   1
   8   2  -6  229.05    9.87   2
   8  -2  -6  225.66    9.47   2
  -8  -2   6  222.44    9.82   3
  -6   2   6   64.60    3.43   1
   6  -2  -6   69.00    3.46   2
  -6   2   6   62.54    3.69   3
  -6  -2   6   59.36    3.69   3
   6   2  -6   66.49    3.75   2
   4   2  -6  472.98   20.04   2
  -4   2   6  496.09   20.05   3
  -4  -2   6  494.92   20.12   3
   4  -2  -6  489.64   19.89   2
  -4   2   6  499.28   19.54   1
   2  -2  -6  399.21   16.42   2
  -2   2   6  404.02   16.41   3
  -2  -2   6  419.05   16.58   3
   2   2  -6  381.10   16.47   2
  -2   2   6  402.53   16.17   1
   0  -2   6   50.70    2.78   3
   0  -2  -6   39.53    2.63   2
   0   2   6   42.27    2.60   1
   0   2   6   41.70    2.42   3
   0   2  -6   41.61    2.68   2
   2   2   6   58.23    3.19   1
  -2   2  -6   61.34    2.92   1
  -2  -2  -6   54.05    3.35   2
  -2   2  -6   52.95    3.28   2
   2  -2   6   52.80    3.14   3
   2   2   6   53.76    2.77   3
  -4  -2  -6  281.08   11.82   2
   4  -2   6  275.22   11.60   3
  -4   2  -6  274.48   11.25   1
   4   2   6  270.84   11.06   3
   4   2   6  266.76   11.42   1
  -4   2  -6  266.59   11.61   2
   6  -2   6  158.21    7.36   3
  -6  -2  -6  146.63    7.37   2
  -6   2  -6  157.19    7.03   1
   6   2   6  155.43    7.14   1
  -6   2  -6  151.61    7.22   2
   8   2   6  394.25   16.39   1
  -8   2  -6  407.44   16.36   1
  -8   2  -6  386.92   16.64   2
  -8  -2  -6  382.24   16.85   2
   8  -2   6  404.83   17.10   3
 -10   2  -6   62.45    4.03   2
  10  -2   6   51.26    4.87   3
 -10   2  -6   58.53    3.87   1
  10   2   6   53.21    3.83   1
 -10  -2  -6   45.01    4.02   2
  12   2   6   41.70    3.71   1
 -12   2  -6   41.96    3.62   1
 -12  -2  -6   42.36    4.09   2
 -12   2  -6   49.10    3.90   2
  12  -2   6   33.36    4.77   3
  14   2   6  201.65    9.79   1
 -14   2  -6  198.31    9.57   1
 -14  -2  -6  191.69   10.08   2
 -14   2  -6  209.26    9.92   2
 -16   2  -6  115.72    7.23   2
 -16  -2  -6  111.92    7.44   2
  16   2   6   99.27    6.64   1
 -16   2  -6   98.71    6.33   1
 -18  -2  -6   98.20    7.38   2
  18   2   6   93.90    6.60   1
 -18   2  -6   91.81    6.47   1
 -18   2  -6   94.79    7.28   2
  20   2   6   10.33    3.69   1
 -20  -2  -6   -1.08    4.33   2
  22   2   6   -1.99    4.04   1
  22  -2   6    5.78    4.59   1
 -22  -2  -6   11.43    6.19   2
  24   2   6   30.56    6.02   1
 -24  -2  -6   19.70    7.66   2
  24  -2   6   31.17    6.27   1
 -29   3   6    2.25    6.62   1
 -27   3   6   -0.14    4.83   1
  25  -3  -6    1.98    4.68   3
 -25  -3   6    5.83    5.04   2
 -25   3   6   13.09    4.68   1
  23  -3  -6    0.73    3.58   3
 -23  -3   6    0.69    4.39   2
 -23   3   6    6.23    3.54   1
 -21  -3   6    4.22    3.86   3
  21  -3  -6   -1.03    2.93   3
 -21  -3   6    6.30    3.93   2
 -21   3   6    6.73    3.25   1
  19   3  -6    8.47    2.93   1
 -19  -3   6   19.52    4.03   2
 -19  -3   6   10.08    3.21   3
  19  -3  -6   13.50    3.29   3
 -19   3   6   15.84    3.20   1
  17  -3  -6    9.95    2.70   3
  17   3  -6   11.56    2.42   1
 -17  -3   6    8.23    2.74   3
 -17   3   6   14.32    2.75   1
 -17  -3   6   13.14    3.21   2
  15  -3  -6   17.25    2.48   2
  15  -3  -6   11.86    2.62   3
 -15   3   6   19.78    2.69   1
 -15  -3   6   24.04    3.23   2
  15   3  -6   21.32    2.48   1
 -15  -3   6   15.13    2.65   3
 -13   3   6    2.33    2.14   3
 -13   3   6   -0.26    1.65   1
 -13  -3   6    1.07    1.88   3
  13   3  -6    1.47    1.49   1
  13  -3  -6    0.69    1.52   2
 -13  -3   6   -1.41    1.87   2
  11  -3  -6   19.04    2.02   2
 -11   3   6   18.58    2.28   1
  11   3  -6   19.20    1.89   1
 -11   3   6   20.92    2.67   3
 -11  -3   6   18.47    2.47   3
   9  -3  -6    3.45    1.44   2
   9   3  -6    0.37    1.73   2
   9   3  -6    3.03    1.20   1
  -9  -3   6    0.94    1.73   3
  -9   3   6    2.47    1.84   3
  -9   3   6    3.31    1.59   1
  -7   3   6   57.07    3.56   3
   7   3  -6   52.23    3.55   2
   7   3  -6   46.92    2.45   1
   7  -3  -6   43.81    2.86   2
  -7   3   6   51.75    3.20   1
  -7  -3   6   52.67    3.44   3
   5   3  -6   63.24    3.80   2
  -5   3   6   65.14    3.74   3
   5  -3  -6   67.78    3.48   2
  -5  -3   6   61.10    3.77   3
  -5   3   6   71.94    3.81   1
  -3  -3   6   16.75    1.93   3
  -3   3   6   18.39    2.07   1
   3   3  -6   20.60    2.04   2
  -3   3   6   22.50    1.96   3
   3  -3  -6   21.07    1.85   2
   1  -3  -6   25.66    2.16   2
   1   3  -6   25.95    1.56   1
  -1   3   6   27.84    2.03   3
  -1  -3   6   27.20    2.23   3
   1   3  -6   26.86    2.23   2
  -1   3   6   28.74    2.36   1
   1   3   6    9.79    1.63   1
  -1   3  -6    5.85    1.13   1
  -1  -3  -6    4.52    1.54   2
  -1   3  -6    8.88    1.62   2
   1   3   6    8.50    1.28   3
   1  -3   6   10.54    1.73   3
  -3   3  -6   76.81    4.13   2
   3   3   6   76.01    4.06   1
   3  -3   6   72.11    4.17   3
   3   3   6   70.01    3.44   3
  -3  -3  -6   74.91    4.22   2
  -3   3  -6   73.41    3.72   1
  -5  -3  -6   18.15    2.52   2
   5   3   6   15.50    2.19   1
  -5   3  -6   23.24    2.13   1
   5  -3   6   17.28    2.48   3
  -5   3  -6   18.67    2.27   2
  -7   3  -6   21.36    2.48   2
  -7  -3  -6   24.58    2.78   2
  -7   3  -6   24.70    2.41   1
   7   3   6   24.63    2.60   1
   7  -3   6   23.05    3.09   3
   9   3   6    3.57    1.88   1
  -9   3  -6    4.36    1.99   2
  -9  -3  -6    0.25    1.88   2
  -9   3  -6    2.91    1.68   1
   9  -3   6    4.41    3.11   3
  11  -3   6    4.53    3.62   3
 -11   3  -6    4.91    2.16   2
  11   3   6    6.61    2.21   1
 -11  -3  -6    6.80    2.45   2
 -11   3  -6    2.72    1.85   1
 -13   3  -6   15.87    3.08   2
 -13   3  -6   22.22    2.99   1
  13  -3   6   13.49    4.40   3
  13   3   6   14.22    2.79   1
 -13  -3  -6   15.62    3.27   2
 -15   3  -6   39.77    4.41   2
 -15  -3  -6   44.61    4.91   2
 -15   3  -6   41.14    4.16   1
  15   3   6   44.34    4.14   1
 -17   3  -6   14.72    3.22   1
 -17  -3  -6   21.34    4.44   2
  17   3   6   13.05    3.27   1
  19   3   6    6.66    3.29   1
 -19  -3  -6    2.56    4.31   2
 -19   3  -6    6.91    3.25   1
 -21   3  -6    2.55    3.68   1
  21   3   6    3.89    3.95   1
 -21  -3  -6   10.95    5.11   2
 -23  -3  -6   -1.63    6.07   2
  23   3   6    2.97    4.58   1
  25  -3   6   10.19    6.65   1
 -25  -3  -6    5.39    7.52   2
  25   3   6   11.77    5.77   1
 -28   4   6    9.02    5.57   1
 -26  -4   6   11.61    5.97   2
 -26   4   6    5.57    4.78   1
  26  -4  -6   -0.15    5.13   3
 -24  -4   6   -0.76    4.96   2
  24  -4  -6    8.90    4.64   3
 -24   4   6   10.22    4.24   1
 -22   4   6   26.29    4.61   1
  22  -4  -6   22.13    4.39   3
 -22  -4   6   21.93    4.94   2
 -20  -4   6   26.63    4.26   3
 -20   4   6   36.30    3.98   1
 -20  -4   6   28.52    4.82   2
  20  -4  -6   29.06    4.19   3
 -18   4   6   13.49    3.08   1
  18   4  -6    9.05    2.67   1
 -18  -4   6   15.75    3.86   2
  18  -4  -6   16.22    3.20   3
 -18  -4   6   10.34    3.12   3
  16  -4  -6   21.30    3.20   3
  16   4  -6   26.18    2.78   1
 -16  -4   6   23.85    3.19   3
 -16   4   6   24.40    3.22   1
 -16  -4   6   28.21    3.89   2
 -14   4   6   28.92    2.90   1
 -14  -4   6   26.92    3.02   3
  14  -4  -6   27.28    3.14   3
  14   4  -6   22.55    2.43   1
 -14  -4   6   22.23    3.34   2
 -12  -4   6   -0.04    1.93   2
  12  -4  -6    2.23    1.55   2
 -12   4   6    5.07    1.87   1
  12   4  -6    1.09    1.43   1
 -12  -4   6    1.63    1.92   3
  12  -4  -6    3.14    1.91   3
 -10   4   6   39.96    3.02   1
  10   4  -6   37.32    2.43   1
 -10  -4   6   35.18    3.12   3
  10  -4  -6   33.07    3.09   3
  10  -4  -6   35.77    2.45   2
   8   4  -6  119.79    6.15   2
  -8   4   6  107.84    5.67   1
  -8   4   6  105.86    5.88   3
   8   4  -6  117.47    5.01   1
  -8  -4   6  108.88    5.84   3
   8  -4  -6  122.97    5.32   2
   6  -4  -6   52.78    3.02   2
   6   4  -6   46.65    2.52   1
  -6   4   6   54.12    3.41   1
  -6   4   6   50.20    3.47   3
   6   4  -6   47.53    3.55   2
  -6  -4   6   53.36    3.48   3
  -4  -4   6   51.90    3.41   3
  -4   4   6   46.64    3.43   1
   4  -4  -6   51.25    2.99   2
   4   4  -6   44.53    3.35   2
  -4   4   6   53.42    3.28   3
  -2  -4   6    0.84    1.54   3
   2   4  -6    0.21    0.78   1
   2   4  -6    4.40    1.62   2
   2  -4  -6    1.44    1.38   2
  -2   4   6    5.49    1.84   1
  -2   4   6    2.84    1.45   3
   0   4   6    2.80    1.35   3
   0  -4   6    5.79    1.83   3
   0   4  -6    1.20    1.50   2
   0   4  -6    1.81    1.10   1
   0  -4  -6    0.94    1.49   2
   0   4   6    3.06    1.63   1
   2   4   6    2.03    1.61   1
  -2  -4  -6    0.95    1.28   3
  -2   4  -6    1.06    1.24   1
   2  -4   6    0.66    1.71   3
  -2  -4  -6    0.82    1.73   2
  -2   4  -6    0.37    1.49   2
   4  -4   6   40.02    3.62   3
  -4  -4  -6   51.77    3.53   2
  -4   4  -6   48.07    3.00   1
  -4   4  -6   50.49    3.29   2
   4   4   6   47.82    3.37   1
  -6   4  -6   19.07    2.33   2
  -6   4  -6   20.87    2.21   1
  -6  -4  -6   24.45    2.75   2
   6   4   6   23.98    2.57   1
   6  -4   6   19.14    2.99   3
  -8   4  -6    1.76    1.53   1
   8   4   6    3.28    1.80   1
  -8   4  -6    2.03    1.78   2
  -8  -4  -6   -0.97    1.81   2
   8  -4   6    2.21    2.86   3
  10  -4   6   56.65    5.73   3
 -10  -4  -6   55.43    4.53   2
  10   4   6   62.82    4.31   1
 -10   4  -6   62.90    4.08   1
 -10   4  -6   64.02    4.16   2
  12  -4   6   82.28    7.06   3
  12   4   6   78.54    5.25   1
 -12  -4  -6   78.65    5.75   2
 -12   4  -6   84.57    5.05   1
 -12   4  -6   82.56    5.27   2
 -14   4  -6    6.94    2.97   2
  14   4   6    3.22    2.43   1
  14  -4   6    2.51    4.49   3
 -14  -4  -6    0.40    3.00   2
 -14   4  -6    1.79    2.19   1
 -16  -4  -6    5.52    3.52   2
 -16   4  -6    7.15    2.75   1
  16   4   6   10.43    3.02   1
 -18   4  -6   -5.62    2.71   1
  18   4   6    3.48    2.92   1
 -18  -4  -6    8.78    4.03   2
  20   4   6   24.99    4.59   1
 -20  -4  -6   44.08    6.31   2
 -20   4  -6   35.01    4.74   1
 -22  -4  -6   -3.05    5.52   2
  22   4   6    5.87    4.28   1
 -22   4  -6    1.36    3.82   1
  24   4   6    7.73    5.10   1
 -24  -4  -6   10.29    7.27   2
 -24   4  -6   13.44    4.83   1
 -27  -5   6    9.67    6.85   2
 -27   5   6   10.74    5.43   1
  27  -5  -6   11.25    6.25   3
 -25  -5   6   37.33    6.95   2
 -25   5   6   31.00    5.74   1
  25  -5  -6   35.63    6.14   3
 -23   5   6   36.57    5.11   1
 -23  -5   6   21.33    5.68   2
  23  -5  -6   42.50    5.48   3
 -21   5   6    7.51    3.75   1
 -21  -5   6    7.85    4.27   2
  21  -5  -6    8.95    3.86   3
 -19  -5   6   63.23    5.38   3
  19  -5  -6   70.40    5.55   3
 -19   5   6   69.22    5.29   1
 -19  -5   6   69.08    6.32   2
 -17   5   6    1.97    2.55   1
  17  -5  -6    4.96    2.78   3
 -17  -5   6    6.31    3.17   2
 -17  -5   6    1.12    2.62   3
 -15   5   6  116.94    6.47   1
 -15  -5   6  112.32    7.10   2
 -15  -5   6  119.35    6.46   3
  15   5  -6  110.31    5.84   1
  15  -5  -6  119.26    6.74   3
 -13  -5   6   44.36    3.60   3
 -13   5   6   38.83    3.37   1
  13   5  -6   41.26    3.03   1
  13  -5  -6   39.22    3.69   3
 -13  -5   6   41.08    4.09   2
 -11  -5   6   90.63    5.59   2
  11   5  -6   87.10    4.53   1
 -11  -5   6   90.29    5.20   3
 -11   5   6   92.01    5.13   1
  11  -5  -6   95.79    5.44   3
  -9  -5   6   92.60    5.23   3
   9   5  -6   92.68    5.59   2
  -9   5   6   99.04    5.21   1
   9   5  -6   93.07    4.46   1
   9  -5  -6   99.91    4.50   2
   9  -5  -6   95.09    5.44   3
   7  -5  -6  108.10    5.92   3
  -7   5   6  115.89    5.87   1
   7  -5  -6  118.78    5.22   2
   7   5  -6  112.52    6.11   2
   7   5  -6  111.45    5.06   1
  -7  -5   6  114.43    5.90   3
  -5   5   6  260.61   11.89   1
   5  -5  -6  287.58   11.53   2
  -5  -5   6  272.03   12.07   3
   5   5  -6  270.67   11.07   1
   5  -5  -6  279.91   12.07   3
   5   5  -6  283.48   12.19   2
   3  -5  -6   58.73    3.95   3
   3  -5  -6   63.74    3.68   2
   3   5  -6   75.13    4.20   2
  -3   5   6   73.47    4.38   1
  -3  -5   6   65.65    4.20   3
   3   5  -6   66.71    3.21   1
   1  -5  -6    9.44    1.90   2
   1   5  -6    8.92    1.33   1
   1  -5  -6    8.34    1.85   3
   1   5  -6   10.51    1.93   2
  -1   5   6   14.21    2.34   1
  -1  -5   6    8.39    2.17   3
  -1   5  -6  124.14    5.68   1
   1  -5   6  129.63    6.65   3
   1   5   6  129.03    6.36   1
  -1   5  -6  131.82    6.22   2
  -1  -5  -6  125.63    5.90   3
  -1  -5  -6  132.55    6.25   2
  -3  -5  -6   97.27    4.68   3
   3  -5   6  104.30    5.71   3
   3   5   6  104.67    5.30   1
  -3  -5  -6   88.94    5.26   2
  -3   5  -6   99.56    5.13   2
  -3   5  -6  103.97    4.83   1
  -5  -5  -6  157.80    7.75   2
  -5   5  -6  167.24    7.46   2
   5   5   6  159.99    7.61   1
   5  -5   6  158.35    8.26   3
  -5   5  -6  157.53    7.20   1
  -7   5  -6  190.77    8.24   2
   7   5   6  166.49    8.28   1
   7  -5   6  174.54    9.67   3
  -7  -5  -6  182.88    8.68   2
  -7   5  -6  175.68    8.07   1
   9   5   6   72.78    4.82   1
  -9  -5  -6   80.52    5.28   2
  -9   5  -6   79.90    4.64   1
  -9   5  -6   83.12    4.77   2
  11   5   6  192.97    9.51   1
 -11   5  -6  209.36    9.42   1
 -11  -5  -6  205.22   10.10   2
  11  -5   6  189.60   11.44   3
 -11   5  -6  204.04    9.46   2
  13   5   6   36.90    3.82   1
 -13   5  -6   31.14    3.67   2
 -13  -5  -6   28.93    4.29   2
  13  -5   6   35.10    6.01   3
 -13   5  -6   34.84    3.58   1
 -15   5  -6   30.62    3.77   1
  15  -5   6   31.77    6.21   3
  15   5   6   26.83    3.75   1
 -15  -5  -6   25.53    4.45   2
  17   5   6   11.52    3.29   1
 -17  -5  -6   15.77    4.25   2
 -17   5  -6    8.96    3.10   1
  19   5   6   24.58    4.38   1
 -19   5  -6   27.56    4.41   1
 -19  -5  -6   32.41    5.69   2
 -21   5  -6   20.19    4.61   1
 -21  -5  -6   15.91    5.96   2
  21   5   6   20.35    4.73   1
  23   5   6   29.92    5.79   1
 -23  -5  -6   27.89    7.23   2
 -23   5  -6   24.68    5.42   1
 -25  -5  -6    9.02    8.13   2
  28  -6  -6   42.57    8.66   3
 -28  -6   6   30.48    9.64   2
 -26   6   6   63.58    6.90   1
 -26  -6   6   55.93    8.24   2
  26  -6  -6   46.50    7.06   3
  24  -6  -6   86.67    7.78   3
 -24  -6   6   83.35    8.57   2
 -24   6   6  102.42    7.53   1
 -22  -6   6  101.17    8.17   2
  22  -6  -6   76.69    6.98   3
 -22   6   6   89.14    6.72   1
 -20  -6   6   74.33    6.92   2
  20  -6  -6   92.81    6.78   3
 -20   6   6   84.70    6.16   1
 -18   6   6   60.88    5.06   1
 -18  -6   6   67.66    5.36   3
 -18  -6   6   62.34    5.92   2
  18  -6  -6   65.69    5.57   3
  16  -6  -6  122.07    7.18   3
 -16  -6   6  128.80    7.77   2
 -16  -6   6  109.88    6.71   3
 -16   6   6  119.28    6.85   1
 -14  -6   6   13.85    2.86   3
 -14  -6   6   13.45    3.39   2
  14  -6  -6   17.90    3.18   3
 -14   6   6   12.71    2.76   1
  12   6  -6  369.61   15.28   1
 -12  -6   6  377.53   16.16   3
  12  -6  -6  370.63   16.43   3
 -12   6   6  367.61   15.95   1
 -12  -6   6  381.39   16.76   2
  10   6  -6  309.20   12.94   1
 -10  -6   6  316.49   13.82   3
 -10   6   6  320.51   13.66   1
  10  -6  -6  316.64   14.07   3
 -10  -6   6  317.46   14.21   2
   8   6  -6  258.57   11.97   2
  -8   6   6  255.70   11.45   1
   8  -6  -6  259.11   11.72   3
  -8  -6   6  254.28   11.55   3
   8   6  -6  261.28   10.71   1
   8  -6  -6  261.79   10.71   2
   6   6  -6  269.94   12.23   2
   6  -6  -6  282.08   12.13   3
   6  -6  -6  270.68   11.35   2
   6   6  -6  272.11   11.19   1
  -6  -6   6  274.28   12.09   3
  -6   6   6  267.43   11.97   1
  -4   6   6  418.40   17.65   1
   4  -6  -6  406.24   17.70   3
   4  -6  -6  417.86   17.27   2
   4   6  -6  414.71   17.88   2
   4   6  -6  430.03   16.79   1
  -4  -6   6  443.70   18.00   3
   2   6  -6  656.76   25.73   1
  -2  -6   6  651.07   27.14   3
  -2   6   6  661.24   26.66   1
   2   6  -6  651.32   26.86   2
   2  -6  -6  666.64   26.80   3
   2  -6  -6  647.31   26.56   2
   0   6   6   18.21    2.58   1
   0   6  -6   20.97    2.37   2
   0  -6   6   17.15    2.59   3
   0  -6  -6   19.81    2.30   2
   0   6  -6   16.12    1.80   1
   0  -6  -6   19.30    2.29   3
  -2   6  -6  123.94    6.00   2
   2  -6   6  134.78    6.72   3
  -2  -6  -6  130.44    6.21   2
  -2   6  -6  111.71    5.56   1
  -2  -6  -6  114.87    5.73   3
   2   6   6  121.97    6.29   1
  -4  -6  -6  252.31   10.58   3
  -4   6  -6  249.14   10.92   2
  -4  -6  -6  259.91   11.26   2
  -4   6  -6  249.10   10.61   1
   4  -6   6  255.78   11.75   3
   4   6   6  235.86   11.00   1
  -6   6  -6  305.73   12.91   1
   6  -6   6  302.80   14.55   3
   6   6   6  311.39   13.31   1
  -6   6  -6  307.73   13.11   2
  -6  -6  -6  304.30   13.59   2
  -8   6  -6  527.99   21.29   1
   8  -6   6  482.25   23.42   3
  -8  -6  -6  544.57   22.29   2
   8   6   6  514.77   21.58   1
  -8   6  -6  527.74   21.56   2
  10   6   6  329.10   14.37   1
 -10   6  -6  308.89   14.02   1
 -10  -6  -6  337.14   14.99   2
  10  -6   6  295.39   16.29   3
 -10   6  -6  352.72   14.23   2
  12  -6   6   71.14    7.39   3
 -12  -6  -6   88.54    6.18   2
 -12   6  -6   81.49    5.26   1
  12   6   6   82.97    5.51   1
 -14   6  -6   99.12    6.26   1
  14   6   6  103.81    6.39   1
 -14  -6  -6  100.79    7.03   2
  14  -6   6   91.76    8.56   3
  16  -6   6   85.59    9.13   3
  16   6   6   98.61    6.64   1
 -16  -6  -6  102.86    7.45   2
 -16   6  -6   95.97    6.44   1
  18   6   6   52.35    5.20   1
 -18   6  -6   50.11    5.10   1
 -18  -6  -6   43.32    5.94   2
 -20   6  -6   20.67    4.66   1
 -20  -6  -6    6.46    4.82   2
  20   6   6   14.48    4.40   1
  22   6   6   35.53    5.87   1
 -22  -6  -6   24.64    7.22   2
 -22   6  -6   29.48    5.51   1
 -24  -6  -6   31.87    8.08   2
  24   6   6   33.84    6.62   1
  27  -7  -6   37.54    7.67   3
 -27   7   6   54.73    7.52   1
 -27  -7   6   55.63    9.70   2
  25  -7  -6   46.61    6.95   3
  23  -7  -6   78.09    7.33   3
 -23  -7   6   71.30    7.92   2
  21  -7  -6   86.99    7.04   3
 -21   7   6   86.06    6.64   1
 -21  -7   6   69.23    7.23   2
 -19   7   6  101.00    6.69   1
  19  -7  -6   95.99    7.06   3
 -19  -7   6   89.12    7.41   2
 -17   7   6  122.25    7.25   1
 -17  -7   6  124.78    8.26   2
  17  -7  -6  121.47    7.56   3
 -17  -7   6  118.20    7.25   3
 -15  -7   6  236.63   11.35   3
  15  -7  -6  250.43   11.93   3
 -15  -7   6  246.45   12.35   2
 -15   7   6  241.70   11.44   1
 -13  -7   6  280.23   13.04   3
 -13   7   6  277.52   13.01   1
 -13  -7   6  290.72   13.80   2
  13  -7  -6  312.67   13.60   3
 -11  -7   6  176.79    8.75   3
  11  -7  -6  182.61    9.16   3
 -11  -7   6  184.82    9.35   2
 -11   7   6  182.94    8.91   1
  -9   7   6  234.26   11.18   1
   9   7  -6  251.02   10.47   1
   9  -7  -6  245.11   11.42   3
  -9  -7   6  254.16   11.30   3
   7  -7  -6  240.01   10.89   3
  -7   7   6  242.87   10.84   1
   7   7  -6  233.92   10.02   1
  -7  -7   6  233.43   10.77   3
   7   7  -6  232.75   11.09   2
   5  -7  -6  338.49   15.07   3
   5  -7  -6  349.58   14.42   2
   5   7  -6  357.39   14.25   1
   5   7  -6  355.68   15.35   2
  -5   7   6  342.88   15.03   1
  -5  -7   6  350.82   15.24   3
   3   7  -6   56.64    3.88   2
   3  -7  -6   54.75    3.76   3
   3   7  -6   49.93    3.10   1
  -3   7   6   48.06    3.96   1
   3  -7  -6   50.58    3.27   2
  -3  -7   6   51.66    4.02   3
   1   7  -6  334.42   13.27   1
   1  -7  -6  300.53   13.66   2
  -1   7   6  339.15   14.22   1
   1   7  -6  336.44   14.02   2
   1  -7  -6  311.64   13.83   3
  -1  -7   6  324.46   14.37   3
   1  -7   6  101.54    6.00   3
  -1   7  -6  105.39    5.48   2
  -1   7  -6  109.14    5.07   1
   1   7   6  103.56    5.89   1
  -1  -7  -6   98.13    5.43   2
  -1  -7  -6  102.63    5.34   3
  -3   7  -6  329.34   14.10   2
  -3  -7  -6  326.24   13.96   3
   3  -7   6  354.48   14.99   3
  -3   7  -6  329.06   13.71   1
   3   7   6  349.10   14.42   1
  -3  -7  -6  309.60   14.29   2
  -5   7  -6   61.51    3.97   2
  -5   7  -6   61.27    3.80   1
   5  -7   6   63.14    5.23   3
   5   7   6   56.72    4.24   1
  -5  -7  -6   69.31    4.50   2
   7   7   6  482.77   20.17   1
   7  -7   6  463.96   21.98   3
  -7   7  -6  500.81   20.01   2
  -7   7  -6  471.20   19.76   1
  -7  -7  -6  478.53   20.66   2
  -9  -7  -6  127.38    7.44   2
  -9   7  -6  133.55    6.75   2
  -9   7  -6  129.03    6.76   1
   9  -7   6  147.44    9.65   3
   9   7   6  135.84    7.18   1
 -11   7  -6  226.95    9.91   1
 -11  -7  -6  192.27   10.49   2
  11   7   6  216.01   10.13   1
  11  -7   6  182.36   12.18   3
 -13  -7  -6   77.10    6.14   2
 -13   7  -6   77.63    5.33   1
  13  -7   6   56.08    7.59   3
  13   7   6   75.41    5.41   1
 -15   7  -6  123.46    7.25   1
  15   7   6  127.88    7.50   1
 -15  -7  -6  129.33    8.49   2
  15  -7   6  122.59   10.35   3
 -17   7  -6   84.66    6.27   1
  17   7   6   80.90    6.40   1
 -17  -7  -6   88.33    7.29   2
  17  -7   6   78.10    9.36   3
 -19   7  -6  108.15    7.63   1
 -19  -7  -6  117.01    8.89   2
  19   7   6  103.80    7.67   1
 -21  -7  -6   62.26    7.89   2
 -21   7  -6   68.45    6.56   1
  21   7   6   64.34    6.60   1
 -23  -7  -6   45.94    8.04   2
  23   7   6   32.73    6.34   1
 -23   7  -6   41.61    6.30   1
  26  -8  -6   45.23    7.21   3
 -26   8   6   48.01    7.11   1
 -26  -8   6   41.67    8.49   2
 -24   8   6   46.53    6.05   1
 -24  -8   6   39.30    7.39   2
  24  -8  -6   39.36    6.61   3
  22  -8  -6   85.95    7.52   3
 -22  -8   6   82.08    8.18   2
 -22   8   6   85.62    7.11   1
 -20   8   6   77.92    6.39   1
  20  -8  -6   78.97    6.78   3
 -20  -8   6   76.82    7.34   2
 -18   8   6  123.03    7.71   1
 -18  -8   6  135.87    8.98   2
  18  -8  -6  130.66    8.20   3
 -16  -8   6  303.28   15.04   2
 -16   8   6  299.89   14.13   1
 -16  -8   6  307.45   14.22   3
  16  -8  -6  322.07   14.82   3
  14  -8  -6  209.83   10.42   3
 -14  -8   6  186.03    9.78   3
 -14   8   6  205.80   10.01   1
 -14  -8   6  201.89   10.64   2
 -12  -8   6  116.19    7.64   2
  12  -8  -6  136.42    7.68   3
 -12  -8   6  147.38    7.29   3
 -12   8   6  131.60    7.36   1
 -10  -8   6   42.33    3.90   3
 -10  -8   6   39.71    4.15   2
 -10   8   6   41.79    3.94   1
  10  -8  -6   51.70    4.44   3
  -8   8   6  104.03    6.50   1
   8   8  -6  128.75    6.08   1
  -8  -8   6  118.25    6.54   3
   8  -8  -6  118.82    6.65   3
   8   8  -6  115.71    6.95   2
  -6   8   6  102.90    5.97   1
  -6  -8   6  106.24    5.94   3
   6   8  -6  103.48    5.26   1
   6   8  -6   94.86    5.97   2
   6  -8  -6  104.07    5.94   3
   4   8  -6   63.06    3.88   1
   4   8  -6   67.48    4.62   2
  -4   8   6   64.30    4.75   1
   4  -8  -6   71.08    4.57   3
   4  -8  -6   66.66    3.90   2
  -4  -8   6   64.29    4.64   3
   2   8  -6  317.33   12.81   1
   2  -8  -6  318.01   13.48   3
  -2   8   6  316.42   13.70   1
   2  -8  -6  290.05   13.04   2
  -2  -8   6  312.26   13.86   3
   2   8  -6  289.53   13.43   2
   0  -8  -6  133.81    6.86   3
   0   8  -6  150.84    6.55   1
   0   8   6  125.16    7.20   1
   0   8  -6  134.06    6.90   2
   0  -8  -6  137.99    6.78   2
   0  -8   6  144.72    7.52   3
  -2  -8  -6  292.99   13.12   2
  -2   8  -6  301.83   12.99   2
  -2  -8  -6  296.71   12.93   3
  -2   8  -6  301.95   12.57   1
   2   8   6  287.83   13.23   1
   2  -8   6  304.91   13.73   3
  -4  -8  -6  225.80   10.39   2
  -4   8  -6  222.50    9.77   1
   4   8   6  205.31   10.29   1
   4  -8   6  227.62   11.11   3
  -4   8  -6  226.40   10.02   2
   6  -8   6  308.04   15.47   3
  -6  -8  -6  310.98   14.31   2
  -6   8  -6  322.05   13.59   1
  -6   8  -6  323.87   13.71   2
   6   8   6  316.44   14.09   1
   8  -8   6  115.40    8.60   3
   8   8   6   91.27    6.06   1
  -8   8  -6  113.75    5.97   1
  -8  -8  -6  109.51    6.58   2
 -10  -8  -6   99.09    6.33   2
 -10   8  -6  103.87    5.86   1
  10   8   6   97.54    6.15   1
  10  -8   6   87.90    8.40   3
 -12   8  -6   61.85    4.67   1
  12  -8   6   40.70    6.91   3
  12   8   6   52.56    4.72   1
 -12  -8  -6   53.20    5.16   2
 -14   8  -6  126.29    7.08   1
  14  -8   6  105.65   10.02   3
 -14  -8  -6  112.00    7.99   2
  14   8   6  119.67    7.25   1
  16   8   6   52.43    5.23   1
 -16  -8  -6   62.03    6.34   2
  16  -8   6   56.06    8.87   3
 -18  -8  -6   96.61    8.25   2
  18  -8   6   87.37   10.68   3
  18   8   6   90.56    7.02   1
 -18   8  -6   89.06    6.96   1
 -20  -8  -6   82.15    8.51   2
  20   8   6   83.45    7.23   1
 -20   8  -6   85.37    7.31   1
  22   8   6   77.37    7.43   1
 -22  -8  -6   64.76    8.70   2
 -22   8  -6   73.82    7.38   1
 -25   9   6   35.51    6.30   1
  25  -9  -6   27.62    6.75   3
 -25  -9   6   24.62    7.69   2
 -23   9   6   27.05    5.63   1
  23  -9  -6   31.28    6.23   3
 -23  -9   6   21.29    6.37   2
  21  -9  -6   13.95    4.80   3
 -21   9   6   17.55    4.63   1
 -21  -9   6   16.47    5.56   2
 -19   9   6   94.30    6.87   1
  19  -9  -6   84.18    7.18   3
 -19  -9   6   83.27    7.80   2
  17  -9  -6    7.80    3.67   3
 -17   9   6    9.03    3.53   1
 -17  -9   6    7.49    3.97   2
 -15   9   6  120.83    7.57   1
  15  -9  -6  126.39    7.83   3
 -15  -9   6  127.97    7.59   3
 -15  -9   6  130.29    8.22   2
 -13  -9   6   42.55    4.43   3
 -13   9   6   49.91    4.60   1
  13  -9  -6   41.95    4.78   3
 -13  -9   6   46.80    4.89   2
  11  -9  -6   65.09    5.17   3
 -11  -9   6   44.38    4.47   3
 -11   9   6   53.62    4.63   1
 -11  -9   6   50.13    4.84   2
  -9   9   6   39.30    4.02   1
   9  -9  -6   32.01    3.88   3
   9   9  -6   32.21    4.22   2
  -9  -9   6   37.19    3.84   3
   7   9  -6  150.36    8.05   2
  -7  -9   6  141.99    7.70   3
   7  -9  -6  148.76    7.84   3
  -7   9   6  130.35    7.60   1
   5   9  -6   90.88    5.62   2
   5  -9  -6   82.04    5.47   3
  -5   9   6   82.94    5.61   1
   5   9  -6   83.32    4.76   1
  -5  -9   6   76.80    5.45   3
   3   9  -6   58.21    3.85   1
  -3  -9   6   52.70    4.75   3
   3  -9  -6   71.42    4.67   3
   3   9  -6   61.76    4.48   2
   3  -9  -6   65.46    4.05   2
  -3   9   6   58.80    4.76   1
   1  -9  -6   28.92    3.14   3
  -1   9   6   22.45    3.34   1
  -1  -9   6   20.80    3.47   3
   1   9  -6   27.84    2.98   2
   1  -9  -6   23.05    2.77   2
   1   9  -6   24.05    2.64   1
  -1   9  -6   56.49    3.87   1
   1  -9   6   48.97    4.86   3
  -1  -9  -6   67.06    4.33   2
  -1  -9  -6   69.17    4.53   3
  -1   9  -6   62.85    4.32   2
   1   9   6   46.55    4.43   1
   3  -9   6   26.32    3.80   3
  -3   9  -6   22.16    2.67   1
   3   9   6   15.04    2.98   1
  -3  -9  -6   39.98    3.64   3
  -3   9  -6   23.04    2.81   2
  -3  -9  -6   14.73    2.92   2
   5  -9   6   73.80    6.01   3
  -5   9  -6   71.79    4.60   2
  -5   9  -6   72.80    4.56   1
   5   9   6   57.59    4.82   1
  -5  -9  -6   65.54    4.99   2
  -7  -9  -6  134.54    7.35   2
   7   9   6  134.02    7.34   1
  -7   9  -6  117.40    6.67   1
   7  -9   6  126.24    9.10   3
   9   9   6  134.36    7.46   1
  -9  -9  -6  127.63    7.77   2
   9  -9   6  150.67   10.47   3
  -9   9  -6  130.63    7.12   1
  11   9   6   38.84    4.30   1
  11  -9   6   50.52    7.17   3
 -11   9  -6   41.72    4.16   1
 -11  -9  -6   37.56    4.64   2
  13   9   6   53.85    5.28   1
 -13  -9  -6   56.08    5.71   2
 -13   9  -6   83.22    5.57   1
  13  -9   6   60.24    8.04   3
  15   9   6   26.73    4.25   1
 -15  -9  -6   25.93    4.75   2
 -15   9  -6   28.22    4.17   1
  15  -9   6   35.17    7.92   3
  17   9   6   24.96    4.58   1
  17  -9   6   19.44    8.20   3
 -17  -9  -6   18.43    5.07   2
 -17   9  -6   25.44    4.50   1
 -19  -9  -6   21.58    5.84   2
  19   9   6   14.30    4.65   1
 -19   9  -6   19.80    4.67   1
  19  -9   6   17.57    9.51   3
  21   9   6   14.90    5.21   1
 -21   9  -6   15.58    5.40   1
 -21  -9  -6   22.10    6.51   2
 -24  10   6    9.51    5.60   1
  24 -10  -6    4.18    5.98   3
 -24 -10   6    2.25    6.73   2
 -22  10   6   11.64    5.01   1
 -22 -10   6    8.90    5.78   2
  22 -10  -6    9.19    5.43   3
  20 -10  -6   -2.51    4.11   3
 -20  10   6   -0.44    3.88   1
 -20 -10   6    1.54    4.85   2
  18 -10  -6   44.40    5.44   3
 -18  10   6   30.49    4.76   1
 -18 -10   6   27.04    5.32   2
  16 -10  -6   14.18    4.08   3
 -16 -10   6   13.87    4.05   2
 -16  10   6   12.95    3.94   1
 -14 -10   6  109.54    7.94   2
  14 -10  -6  111.37    7.78   3
 -14 -10   6  132.49    7.66   3
 -14  10   6  121.82    7.67   1
  12 -10  -6    9.56    3.73   3
 -12  10   6   15.15    3.56   1
 -12 -10   6   12.50    3.53   3
 -12 -10   6    9.84    3.27   2
 -10 -10   6    3.47    3.14   3
  10 -10  -6    3.97    3.21   3
 -10  10   6    3.69    2.86   1
   8  10  -6   20.62    3.77   2
   8 -10  -6   21.01    3.51   3
  -8  10   6   21.16    3.52   1
  -8 -10   6   21.52    3.51   3
   6  10  -6   37.88    4.21   2
  -6  10   6   35.17    4.00   1
   6 -10  -6   36.36    4.16   3
  -6 -10   6   38.55    4.15   3
   4 -10  -6   11.70    3.10   3
  -4  10   6   11.63    3.04   1
   4  10  -6   10.61    2.51   1
   4  10  -6   11.75    3.03   2
  -4 -10   6   14.81    3.27   3
   2 -10  -6   42.90    3.68   2
   2  10  -6   44.70    3.54   1
   2 -10  -6   40.24    4.10   3
   2  10  -6   45.52    4.02   2
  -2  10   6   43.07    4.19   1
  -2 -10   6   41.65    4.52   3
   0 -10  -6    6.05    2.41   2
   0  10  -6    8.47    2.59   2
   0 -10   6    8.43    3.15   3
   0  10  -6    8.29    2.41   1
   0 -10  -6    6.21    2.90   3
   0  10   6    7.82    2.78   1
   2 -10   6   66.28    5.43   3
  -2 -10  -6   53.96    4.55   2
   2  10   6   67.31    5.12   1
  -2  10  -6   60.08    4.44   2
  -2 -10  -6   56.69    4.68   3
   4  10   6   22.56    3.46   1
   4 -10   6   34.81    4.60   3
  -4  10  -6   20.93    2.91   1
  -4 -10  -6   12.73    3.01   2
   6 -10   6   38.29    5.27   3
  -6  10  -6   41.10    3.80   1
  -6 -10  -6   44.02    4.34   2
   6  10   6   42.18    4.36   1
  -8  10  -6   16.67    3.07   1
   8  10   6   18.17    3.52   1
  -8 -10  -6   14.73    3.56   2
   8 -10   6   21.58    5.63   3
  10 -10   6   -1.90    4.85   3
  10  10   6    5.77    3.17   1
 -10  10  -6    7.08    2.85   1
 -10 -10  -6    7.47    3.38   2
  12 -10   6   13.75    6.27   3
  12  10   6   14.86    3.59   1
 -12 -10  -6   17.31    4.02   2
 -12  10  -6   14.64    3.48   1
  14  10   6    3.14    3.37   1
  14 -10   6    8.10    6.49   3
 -14  10  -6    5.48    3.37   1
 -14 -10  -6    6.94    3.97   2
  16  10   6    1.50    3.71   1
 -16 -10  -6    8.11    4.71   2
 -16  10  -6    5.83    3.76   1
  16 -10   6   11.82    7.88   3
  18 -10   6    6.60    9.02   3
 -18 -10  -6   12.86    5.42   2
 -18  10  -6   10.13    4.49   1
  18  10   6    7.85    4.49   1
  20  10   6    8.06    5.23   1
 -20 -10  -6   11.64    6.27   2
  20 -10   6   13.49   10.93   3
 -20  10  -6   12.30    5.14   1
 -23  11   6    1.85    5.76   1
  23 -11  -6   -3.03    5.88   3
 -21  11   6   16.51    5.01   1
  21 -11  -6   17.61    5.74   3
 -21 -11   6   13.97    6.01   2
 -19 -11   6    5.96    4.83   2
  19 -11  -6    3.11    5.00   3
 -19  11   6    5.27    4.20   1
 -17  11   6    4.28    3.98   1
 -17 -11   6    6.05    4.12   2
  17 -11  -6   -1.29    3.78   3
 -15 -11   6    3.39    3.59   2
  15 -11  -6   -0.59    3.62   3
 -15  11   6    4.94    3.54   1
 -13 -11   6   13.22    4.15   3
 -13  11   6    7.67    3.41   1
 -13 -11   6    3.28    3.48   2
  13 -11  -6    9.85    3.86   3
 -11 -11   6   26.21    4.13   3
 -11  11   6   20.14    3.93   1
  11 -11  -6   21.16    4.20   3
   9 -11  -6   44.01    4.89   3
  -9 -11   6   45.09    4.94   3
   9  11  -6   46.18    5.12   2
  -9  11   6   45.60    4.75   1
  -7  11   6   36.84    4.34   1
  -7 -11   6   43.57    4.54   3
   7  11  -6   41.61    4.76   2
   7 -11  -6   37.16    4.63   3
   5  11  -6   -4.74    2.73   2
  -5 -11   6    1.57    2.98   3
   5 -11  -6   -0.57    2.99   3
  -5  11   6    4.49    2.79   1
  -3 -11   6    2.92    3.03   3
  -3  11   6    5.18    2.71   1
   3  11  -6    0.83    2.59   2
   3 -11  -6    5.04    3.36   3
   1  11  -6   41.70    4.09   2
  -1  11   6   49.48    4.56   1
   1  11  -6   37.75    3.73   1
   1 -11  -6   40.17    4.50   3
  -1 -11   6   43.20    4.83   3
  -1  11  -6   18.66    3.17   2
   1  11   6   11.90    3.13   1
  -1 -11  -6   17.14    3.60   3
  -1  11  -6   12.76    2.76   1
  -1 -11  -6   14.49    3.09   2
   1 -11   6   15.39    3.89   3
   3 -11   6   21.25    4.23   3
  -3 -11  -6   22.11    3.62   2
  -3  11  -6   20.21    3.16   1
   3  11   6   21.70    3.72   1
  -5 -11  -6    0.23    2.77   2
   5  11   6    1.79    2.88   1
  -5  11  -6    0.04    2.53   1
   5 -11   6    0.36    3.89   3
   7  11   6   49.51    4.85   1
  -7  11  -6   49.76    4.53   1
  -7 -11  -6   51.83    5.00   2
   7 -11   6   41.85    6.02   3
  -9  11  -6    5.14    2.91   1
  -9 -11  -6    3.18    3.39   2
   9 -11   6    4.86    5.20   3
   9  11   6    2.94    3.17   1
  11  11   6    5.25    3.61   1
 -11  11  -6   13.47    3.48   1
  11 -11   6   16.33    6.56   3
 -11 -11  -6   11.95    3.92   2
 -13 -11  -6   -1.82    3.80   2
  13  11   6   -3.32    3.14   1
  13 -11   6    6.31    6.65   3
 -13  11  -6    0.35    3.40   1
  15  11   6    5.63    3.96   1
 -15  11  -6    6.98    3.91   1
  15 -11   6   -4.64    7.53   3
 -15 -11  -6   -0.50    4.53   2
 -17 -11  -6    5.96    5.15   2
  17  11   6   13.21    4.71   1
  17 -11   6    4.85    9.42   3
 -17  11  -6    0.13    4.35   1
  19  11   6    1.54    4.88   1
 -19 -11  -6    0.99    5.63   2
  19 -11   6    9.61   10.32   3
 -19  11  -6    4.99    4.97   1
  21 -11   6    3.00   13.49   3
 -20 -12   6   31.02    6.43   2
 -20  12   6   21.64    5.54   1
  20 -12  -6   29.88    6.30   3
 -18 -12   6   28.92    5.83   2
  18 -12  -6   34.86    5.94   3
 -18  12   6   38.63    5.90   1
 -16 -12   6   20.85    5.11   2
 -16  12   6   18.83    4.74   1
  16 -12  -6   15.21    4.93   3
 -14 -12   6   32.78    5.14   2
  14 -12  -6   31.73    5.13   3
 -14  12   6   29.84    4.81   1
 -12 -12   6   64.34    6.12   3
 -12  12   6   61.59    5.83   1
  12 -12  -6   64.90    6.19   3
 -10 -12   6   29.02    4.49   3
  10 -12  -6   18.04    4.40   3
 -10  12   6   21.20    4.13   1
  10  12  -6   18.87    4.27   2
   8  12  -6   53.02    5.54   2
   8 -12  -6   63.60    5.74   3
  -8 -12   6   66.38    5.70   3
  -8  12   6   58.58    5.54   1
  -6 -12   6   25.58    4.12   3
   6 -12  -6   25.17    4.30   3
  -6  12   6   19.93    3.78   1
   6  12  -6   22.06    4.28   2
  -4 -12   6   18.02    4.03   3
   4 -12  -6   13.74    4.14   3
   4  12  -6   14.45    3.78   2
  -4  12   6   18.70    3.64   1
   2 -12  -6   37.38    4.51   3
   2  12  -6   32.09    4.02   2
  -2  12   6   33.32    4.29   1
  -2 -12   6   31.88    4.66   3
   0 -12   6   52.66    5.65   3
   0  12   6   55.83    5.29   1
   0  12  -6   66.12    5.02   2
   0 -12  -6   65.58    5.65   3
  -2 -12  -6  174.74    9.31   2
   2  12   6  165.84    9.56   1
  -2  12  -6  181.26    9.07   1
   2 -12   6  185.23   10.17   3
  -4  12  -6  102.61    6.34   1
   4  12   6  101.70    7.03   1
  -4 -12  -6   90.57    6.57   2
   4 -12   6  108.77    7.56   3
   6 -12   6   14.97    4.73   3
   6  12   6    8.96    3.65   1
  -6  12  -6   18.27    3.45   1
  -6 -12  -6    9.73    3.56   2
   8 -12   6   60.38    7.16   3
  -8  12  -6   60.62    5.30   1
  -8 -12  -6   60.12    5.80   2
   8  12   6   56.87    5.61   1
 -10  12  -6   26.83    4.15   1
  10  12   6   21.62    4.33   1
 -10 -12  -6   23.87    4.63   2
  10 -12   6   20.43    6.20   3
 -12  12  -6   10.73    3.94   1
 -12 -12  -6   17.31    5.00   2
  12 -12   6   16.16    6.88   3
  12  12   6   14.10    4.38   1
  14  12   6   28.66    5.50   1
 -14 -12  -6   30.05    5.85   2
  14 -12   6   24.57    8.34   3
 -14  12  -6   29.60    5.15   1
  16  12   6    8.00    4.68   1
 -16 -12  -6   10.05    5.50   2
  16 -12   6    8.50    9.48   3
 -16  12  -6    5.33    4.95   1
 -18  12  -6   38.44    6.30   1
  18 -12   6   19.96   10.70   3
  18  12   6   30.10    6.02   1
 -18 -12  -6   36.46    7.07   2
  20 -12   6   30.98   13.62   3
  19 -13  -6   68.85    7.84   3
 -19 -13   6   56.56    7.63   2
 -19  13   6   60.46    7.10   1
 -17  13   6   19.31    5.22   1
 -17 -13   6   12.73    5.19   2
  17 -13  -6   11.85    5.39   3
  15 -13  -6   41.20    6.52   3
 -15  13   6   39.40    5.69   1
 -15 -13   6   37.65    5.98   2
  13 -13  -6   61.00    6.58   3
 -13  13   6   45.22    5.85   1
 -11  13   6   85.58    6.87   1
  11 -13  -6   93.66    7.64   3
  11  13  -6   87.18    7.34   2
 -11 -13   6   85.75    7.37   3
   9  13  -6  163.57    9.95   2
  -9  13   6  159.08    9.32   1
   9 -13  -6  161.93    9.95   3
  -9 -13   6  172.37    9.75   3
  -7  13   6  184.38   10.15   1
  -7 -13   6  185.93   10.52   3
   7 -13  -6  196.09   10.78   3
   7  13  -6  183.85   10.52   2
  -5 -13   6   90.77    6.80   3
   5  13  -6   83.77    6.50   2
   5 -13  -6   85.76    6.88   3
  -5  13   6   77.77    6.26   1
  -3  13   6  100.29    6.78   1
  -3 -13   6   82.26    6.76   3
   3  13  -6   94.66    6.81   2
   3 -13  -6   95.32    7.10   3
   1 -13  -6   29.36    5.17   3
  -1  13   6   26.84    4.18   1
  -1 -13   6   26.70    4.95   3
   1  13   6   64.67    5.70   1
   1 -13   6   64.07    6.29   3
  -3  13  -6    3.87    3.58   1
   3 -13   6    3.48    3.87   3
   3  13   6    5.43    3.50   1
  -5  13  -6  123.21    7.74   1
   5  13   6  121.46    8.16   1
  -5 -13  -6  109.89    7.79   2
   5 -13   6  127.74    8.77   3
  -7  13  -6   75.83    6.13   1
   7 -13   6   92.11    7.67   3
  -7 -13  -6   81.97    6.77   2
   7  13   6   75.48    6.59   1
   9  13   6   74.50    6.71   1
   9 -13   6   71.77    7.91   3
  -9  13  -6   78.31    6.38   1
  -9 -13  -6   76.48    6.95   2
 -11 -13  -6   84.93    7.41   2
  11  13   6   73.98    7.07   1
 -11  13  -6   80.52    6.78   1
  11 -13   6   79.57    9.08   3
 -13  13  -6  111.65    8.01   1
 -13 -13  -6   88.34    8.29   2
  13  13   6   80.67    7.76   1
  13 -13   6   98.31   10.89   3
  15 -13   6   45.81   10.14   3
  15  13   6   59.15    7.13   1
 -15 -13  -6   51.02    7.54   2
 -15  13  -6   51.71    6.81   1
  17 -13   6   30.12   10.38   3
 -17 -13  -6   28.73    7.06   2
 -17  13  -6   22.84    5.90   1
  17  13   6   13.74    6.29   1
 -18  14   6   62.79    7.70   1
  18 -14  -6   62.19    8.49   3
 -18 -14   6   59.08    7.73   2
  16 -14  -6   61.56    7.48   3
 -16  14   6   50.71    6.81   1
  14 -14  -6   62.26    7.35   3
 -14  14   6   46.35    6.24   1
  14  14  -6   64.89    7.49   2
 -12  14   6   83.79    7.33   1
  12  14  -6   91.29    7.94   2
  12 -14  -6   91.22    8.16   3
  10  14  -6  147.83    9.40   2
 -10  14   6  120.27    8.71   1
  10 -14  -6  142.89    9.51   3
 -10 -14   6  120.98    8.89   3
   8 -14  -6   61.42    6.69   3
  -8  14   6   61.89    5.99   1
   8  14  -6   68.87    6.55   2
  -6  14   6   84.02    6.63   1
  -6 -14   6   80.29    6.99   3
   6 -14  -6   83.35    7.22   3
   6  14  -6   78.46    6.71   2
   4 -14  -6   88.82    7.27   3
  -4 -14   6   78.11    6.98   3
   4  14  -6   87.12    6.93   2
  -4  14   6   77.82    6.55   1
  -2 -14   6   49.18    5.96   3
  -2  14   6   50.86    5.31   1
   2 -14  -6   52.61    6.67   3
   0  14   6   80.89    6.59   1
   0 -14   6   87.97    7.29   3
   2  14   6   79.39    6.61   1
   2 -14   6   79.87    7.14   3
   4  14   6  152.53    9.22   1
   4 -14   6  144.03    9.67   3
[truncated: 504,597 more chars]
