# Supplementary material for: Crystal structure of [1,1′′′-bis­(pyrimidin-2-yl)-4,4′:2′,2′′:4′′,4′′′-quaterpyridine-1,1′′′-diium-κ2 N 1′,N 1′′]bis­[2-(pyridin-2-yl)phenyl-κ2 N,C 1]iridium(III) tris­(hexa­fluorido­phosphate) aceto­nitrile tris­olvate
Source: Acta Crystallogr E Crystallogr Commun. 2015 Jul 4;71(Pt 8):879–82. doi: 10.1107/S2056989015012463 (PMC4571346; doi:10.1107/S2056989015012463)
Supplement: Supplementary file 2 [file e-71-00879-Isup2.hkl]

data_I                                                                          
_shelx_title ' s3651m in Cc'                                                    
_shelx_refln_list_code          4                                               
_shelx_F_calc_maximum     1124.38                                               
_exptl_crystal_F_000      3024.00                                               
_reflns_d_resolution_high  0.7477                                               
                                                                                
loop_                                                                           
 _space_group_symop_operation_xyz                                               
 'x, y, z'                                                                      
 'x, -y, z+1/2'                                                                 
 'x+1/2, y+1/2, z'                                                              
 'x+1/2, -y+1/2, z+1/2'                                                         
                                                                                
_cell_length_a    22.2647                                                       
_cell_length_b    14.6139                                                       
_cell_length_c    18.6288                                                       
_cell_angle_alpha  90.000                                                       
_cell_angle_beta  102.447                                                       
_cell_angle_gamma  90.000                                                       
                                                                                
_shelx_F_squared_multiplier     1.000                                           
                                                                                
loop_                                                                           
 _refln_index_h                                                                 
 _refln_index_k                                                                 
 _refln_index_l                                                                 
 _refln_F_squared_calc                                                          
 _refln_F_squared_meas                                                          
 _refln_F_squared_sigma                                                         
 _refln_observed_status                                                         
   6   0 -24       7460.01       8368.61      1197.49 o                         
   8   0 -24       5744.55       7447.11      1087.09 o                         
  10   0 -24       6272.59       7218.66      1126.96 o                         
   5   1 -24       5289.61       5390.99      1027.29 o                         
   7   1 -24       3084.25       3035.88       955.23 o                         
   9   1 -24       3989.29       3544.93       985.90 o                         
  11   1 -24       6367.76       6005.83      1103.96 o                         
  13   1 -24       8618.03       9132.18      1310.95 o                         
   6   2 -24       2719.17       1913.53       904.63 o                         
   8   2 -24       2815.02       4268.64      1030.36 o                         
  10   2 -24       2895.22       3048.15      1082.49 o                         
  12   2 -24       2456.14       2802.83      1071.76 o                         
   5   3 -24        383.95         93.53       907.70 o                         
   7   3 -24        317.94        492.18       932.23 o                         
   9   3 -24        625.62        179.39       918.43 o                         
  11   3 -24        157.56        -35.27      1033.43 o                         
   6   4 -24       1674.07       1899.73      1050.29 o                         
   8   4 -24        824.10        605.64       988.96 o                         
  10   4 -24       1658.97       1393.75      1162.22 o                         
   7   5 -24       3869.93       4753.15      1254.22 o                         
  -1   1 -23       1494.59       1722.20       668.67 o                         
   1   1 -23        834.50       1170.41       567.22 o                         
   3   1 -23        853.94        536.09       528.12 o                         
   5   1 -23        490.16        167.95       653.17 o                         
   7   1 -23       1988.03       2027.56       595.12 o                         
   9   1 -23       1003.11        919.58       570.74 o                         
  11   1 -23       3076.13       3853.86       699.17 o                         
  13   1 -23        619.02        609.81       595.95 o                         
  15   1 -23        619.24        530.92       636.42 o                         
   0   2 -23       4898.30       4403.51       710.74 o                         
   2   2 -23       5412.46       5509.70       703.10 o                         
   4   2 -23       2323.44       1689.31       561.46 o                         
   6   2 -23       1297.13        281.29       529.01 o                         
   8   2 -23       3397.56       4254.13       664.94 o                         
  10   2 -23       8709.76       9176.27       782.21 o                         
  12   2 -23       8547.89       8471.74       794.49 o                         
  14   2 -23       5651.63       6515.67       789.39 o                         
   1   3 -23       9121.88       9439.60       832.22 o                         
   3   3 -23       8457.39       8111.36       773.21 o                         
   5   3 -23       5643.44       6234.53      2370.44 o                         
   7   3 -23      11536.75      10418.20       886.23 o                         
   9   3 -23      11466.59      11412.50       849.71 o                         
  11   3 -23      10415.14       9131.10       824.03 o                         
  13   3 -23       4271.65       4314.63      1008.89 o                         
   0   4 -23       5221.45       5055.21      1030.36 o                         
   2   4 -23       5791.66       6621.20       781.63 o                         
   4   4 -23       4319.98       4577.31       704.93 o                         
   6   4 -23       7531.52       7192.15      1172.95 o                         
   8   4 -23       9767.74      10058.05       831.67 o                         
  10   4 -23       7538.53      10012.28      1226.62 o                         
   1   5 -23       5780.51       6993.26      1133.09 o                         
   3   5 -23       3044.94       2973.02       947.56 o                         
   5   5 -23       3988.51       4717.89       996.63 o                         
   7   5 -23       2365.37       2244.71       949.10 o                         
   2   6 -23        969.10       2117.45      1022.69 o                         
   4   6 -23       1773.72       1850.66       987.43 o                         
   6   6 -23       2234.24       3298.07      1028.83 o                         
   3   7 -23         24.64       -400.18      1022.69 o                         
  -4   0 -22      10546.38      10119.61      1194.42 o                         
  -2   0 -22       8166.90       8180.02      1050.29 o                         
   0   0 -22       5151.01       5107.34       866.30 o                         
   2   0 -22       6560.36       6657.48       926.10 o                         
   4   0 -22      10029.99      10305.14      1094.76 o                         
   6   0 -22       8985.60       9489.43      1024.23 o                         
   8   0 -22      12888.55      12536.05      1168.35 o                         
  10   0 -22       4856.46       5029.14       913.83 o                         
  12   0 -22       7528.87       6015.03       972.10 o                         
  14   0 -22       8273.47       8298.08      1090.16 o                         
  16   0 -22       8234.76       7000.93      1077.89 o                         
  -5   1 -22      10171.85      11705.01      1294.08 o                         
  -3   1 -22       7419.49       7260.01       746.77 o                         
  -1   1 -22       5176.66       5463.86       729.07 o                         
   1   1 -22       2620.09       2247.10       556.73 o                         
   3   1 -22       5923.82       5750.57       877.03 o                         
   5   1 -22       8675.86       9066.41      1482.68 o                         
   7   1 -22       9422.98      10138.78       758.91 o                         
   9   1 -22       5208.38       5637.85       907.70 o                         
  11   1 -22      14449.69      15297.99      1022.69 o                         
  13   1 -22       8617.71       8739.95       753.47 o                         
  15   1 -22       9686.54      10258.33       834.14 o                         
  17   1 -22       4055.81       4937.14      1033.43 o                         
  19   1 -22       5860.85       6754.07      1337.02 o                         
  -4   2 -22       3978.94       4529.22       688.63 o                         
  -2   2 -22       3021.60       3380.71       618.66 o                         
   0   2 -22       1732.65       1371.14       702.24 o                         
   2   2 -22       3482.45       3738.90       615.38 o                         
   4   2 -22       5041.31       4179.71       844.83 o                         
   6   2 -22       4170.65       4064.48       596.32 o                         
   8   2 -22       4874.04       4545.96       626.32 o                         
  10   2 -22       4390.20       4927.18       639.66 o                         
  12   2 -22       3195.43       3444.63       622.42 o                         
  14   2 -22       4654.08       5012.18       695.95 o                         
  16   2 -22       3873.57       3449.87       955.23 o                         
  18   2 -22       3534.66       3129.41      1044.16 o                         
  -3   3 -22        674.73        562.88       579.56 o                         
  -1   3 -22        698.11        621.36       535.36 o                         
   1   3 -22        622.11       1175.29       663.91 o                         
   3   3 -22        518.17        882.40       517.97 o                         
   5   3 -22       2235.70       2212.26       538.78 o                         
   7   3 -22       1195.65        936.64       523.49 o                         
   9   3 -22        866.83        640.24       523.57 o                         
  11   3 -22        100.72       -162.01       535.03 o                         
  13   3 -22        177.16        243.79       775.84 o                         
  15   3 -22        240.27       -344.99       821.84 o                         
  17   3 -22        995.43        214.66       901.57 o                         
  -4   4 -22        162.53        312.79       962.90 o                         
  -2   4 -22         85.71        445.59       571.93 o                         
   0   4 -22        268.26        604.19       566.72 o                         
   2   4 -22       1044.74       1407.05       569.23 o                         
   4   4 -22       1617.91       1609.06       568.90 o                         
   6   4 -22       1437.61       1392.53       562.58 o                         
   8   4 -22       1032.44        893.98       537.49 o                         
  10   4 -22        563.88        413.14       564.34 o                         
  12   4 -22         36.89        786.57       757.44 o                         
  14   4 -22         85.47        -87.40       809.57 o                         
  -3   5 -22        692.70       -148.73       896.97 o                         
  -1   5 -22       3348.50       4317.84      1118.52 o                         
   1   5 -22       1356.51        933.08       573.03 o                         
   3   5 -22       2376.61       2725.50       685.37 o                         
   5   5 -22       3837.36       3851.48       636.77 o                         
   7   5 -22       6818.21       6310.87       707.92 o                         
   9   5 -22       2466.66       1955.68       599.63 o                         
  11   5 -22       2668.57       2772.16       846.37 o                         
  13   5 -22       1429.15       2485.44       930.70 o                         
  -2   6 -22       5131.11       6088.79       800.02 o                         
   0   6 -22       4102.74       2512.61      1033.43 o                         
   2   6 -22       6429.53       5903.57       735.08 o                         
   4   6 -22       8627.82       7577.06       755.57 o                         
   6   6 -22       4827.05       4783.84       703.58 o                         
   8   6 -22       5043.83       5248.40      1019.63 o                         
  10   6 -22       3928.92       2854.96       967.50 o                         
  -1   7 -22       5249.66       5961.37      1090.16 o                         
   1   7 -22       7034.70       5717.96       772.93 o                         
   3   7 -22       6832.61       7583.42       811.79 o                         
   5   7 -22      15049.21      17110.06      1555.51 o                         
   7   7 -22      12335.26      11280.30      1306.35 o                         
   0   8 -22       2341.72       1448.94      1065.63 o                         
   2   8 -22       5959.59       5890.84      1143.82 o                         
  -7   1 -21       2402.95       1702.54       627.78 o                         
  -5   1 -21       1403.10       1911.90       579.93 o                         
  -3   1 -21       1537.41       2254.01       535.77 o                         
  -1   1 -21       2040.80       2409.18       525.27 o                         
   1   1 -21       2779.38       2185.81       518.24 o                         
   3   1 -21       1312.35       1392.42       485.02 o                         
   5   1 -21       1284.08       1097.19       475.98 o                         
   7   1 -21       2331.09       2632.30       518.25 o                         
   9   1 -21        886.23        806.51       459.15 o                         
  11   1 -21       3283.69       2589.52       526.64 o                         
  13   1 -21       2515.38       2638.70       554.14 o                         
  15   1 -21       2745.51       2645.11       580.53 o                         
  17   1 -21       1801.35       2497.70       875.50 o                         
  19   1 -21       3265.92       2704.70       976.70 o                         
  -8   2 -21       4127.08       4119.91      1073.29 o                         
  -6   2 -21       4001.84       3194.94       652.13 o                         
  -4   2 -21       3892.74       4211.33      1443.58 o                         
  -2   2 -21       3110.70       3493.01      1243.49 o                         
   0   2 -21       6662.71       6393.16       639.05 o                         
   2   2 -21       5495.27       5381.82       714.51 o                         
   4   2 -21       9857.12      10165.55       713.93 o                         
   6   2 -21       4558.58       4613.11       569.19 o                         
   8   2 -21       6020.18       7872.13      1899.73 o                         
  10   2 -21       5143.18       4747.17       594.21 o                         
  12   2 -21      11157.94      10443.92      1331.65 o                         
  14   2 -21       7452.37       7810.88       713.28 o                         
  16   2 -21       5133.70       4385.16       935.30 o                         
  18   2 -21       3626.75       2988.35       924.56 o                         
  20   2 -21       6889.97       8181.55      1252.69 o                         
  -7   3 -21       3137.68       3669.13      1002.76 o                         
  -5   3 -21       6322.15       7415.11       721.44 o                         
  -3   3 -21       6096.73       6278.92       672.13 o                         
  -1   3 -21       7541.32       8517.98       719.49 o                         
   1   3 -21      11884.91      13289.36       896.20 o                         
   3   3 -21      13064.19      14079.12      1261.12 o                         
   5   3 -21       9836.12       8524.68       956.76 o                         
   7   3 -21      12054.04      12678.01      1168.35 o                         
   9   3 -21      10953.65       9802.19       739.82 o                         
  11   3 -21      12018.95      12470.93       814.43 o                         
  13   3 -21       9539.62      11197.50      1160.69 o                         
  15   3 -21      10846.63      11410.63      1197.49 o                         
  17   3 -21      11386.28      10527.46      1194.42 o                         
  19   3 -21       8822.80      11821.54      1307.88 o                         
  -6   4 -21       2944.31       3105.39       922.26 o                         
  -4   4 -21       2823.55       3105.07       623.77 o                         
  -2   4 -21       7385.76       6910.79       775.84 o                         
   0   4 -21      10796.58      16440.84      3691.36 o                         
   2   4 -21       8461.07       9709.98      2066.85 o                         
   4   4 -21      11397.79      10887.51       775.57 o                         
   6   4 -21      14714.67      14945.89      2317.54 o                         
   8   4 -21      16522.69      15227.58      1314.02 o                         
  10   4 -21       5979.66       5810.55       647.72 o                         
  12   4 -21       3649.53       2575.90       823.37 o                         
  14   4 -21       6111.68       6004.30       965.96 o                         
  16   4 -21       9596.71       8307.28      1119.29 o                         
  18   4 -21       7296.88       7873.36      1194.42 o                         
  -7   5 -21       3057.56       3259.74      1199.02 o                         
  -5   5 -21       4278.29       4713.29       967.50 o                         
  -3   5 -21       6591.27       6257.02       703.62 o                         
  -1   5 -21       4897.89       5080.81       676.52 o                         
   1   5 -21       6382.87       5767.40      1202.85 o                         
   3   5 -21       6351.06       6920.96      1133.86 o                         
   5   5 -21       9247.29       8595.15       949.10 o                         
   7   5 -21       9634.53       9105.15       748.91 o                         
   9   5 -21       6302.94       6433.99       667.40 o                         
  11   5 -21       4599.13       5003.07       907.70 o                         
  13   5 -21       4961.56       4221.10       890.83 o                         
  15   5 -21       6101.44       5435.46      1034.96 o                         
  17   5 -21       3848.67       3549.53      1050.29 o                         
  -6   6 -21       1594.94        300.52      1039.56 o                         
  -4   6 -21       1239.30       1632.73       639.20 o                         
  -2   6 -21       1899.75       2532.63       781.20 o                         
   0   6 -21        955.34       1329.48       560.48 o                         
   2   6 -21       1417.56       2052.15       935.30 o                         
   4   6 -21       2735.88       2781.57       598.63 o                         
   6   6 -21       2169.57       2602.69       565.40 o                         
   8   6 -21       2191.78       1855.26       780.44 o                         
  10   6 -21       2551.53       3091.08       887.77 o                         
  12   6 -21       1464.87       3942.05       913.83 o                         
  14   6 -21       2025.68       1925.79       873.97 o                         
  -5   7 -21          7.29       -346.52      1031.89 o                         
  -3   7 -21         65.36        486.44       616.17 o                         
  -1   7 -21        289.97         88.10       614.17 o                         
   1   7 -21        362.93        -46.45       549.73 o                         
   3   7 -21        505.51        339.58       864.77 o                         
   5   7 -21        996.24       1173.53       581.33 o                         
   7   7 -21        378.17       1498.01       775.84 o                         
   9   7 -21       1506.42       1125.42       841.77 o                         
  11   7 -21        596.62        571.91       843.30 o                         
  13   7 -21         41.57       -131.86       898.50 o                         
  -4   8 -21        312.90       -179.39      1218.95 o                         
  -2   8 -21       1293.31       1989.12       976.70 o                         
   0   8 -21       3413.91       3090.72       679.73 o                         
   2   8 -21       1105.04       1701.44       623.77 o                         
   4   8 -21       2631.20       2319.84       878.57 o                         
   6   8 -21        946.98       1318.62       892.37 o                         
   8   8 -21       3893.94       2146.58       923.03 o                         
  10   8 -21        757.60       1183.69       958.30 o                         
  14   8 -21       1060.75        731.37      1047.23 o                         
  -1   9 -21       2907.79       3695.66       799.22 o                         
   1   9 -21       5183.42       5334.53       795.75 o                         
   3   9 -21       4774.37       4504.76      1110.09 o                         
   5   9 -21       2921.60       1793.93       970.56 o                         
   7   9 -21       3503.72       3762.66      1065.63 o                         
  13   9 -21       5571.52       6094.77      1459.68 o                         
 -10   0 -20       6644.21       5512.12      1076.36 o                         
  -8   0 -20      12195.62      14383.65      1306.35 o                         
  -6   0 -20      11796.22      10565.79      1105.49 o                         
  -4   0 -20      14552.80      15185.55      1208.22 o                         
  -2   0 -20       9126.91       7911.69       947.56 o                         
   0   0 -20      13864.17      13958.93      1105.49 o                         
   2   0 -20      10127.03       8981.92       909.23 o                         
   4   0 -20       9194.59       8574.07       869.37 o                         
   6   0 -20       7150.80       5907.71       795.77 o                         
   8   0 -20      17917.76      16758.69      1217.42 o                         
  10   0 -20      21354.29      21314.04      1389.15 o                         
  12   0 -20      11837.17      12585.12      1070.23 o                         
  14   0 -20      16537.91      19337.65      1401.41 o                         
  16   0 -20       9997.54       9742.42      1076.36 o                         
  18   0 -20       6845.85       7764.50      1065.63 o                         
  -9   1 -20       3393.50       3914.45       670.67 o                         
  -7   1 -20       7652.55       8178.41       736.90 o                         
  -5   1 -20       7611.52       7624.29       679.24 o                         
  -3   1 -20       9342.91       8424.99       678.05 o                         
  -1   1 -20       9343.45       9706.83       700.18 o                         
   1   1 -20      14444.00      13727.67       780.62 o                         
   3   1 -20      11943.66      11625.52       723.99 o                         
   5   1 -20       8529.68       9091.35       639.57 o                         
   7   1 -20       8772.26       9057.79       643.96 o                         
   9   1 -20      11185.10       9839.40       684.63 o                         
  11   1 -20      13881.26      13146.99       776.81 o                         
  13   1 -20      14372.68      13325.93       788.50 o                         
  15   1 -20       9480.84       9382.00       721.53 o                         
  17   1 -20       9131.27       9402.04      1068.69 o                         
  19   1 -20       5813.57       6001.24      1064.09 o                         
 -10   2 -20       1704.48       1625.27       969.03 o                         
  -8   2 -20       2123.83       2220.86       601.68 o                         
  -6   2 -20       1799.52       1657.47       781.97 o                         
  -4   2 -20       3259.01       3740.56       643.21 o                         
  -2   2 -20       3418.05       3831.90       565.27 o                         
   0   2 -20       5463.27       5317.38       636.31 o                         
   2   2 -20       6017.61       6151.31       568.53 o                         
   4   2 -20       8216.67       7326.42       609.98 o                         
   6   2 -20       3015.14       2491.55       459.22 o                         
   8   2 -20       6081.17       6529.52       586.82 o                         
  10   2 -20       7818.04       8753.26       646.17 o                         
  12   2 -20       6192.37       6774.38       601.72 o                         
  14   2 -20       3338.09       2433.33       682.31 o                         
  16   2 -20       5075.54       5775.84       913.83 o                         
  18   2 -20       3430.80       4954.01       958.30 o                         
  20   2 -20       2117.76       1156.09       919.96 o                         
  -9   3 -20       1622.16       2002.20      1349.28 o                         
  -7   3 -20       1141.85       1403.07       550.78 o                         
  -5   3 -20         29.00        460.61       504.83 o                         
  -3   3 -20        107.29        376.14       469.08 o                         
  -1   3 -20       1316.68       1453.49       905.40 o                         
   1   3 -20       1024.52       1278.85       477.47 o                         
   3   3 -20        657.67        412.58       471.48 o                         
   5   3 -20       1024.28        912.04       420.56 o                         
   7   3 -20       1213.87       1270.88       430.46 o                         
   9   3 -20        473.32        962.14       680.77 o                         
  11   3 -20       1022.81       1077.06       795.00 o                         
  13   3 -20         22.65       -157.99       468.01 o                         
  15   3 -20         79.35       -657.77       719.11 o                         
  17   3 -20        707.32        579.58       829.50 o                         
  19   3 -20        987.02        564.24       864.77 o                         
  21   3 -20        411.53        410.92      1005.83 o                         
 -10   4 -20        626.89        137.99       995.09 o                         
  -8   4 -20        110.61        193.75       594.55 o                         
  -6   4 -20        116.38        457.11       532.43 o                         
  -4   4 -20       1129.26        967.81       533.70 o                         
  -2   4 -20       1043.61        914.29       494.32 o                         
   0   4 -20        120.08        -22.07       433.57 o                         
   2   4 -20        110.89       -388.83       420.07 o                         
   4   4 -20        926.06        789.55       450.46 o                         
   6   4 -20        321.90        321.29       413.23 o                         
   8   4 -20       2512.67       1567.72       831.80 o                         
  10   4 -20       3718.73       3410.10       554.21 o                         
  12   4 -20       2582.13       1881.33       708.37 o                         
  14   4 -20        604.55        714.51       746.70 o                         
  16   4 -20       1263.63        360.32       800.37 o                         
  18   4 -20        357.34        275.99       815.70 o                         
  20   4 -20        183.68       -587.24       999.69 o                         
  -9   5 -20       1418.00       1858.33      1074.83 o                         
  -7   5 -20       2557.56       2155.50       629.81 o                         
  -5   5 -20       2333.76       3224.48       837.17 o                         
  -3   5 -20       3696.03       3977.05       635.54 o                         
  -1   5 -20       3216.19       2841.77       548.34 o                         
   1   5 -20       6252.99       6413.40       633.65 o                         
   3   5 -20       2802.77       3386.23       535.47 o                         
   5   5 -20       7206.43       6517.95       878.57 o                         
   7   5 -20       5509.28       5553.09       598.23 o                         
   9   5 -20       4144.40       4609.10       825.67 o                         
  11   5 -20       3441.09       2850.36       778.90 o                         
  13   5 -20       2188.59       2526.84       803.44 o                         
  15   5 -20       5049.67       4352.97       916.90 o                         
  17   5 -20       3289.93       3012.88       923.03 o                         
  19   5 -20       1536.91        870.90       970.56 o                         
  -8   6 -20       5081.69       5492.19      1126.96 o                         
  -6   6 -20       4893.31       4618.16       707.44 o                         
  -4   6 -20       8104.91       8698.62       765.79 o                         
  -2   6 -20       9544.19       9438.69      1045.69 o                         
   0   6 -20       6185.30       6600.94      1895.13 o                         
   2   6 -20       5238.28       4617.63       584.29 o                         
   4   6 -20      16232.67      15714.08       998.93 o                         
   6   6 -20       6112.26       6460.69       846.37 o                         
   8   6 -20       8420.07       8679.87      1033.43 o                         
  10   6 -20       7013.35       6310.96       909.23 o                         
  12   6 -20      13601.18      11965.67      1208.22 o                         
  14   6 -20       7079.98       6559.35      1039.56 o                         
  16   6 -20       4121.57       3192.28       938.36 o                         
  -7   7 -20       8857.42       6462.75      1206.69 o                         
  -5   7 -20       6938.48       7357.29       780.81 o                         
  -3   7 -20       6413.26       7292.97       946.80 o                         
  -1   7 -20       7708.48       7720.73       742.48 o                         
   1   7 -20      12718.09      11742.41       825.33 o                         
   3   7 -20       7716.49       8068.31       716.10 o                         
   5   7 -20       8932.33       8030.69       704.47 o                         
   7   7 -20      13757.55      13288.89      1212.82 o                         
   9   7 -20       8947.97       9285.51      1047.23 o                         
  11   7 -20      15925.76      14417.38      1344.68 o                         
  13   7 -20      11822.90       9829.82      1174.49 o                         
  15   7 -20      10075.86      11915.07      1272.62 o                         
  17   7 -20       3447.27       3505.06      1011.96 o                         
  -6   8 -20       5619.21       6179.10      1332.42 o                         
  -4   8 -20       5191.77       5615.01       756.13 o                         
  -2   8 -20       6489.46       6912.27      1093.99 o                         
   0   8 -20       5370.48       6843.78       722.11 o                         
   2   8 -20      10565.99      10752.42      1047.23 o                         
   4   8 -20      12835.12      11954.94      1208.22 o                         
   6   8 -20       6700.29       6033.43      1007.36 o                         
   8   8 -20       4200.61       3330.27       942.96 o                         
  10   8 -20       7344.96       7689.37      1097.82 o                         
  12   8 -20       8704.69       6733.70      1034.96 o                         
  14   8 -20       7174.40       6660.48       788.96 o                         
  16   8 -20       2347.69       3695.19      1108.56 o                         
  -5   9 -20       4430.46       4638.15      1481.14 o                         
  -3   9 -20       2515.00       2319.38       686.13 o                         
  -1   9 -20       2511.40       2228.82       666.91 o                         
   1   9 -20       5379.66       6005.16       772.00 o                         
   3   9 -20       3426.28       3038.95       921.50 o                         
   5   9 -20       2073.18       1990.19       863.23 o                         
   7   9 -20       3596.06       3038.95       923.03 o                         
   9   9 -20       1935.70       1476.54       901.57 o                         
  11   9 -20       3781.69       3889.92      1085.56 o                         
  13   9 -20       5052.71       4086.18      1042.63 o                         
  15   9 -20       3998.71       5906.17      1218.95 o                         
  -2  10 -20        477.57        564.07       734.09 o                         
   0  10 -20       1443.73       -116.53       949.10 o                         
   2  10 -20       1812.12       1749.47       959.83 o                         
   4  10 -20        644.52       1705.00       887.77 o                         
   6  10 -20       1192.43       1079.43       959.83 o                         
   8  10 -20        287.18        148.73       912.30 o                         
   1  11 -20         90.05       -473.78      1154.56 o                         
   3  11 -20        153.03        -92.00      1123.89 o                         
   5  11 -20         36.19        651.64      1111.62 o                         
 -11   1 -19       1058.86       1622.52       621.17 o                         
  -9   1 -19       2332.63       1471.57       555.42 o                         
  -7   1 -19       6205.40       6807.52       654.27 o                         
  -5   1 -19       1641.78       1778.80       491.12 o                         
  -3   1 -19       3028.25       3521.67       506.79 o                         
  -1   1 -19       1448.32       1455.71       412.52 o                         
   1   1 -19       2136.55       1126.36       572.68 o                         
   3   1 -19       1968.40       2099.21       407.63 o                         
   5   1 -19       4634.19       4038.70       478.13 o                         
   7   1 -19       2421.57       2446.12       408.11 o                         
   9   1 -19       4254.55       3623.75       466.02 o                         
  11   1 -19       2723.69       2349.13       442.15 o                         
  13   1 -19       4342.73       4941.32       681.54 o                         
  15   1 -19        326.03         33.73       599.51 o                         
  17   1 -19        604.46         90.67       507.23 o                         
  19   1 -19        804.32        404.78       766.64 o                         
 -12   2 -19       3032.28       3572.53      1024.23 o                         
 -10   2 -19       3090.12       3087.38       643.91 o                         
  -8   2 -19       3139.42       3568.05       603.15 o                         
  -6   2 -19       9191.02       9435.61      1134.62 o                         
  -4   2 -19       7163.17       7402.30       631.34 o                         
  -2   2 -19      10582.43       9397.31       832.57 o                         
   0   2 -19      11668.06      13392.76       761.10 o                         
   2   2 -19       7460.41       6555.49       559.39 o                         
   4   2 -19      14943.56      15840.91      1156.09 o                         
   6   2 -19      13489.79      14397.83      1125.42 o                         
   8   2 -19       5654.51       5048.89       514.38 o                         
  10   2 -19       8425.45       9152.45       624.26 o                         
  12   2 -19      11615.33       9955.55       967.50 o                         
  14   2 -19      10735.73      10429.35       893.13 o                         
  16   2 -19       5177.15       5346.53       852.50 o                         
  18   2 -19       6243.84       7206.39       996.63 o                         
  20   2 -19       4957.32       4747.02       987.43 o                         
 -13   3 -19       5842.52       7384.25      1366.15 o                         
 -11   3 -19       8589.19       9355.06       846.28 o                         
  -9   3 -19       7997.05       7594.31      1056.43 o                         
  -7   3 -19       7326.57       6691.59       661.35 o                         
  -5   3 -19       3845.45       2843.75       554.56 o                         
  -3   3 -19      13807.31      13779.90       800.21 o                         
  -1   3 -19       6644.15       6435.89       619.44 o                         
   1   3 -19      11161.73      10911.38       697.66 o                         
   3   3 -19      17925.54      17910.64       869.37 o                         
   5   3 -19      25295.89      24093.56      2063.79 o                         
   7   3 -19      21380.23      21740.09      2121.29 o                         
   9   3 -19      23166.44      23775.96      1094.76 o                         
  11   3 -19      14650.49      13834.06       770.80 o                         
  13   3 -19       9779.10       9242.96       675.96 o                         
  15   3 -19       5390.86       4521.63       857.10 o                         
  17   3 -19       7543.32       7092.93       965.96 o                         
  19   3 -19      10800.61      10654.72      1215.89 o                         
  21   3 -19       7420.28       6577.75      1103.96 o                         
  23   3 -19       3504.27       3566.40      1320.15 o                         
 -12   4 -19       7779.85       8577.13      1317.08 o                         
 -10   4 -19       9833.22      10605.08      1159.92 o                         
  -8   4 -19       7208.70       7041.14      1100.89 o                         
  -6   4 -19       7740.00       6460.21       660.97 o                         
  -4   4 -19       5864.50       6261.64       622.68 o                         
  -2   4 -19       8236.89       8239.04       661.90 o                         
   0   4 -19      20792.83      21050.44       973.54 o                         
   2   4 -19      11181.62      10759.70       699.83 o                         
   4   4 -19      12261.89      12506.26       863.23 o                         
   6   4 -19      18139.18      15855.52      1373.05 o                         
   8   4 -19      24296.29      24290.13      1418.28 o                         
  10   4 -19      13048.87      12264.02       724.64 o                         
  12   4 -19       4541.34       5374.13       835.63 o                         
  14   4 -19       4068.86       2762.96       768.17 o                         
  16   4 -19       8909.39      10056.75      1073.29 o                         
  18   4 -19       8514.11       8874.59      1111.62 o                         
  20   4 -19       7655.57       6809.27      1116.22 o                         
  22   4 -19       7403.67       9694.89      1314.02 o                         
 -11   5 -19       5050.27       7367.38      1209.75 o                         
  -9   5 -19       4002.11       4533.40       673.59 o                         
  -7   5 -19       3565.99       3466.49       641.15 o                         
  -5   5 -19       6045.51       5681.92       647.69 o                         
  -3   5 -19      10032.25      11712.65       771.62 o                         
  -1   5 -19      10013.66       8729.87       679.24 o                         
   1   5 -19      10221.77      10743.58      1267.25 o                         
   3   5 -19       8085.64       8003.66       629.12 o                         
   5   5 -19       5506.27       6361.89      1434.38 o                         
   7   5 -19      12144.78      10954.23      1395.28 o                         
   9   5 -19       5605.66       5968.44       574.61 o                         
  11   5 -19       4592.59       5073.60       827.97 o                         
  13   5 -19       2734.52       2897.89       781.97 o                         
  15   5 -19       7127.22       5401.73       950.63 o                         
  17   5 -19       5793.00       5308.20       973.63 o                         
  19   5 -19       7221.18       7566.71      1117.76 o                         
 -10   6 -19       1853.69       2031.59      1140.76 o                         
  -8   6 -19        621.19        939.75       585.49 o                         
  -6   6 -19       1086.95        845.71       554.38 o                         
  -4   6 -19       1905.96       1847.12       546.93 o                         
  -2   6 -19       1509.46        883.35       491.19 o                         
   0   6 -19       1291.16       2182.78       512.81 o                         
   2   6 -19       1964.69       1761.58       496.50 o                         
   4   6 -19       1941.48       2233.67       493.88 o                         
   6   6 -19       3351.23       2481.38       500.70 o                         
   8   6 -19       7375.56       7302.01      1011.96 o                         
  10   6 -19       3423.08       3586.33       771.24 o                         
  12   6 -19       1637.66        679.24       737.50 o                         
  14   6 -19        475.98        484.51       729.84 o                         
  16   6 -19        978.11        650.11       806.50 o                         
  18   6 -19       3047.92       4333.03      1011.96 o                         
  -7   7 -19        329.88        608.27       586.02 o                         
  -5   7 -19        282.10        291.58       568.03 o                         
  -3   7 -19        119.79        -41.12       507.58 o                         
  -1   7 -19         59.12        178.84       655.47 o                         
   1   7 -19         25.80       -337.79       467.10 o                         
   3   7 -19         60.15        211.51       972.10 o                         
   5   7 -19        297.90       2612.86      1609.17 o                         
   7   7 -19        666.09        789.64       706.84 o                         
   9   7 -19         23.35        815.70       706.84 o                         
  11   7 -19        789.27        332.72       737.50 o                         
  13   7 -19         27.61       -712.97       712.97 o                         
  15   7 -19        211.62       -469.18       755.90 o                         
  17   7 -19         97.13        117.63       562.02 o                         
  -6   8 -19       1274.94        860.56       620.29 o                         
  -4   8 -19        377.55        453.53       586.91 o                         
  -2   8 -19        336.21        991.89       573.52 o                         
   0   8 -19       3093.18       3776.56       591.60 o                         
   2   8 -19       1703.38        764.28       526.19 o                         
   4   8 -19       1328.94       1248.39       520.29 o                         
   6   8 -19       3425.07       2430.24       794.24 o                         
   8   8 -19       3872.32       2589.70       857.10 o                         
  10   8 -19       2040.15        856.42       534.75 o                         
  12   8 -19       1989.68       2414.85       659.31 o                         
  14   8 -19       1903.58       1844.82       601.30 o                         
  16   8 -19       2735.63       4234.90      1024.23 o                         
  -5   9 -19       4640.36       4343.57       731.04 o                         
  -3   9 -19       7583.43       7949.74       804.97 o                         
  -1   9 -19       4158.99       3524.97       646.30 o                         
   1   9 -19       6369.48       6991.28       724.29 o                         
   3   9 -19       8149.36       9888.08      1131.56 o                         
   5   9 -19       5108.34       3379.34       941.43 o                         
   7   9 -19       3389.48       3616.99       906.17 o                         
   9   9 -19       3447.02       3166.21       901.57 o                         
  11   9 -19       4497.37       5745.26       805.74 o                         
  13   9 -19       6539.75       5752.55       762.37 o                         
  15   9 -19       8493.76       8025.16      1114.69 o                         
  -4  10 -19       6913.09       5732.91      1090.16 o                         
  -2  10 -19       6369.10       6822.52       768.05 o                         
   0  10 -19       5780.10       7104.22       755.96 o                         
   2  10 -19       6576.96       4826.75      1015.03 o                         
   6  10 -19       7726.79       6717.27      1050.29 o                         
   8  10 -19       5922.27       6482.68      1084.02 o                         
  10  10 -19       5111.14       6027.30      1136.16 o                         
  12  10 -19       7555.20       7215.59      1232.75 o                         
  14  10 -19       5628.87       5528.99      1093.22 o                         
  -3  11 -19       8089.85      10762.05      1329.35 o                         
   1  11 -19       8520.50       8009.82      1218.95 o                         
   3  11 -19      10053.26      10182.47      1238.89 o                         
   5  11 -19       5531.66       4168.97      1084.02 o                         
   7  11 -19       6944.50       7143.52      1192.89 o                         
   9  11 -19       4553.11       3333.34      1071.76 o                         
  13  11 -19       4932.19       3574.06      1298.68 o                         
   2  12 -19       5530.79       5847.91      1277.22 o                         
   4  12 -19       7356.42       4863.55      1255.75 o                         
   6  12 -19       5627.48       8517.34      1376.88 o                         
 -14   0 -18       5403.57       5263.73      1113.16 o                         
 -12   0 -18       5389.03       6898.20      1007.36 o                         
 -10   0 -18       6394.18       6981.00       982.83 o                         
  -8   0 -18       8140.08       9012.59       988.96 o                         
  -6   0 -18      24289.15      24057.07      1464.28 o                         
  -4   0 -18      11437.02      10406.33       953.70 o                         
  -2   0 -18      18121.41      16511.83      1153.02 o                         
   0   0 -18      27724.94      27726.20      1524.07 o                         
   2   0 -18      21526.56      19408.19      1234.29 o                         
   4   0 -18      16808.59      17695.52      1165.29 o                         
   6   0 -18      12403.20      12387.32       965.96 o                         
   8   0 -18      10331.74       9211.91       843.30 o                         
  10   0 -18      14934.50      15409.41      1071.76 o                         
  12   0 -18       5732.94       5617.92       732.91 o                         
  14   0 -18      11572.16      11933.47       982.83 o                         
  16   0 -18      14171.10      13245.96      1088.62 o                         
  18   0 -18       7782.41       9771.56       982.83 o                         
 -13   1 -18       5132.30       5431.14       718.00 o                         
 -11   1 -18       6658.02       6158.18       831.03 o                         
  -9   1 -18       3903.58       3575.63       577.82 o                         
  -7   1 -18       9101.06       8940.51       688.40 o                         
  -5   1 -18      16077.48      13809.86       776.75 o                         
  -3   1 -18      24356.87      25683.55      1038.04 o                         
  -1   1 -18      12243.26      11799.04      2767.56 o                         
   1   1 -18      22505.92      22567.63      1494.18 o                         
   3   1 -18      17121.63      17990.72       827.23 o                         
   5   1 -18      15618.70      14941.54       751.33 o                         
   7   1 -18      12099.46      12234.18       658.01 o                         
   9   1 -18      10319.01      10676.95      1322.45 o                         
  11   1 -18       5661.94       8925.19       826.43 o                         
  13   1 -18      20896.76      19920.40       895.44 o                         
  15   1 -18      14259.12      17122.04       946.80 o                         
  17   1 -18      10241.42      10742.12       726.06 o                         
  19   1 -18       5119.47       5674.65       896.97 o                         
 -14   2 -18       2321.42       2273.85      1007.36 o                         
 -12   2 -18       2218.84       2365.14       635.13 o                         
 -10   2 -18       3084.91       3591.88       600.10 o                         
  -8   2 -18       1370.38       1808.15       511.35 o                         
  -6   2 -18       2644.19       3940.54       686.14 o                         
  -4   2 -18       3797.03       4244.76       522.36 o                         
  -2   2 -18       7082.82       6549.00       555.05 o                         
   0   2 -18       3447.44       3602.75       805.74 o                         
   2   2 -18       7899.79       7513.40       556.69 o                         
   4   2 -18      12110.28      11978.55       674.80 o                         
   6   2 -18      12352.63      13078.41       826.43 o                         
   8   2 -18       3858.79       3431.97       851.73 o                         
  10   2 -18       4689.20       5994.05       831.80 o                         
  12   2 -18       6169.74       6370.50       539.25 o                         
  14   2 -18       3517.55       3777.67       499.27 o                         
  16   2 -18       8871.27       8727.40       910.76 o                         
  18   2 -18       3087.80       2548.30       831.03 o                         
  20   2 -18       2648.50       2192.58       844.83 o                         
  22   2 -18       1997.77       2677.10      1008.89 o                         
 -13   3 -18        196.64        418.66       659.90 o                         
 -11   3 -18        252.42        260.75       542.24 o                         
  -9   3 -18       1531.74       2363.07       544.66 o                         
  -7   3 -18        426.68        774.95       454.07 o                         
  -5   3 -18        236.05        339.23       396.76 o                         
  -3   3 -18       1084.26        975.26       416.98 o                         
  -1   3 -18       1881.12       1804.28       409.67 o                         
   1   3 -18        377.66        181.20       351.46 o                         
   3   3 -18       1981.39       1813.82       471.48 o                         
   5   3 -18       3172.87       3185.39       588.78 o                         
   7   3 -18        621.39         34.92       482.21 o                         
   9   3 -18        262.85        129.50       341.38 o                         
  11   3 -18        115.09         69.13       363.54 o                         
  13   3 -18        779.49        343.18       410.34 o                         
  15   3 -18        960.14       1416.75       659.31 o                         
  17   3 -18        844.36       1258.82       712.97 o                         
  19   3 -18       2760.56       2402.64       843.30 o                         
  21   3 -18        167.57        542.78       798.84 o                         
  23   3 -18        232.66       -607.18       952.16 o                         
 -14   4 -18        448.98        674.64      1261.88 o                         
 -12   4 -18        185.56        381.33       625.99 o                         
 -10   4 -18       1564.04       1896.07       590.46 o                         
  -8   4 -18        148.57        333.71       500.51 o                         
  -6   4 -18        456.59        795.78       468.42 o                         
  -4   4 -18         62.52        280.69       411.51 o                         
  -2   4 -18        731.15        699.02       393.61 o                         
   0   4 -18       1393.59       1402.56       409.78 o                         
   2   4 -18       1401.64        896.47       632.48 o                         
   4   4 -18       3443.62       4495.08       480.63 o                         
   6   4 -18        566.82        617.86       363.04 o                         
   8   4 -18       3644.33       3593.70       466.55 o                         
  10   4 -18       4310.06       4606.00       511.74 o                         
  12   4 -18        606.67        395.94       428.55 o                         
  14   4 -18        398.23       -587.24       587.24 o                         
  16   4 -18        269.23       -459.98       617.91 o                         
  18   4 -18        370.35       -673.11       673.11 o                         
  20   4 -18        272.69       1217.42       857.10 o                         
  22   4 -18        118.96        145.66       887.77 o                         
 -11   5 -18       4145.35       4724.01       710.67 o                         
  -9   5 -18       3786.04       4148.17       639.66 o                         
  -7   5 -18       4066.54       4748.16       608.42 o                         
  -5   5 -18       4011.85       4049.80       553.89 o                         
  -3   5 -18       5830.19       6638.06       871.67 o                         
  -1   5 -18       6009.69       5195.73       541.89 o                         
   1   5 -18      15021.22      14398.61      2082.95 o                         
   3   5 -18       4745.70       5217.93       952.93 o                         
   5   5 -18       1593.82       1393.94       415.79 o                         
   7   5 -18       5891.60       5581.94       528.60 o                         
   9   5 -18      13405.54      14231.92       764.83 o                         
  11   5 -18       3386.52       2424.11       662.37 o                         
  13   5 -18       2491.36       1625.27       688.44 o                         
  15   5 -18       1104.64       1007.36       685.37 o                         
  17   5 -18       3258.98       3658.39       829.50 o                         
  19   5 -18       2174.17       1675.87       901.57 o                         
  21   5 -18       4026.99       2088.32       958.30 o                         
 -10   6 -18       6919.79       7338.66       766.19 o                         
  -8   6 -18       5278.52       5062.56       645.08 o                         
  -6   6 -18       6101.75       5994.56       660.97 o                         
  -4   6 -18       6534.48       7232.22       647.26 o                         
  -2   6 -18      15270.47      15711.89      1113.92 o                         
   0   6 -18      13957.22      14318.09       791.99 o                         
   2   6 -18       9961.27       9248.78       649.21 o                         
   4   6 -18      14614.18      13877.07       764.11 o                         
   6   6 -18      15179.25      16390.62       850.97 o                         
   8   6 -18       4269.45       4898.82       581.88 o                         
  10   6 -18      13716.94      14256.38      1154.56 o                         
  12   6 -18       6677.44       6199.03       898.50 o                         
  14   6 -18       6689.20       5072.07       878.57 o                         
  16   6 -18       3008.32       4250.24       861.70 o                         
  18   6 -18       6034.22       5361.86       985.90 o                         
  20   6 -18       7693.05       9624.48       915.36 o                         
  -9   7 -18       7161.01       7431.36       789.07 o                         
  -7   7 -18       7742.60       7490.18       715.78 o                         
  -5   7 -18      10900.33      12268.01      1997.09 o                         
  -3   7 -18      10032.77       9951.00       736.61 o                         
  -1   7 -18      11862.45      10952.08       734.71 o                         
   1   7 -18      15471.50      14821.94       839.71 o                         
   3   7 -18      18946.49      19543.00      1553.21 o                         
   5   7 -18       7928.33       7818.11      1480.38 o                         
   7   7 -18      23321.07      21312.51      1436.68 o                         
   9   7 -18      13051.38      13094.16      1166.82 o                         
  11   7 -18      19805.81      19825.24      1447.41 o                         
  13   7 -18      11600.06      10745.19      1108.56 o                         
  15   7 -18       6606.53       6286.42       975.16 o                         
  17   7 -18       6619.71       5958.88       696.71 o                         
  19   7 -18       5532.72       6634.85       785.93 o                         
  -8   8 -18       5957.13       6573.15      1054.89 o                         
  -6   8 -18       6300.33       6128.15       716.94 o                         
  -4   8 -18       9702.00       9353.52      1039.56 o                         
  -2   8 -18      11189.74      11949.54       804.76 o                         
   0   8 -18       9424.52       9082.59       695.14 o                         
   2   8 -18       4228.61       3969.65       815.70 o                         
   4   8 -18       7591.77       7838.04       643.39 o                         
   6   8 -18       4181.63       4961.68       847.90 o                         
   8   8 -18       5492.91       5824.61       607.65 o                         
  10   8 -18      12865.57      11473.96       760.28 o                         
  12   8 -18      20749.32      20735.75      1023.80 o                         
  14   8 -18      10211.81       8840.01       750.26 o                         
  16   8 -18       5532.57       5968.86       712.73 o                         
  18   8 -18       6002.72       5713.81       761.34 o                         
  -7   9 -18       3197.07       3949.71       976.70 o                         
  -5   9 -18       4917.22       7205.62      1281.82 o                         
  -3   9 -18       6047.50       6650.98       692.20 o                         
  -1   9 -18       6050.43       6319.70       659.90 o                         
   1   9 -18       7138.73       9025.48      1682.00 o                         
   3   9 -18       5559.28       6160.70       941.43 o                         
   5   9 -18       2568.19       1557.81       797.30 o                         
   7   9 -18       2798.53       3728.92       861.70 o                         
   9   9 -18       2402.19       2256.98       809.57 o                         
  11   9 -18       2123.34       3081.88       621.30 o                         
  13   9 -18       4901.02       4830.99       677.56 o                         
  15   9 -18       5428.46       6301.42       776.27 o                         
  17   9 -18       2872.97       2522.24       946.03 o                         
  -6  10 -18        641.05       -179.39       863.23 o                         
  -4  10 -18        244.88       -183.99       794.24 o                         
  -2  10 -18        152.90        408.62       572.77 o                         
   0  10 -18       1419.13        347.61       560.78 o                         
   2  10 -18        232.49        332.72       814.17 o                         
   4  10 -18         26.14       -502.91       758.97 o                         
   6  10 -18        248.43        458.45       808.04 o                         
   8  10 -18       2069.26       1205.15       858.63 o                         
  10  10 -18        958.75       1310.95       872.43 o                         
  12  10 -18        409.22        126.75       611.42 o                         
  14  10 -18        208.32       -132.80       637.44 o                         
  16  10 -18         47.62       1225.09       946.03 o                         
  -5  11 -18        754.35       -200.86       955.23 o                         
  -3  11 -18        424.24        752.84       918.43 o                         
  -1  11 -18        115.26        829.50       993.56 o                         
   1  11 -18        246.04        893.90       870.90 o                         
   3  11 -18        312.87       1116.22       887.77 o                         
   5  11 -18        612.45        251.46       873.97 o                         
   7  11 -18        718.35        647.04       907.70 o                         
   9  11 -18         44.87        677.71       887.77 o                         
  11  11 -18        124.19       -168.66       903.10 o                         
  13  11 -18        931.84       1059.40       701.83 o                         
  15  11 -18        380.98        748.24      1038.03 o                         
   2  12 -18       1862.58         59.80       955.23 o                         
   4  12 -18       1478.00       1061.03      1022.69 o                         
   6  12 -18       2331.78        573.44       999.69 o                         
   8  12 -18       3168.16       3741.19      1033.43 o                         
  10  12 -18       4142.56       3368.60      1125.42 o                         
   3  13 -18       7028.87       4731.68      1390.68 o                         
   5  13 -18       5953.58       6442.82      1291.02 o                         
   7  13 -18       6607.08       7592.77      1488.81 o                         
 -15   1 -17       1263.95       1335.96       709.14 o                         
 -13   1 -17       1191.38       1984.82       612.82 o                         
 -11   1 -17        865.99        980.07       532.86 o                         
  -9   1 -17       3475.57       3835.47       542.54 o                         
  -7   1 -17       5387.89       3694.88       509.57 o                         
  -5   1 -17       7569.80       8468.25       604.42 o                         
  -3   1 -17       6199.14       6773.15       533.82 o                         
  -1   1 -17       7661.12       6673.99       515.58 o                         
   1   1 -17       2488.46       2500.99       377.42 o                         
   3   1 -17       4236.60       3844.05       415.23 o                         
   5   1 -17       4754.45       5147.73       751.30 o                         
   7   1 -17       1118.70        978.77       503.68 o                         
   9   1 -17       1293.33        983.78       333.92 o                         
  11   1 -17        879.29       1249.34       433.92 o                         
  13   1 -17       3802.32       3689.87       559.65 o                         
  15   1 -17       1675.13       1201.01       400.61 o                         
  17   1 -17       3948.30       3259.46       729.07 o                         
  19   1 -17       1994.69       2928.55       714.51 o                         
 -16   2 -17       3030.64       2223.25      1159.16 o                         
 -14   2 -17       5709.05       5246.75       721.08 o                         
 -12   2 -17       4647.97       4136.83       646.30 o                         
 -10   2 -17       7035.65       7570.42      1240.42 o                         
  -8   2 -17       5493.22       6166.44       602.65 o                         
  -6   2 -17      14498.20      15890.18       815.28 o                         
  -4   2 -17      14081.07      13339.10       722.03 o                         
  -2   2 -17      13597.71      12899.28       710.05 o                         
   0   2 -17       4831.15       5122.52       466.20 o                         
   2   2 -17       8468.34       8103.58       551.29 o                         
   4   2 -17      13975.66      13789.13       693.88 o                         
   6   2 -17      17420.84      15888.22       748.78 o                         
   8   2 -17       3083.74       3920.23       426.84 o                         
  10   2 -17       4323.49       4496.04       452.04 o                         
  12   2 -17      10358.03      10363.06       946.80 o                         
  14   2 -17       7706.40       8886.03       597.34 o                         
  16   2 -17       8524.93       7825.83       887.77 o                         
  20   2 -17       5439.47       4011.05       863.23 o                         
  22   2 -17       7559.98       8285.81      1102.42 o                         
 -15   3 -17       5843.94       4765.42      1251.15 o                         
 -13   3 -17       4481.51       4039.58       672.15 o                         
 -11   3 -17       6998.68       6775.31       947.56 o                         
  -9   3 -17      14095.79      14299.19       823.38 o                         
  -7   3 -17      10340.74      11520.06       762.80 o                         
  -5   3 -17      11603.75      11331.58       689.54 o                         
  -3   3 -17      19623.93      18909.06       900.03 o                         
  -1   3 -17      18194.26      17021.22       807.64 o                         
   1   3 -17      14322.56      16414.90      1121.59 o                         
   3   3 -17      20450.24      18217.58       846.37 o                         
   5   3 -17      28898.59      28984.82      1115.46 o                         
   7   3 -17      15204.42      15857.01       741.55 o                         
   9   3 -17      11111.29      11170.65       634.59 o                         
  11   3 -17       9433.00      10366.28       609.73 o                         
  13   3 -17      13610.25      13142.43       726.21 o                         
  15   3 -17       9011.90       8141.69       896.97 o                         
  17   3 -17      14451.46      14264.05      1153.02 o                         
  19   3 -17      18968.13      18434.56      1375.35 o                         
  21   3 -17      11139.42       9711.76      1120.82 o                         
  23   3 -17       7764.94      11191.37      1260.35 o                         
 -14   4 -17       5446.06       5271.40      1067.16 o                         
 -12   4 -17       7164.74       8871.39       776.41 o                         
 -10   4 -17      12442.26      13046.38      2601.20 o                         
  -8   4 -17      13886.46      13710.90       814.05 o                         
  -6   4 -17      20062.64      20168.90       933.51 o                         
  -4   4 -17      13138.77      13555.42       738.25 o                         
  -2   4 -17      11174.52      10880.60      1532.51 o                         
   0   4 -17      14774.23      15935.37       766.37 o                         
   2   4 -17      22691.88      22741.04       941.93 o                         
   4   4 -17      11532.52      12273.01       948.33 o                         
   6   4 -17      23996.41      23202.69       959.88 o                         
   8   4 -17      22830.38      20922.79       895.90 o                         
  10   4 -17      13675.28      15000.84       744.44 o                         
  12   4 -17       4219.40       4902.49       508.88 o                         
  14   4 -17       6920.09       4977.01       742.10 o                         
  16   4 -17      11419.07       9707.16       998.16 o                         
  18   4 -17      15169.46      14783.83      1232.75 o                         
  20   4 -17      11923.74      10018.41      1136.16 o                         
  22   4 -17       8007.11       8859.26      1140.76 o                         
  24   4 -17      13996.09      13626.21      1441.28 o                         
 -13   5 -17       5884.39       5458.46      1056.43 o                         
 -11   5 -17       5651.12       5923.88       673.19 o                         
  -9   5 -17       8150.46       8927.50       907.70 o                         
  -7   5 -17       8547.83       8802.30       801.90 o                         
  -5   5 -17       9313.64       8373.44       652.29 o                         
  -3   5 -17       6917.55       7463.81       586.00 o                         
  -1   5 -17      13286.58      14758.83      1710.37 o                         
   1   5 -17       9601.29       8126.25       582.61 o                         
   3   5 -17      16593.22      17464.12       808.95 o                         
   5   5 -17      10573.38      11539.28       657.07 o                         
   7   5 -17      20947.07      20333.66       865.98 o                         
   9   5 -17      11214.50      12176.10       734.44 o                         
  11   5 -17       1878.98        639.38       551.98 o                         
  13   5 -17       3640.03       2519.17       686.91 o                         
  15   5 -17       8719.92       7649.50       915.36 o                         
  17   5 -17       9393.08       9586.03      1034.96 o                         
  19   5 -17       6219.60       5478.39       984.36 o                         
  21   5 -17       7951.53       8537.27      1165.29 o                         
  23   5 -17       4862.27       4797.62      1145.36 o                         
 -12   6 -17        605.79        855.57       838.70 o                         
 -10   6 -17        417.79        570.03       534.46 o                         
  -8   6 -17       2959.30       3589.75       593.06 o                         
  -6   6 -17       3489.95       3894.63       717.57 o                         
  -4   6 -17       3707.05       4069.50       515.32 o                         
  -2   6 -17        659.74        912.81       413.82 o                         
   0   6 -17       2384.01       2110.37       416.18 o                         
   4   6 -17       1050.10        891.29       372.08 o                         
   6   6 -17       5186.57       5942.43       527.14 o                         
   8   6 -17       1919.19       1756.75       428.67 o                         
  10   6 -17       8301.62       8232.15       877.03 o                         
  12   6 -17       1385.45        976.70       587.24 o                         
  14   6 -17       4982.67       3367.07       758.97 o                         
  16   6 -17       6061.71       5426.26       878.57 o                         
  18   6 -17       1807.30       1579.27       812.64 o                         
  20   6 -17       1895.59       2235.33       626.75 o                         
  22   6 -17        961.14        975.16       970.56 o                         
 -11   7 -17         27.21        182.46       786.57 o                         
  -9   7 -17         45.80        498.40       556.70 o                         
  -7   7 -17        379.02       1175.72       532.05 o                         
  -5   7 -17         47.86        275.63       464.54 o                         
  -3   7 -17        166.72        259.57       474.55 o                         
  -1   7 -17       1146.24        861.47       422.13 o                         
   1   7 -17        837.56        556.20       551.98 o                         
   3   7 -17         92.93          4.94       364.83 o                         
   5   7 -17       1078.40        389.75       531.28 o                         
   7   7 -17        677.22        541.25       579.58 o                         
   9   7 -17       1027.65        636.31       636.31 o                         
  11   7 -17       1445.33       1151.49       640.91 o                         
  13   7 -17        273.06       -334.25       596.44 o                         
  15   7 -17         48.90        321.99       752.84 o                         
  17   7 -17        223.27         30.26       510.38 o                         
  19   7 -17         90.42       -560.48       560.48 o                         
  21   7 -17        830.11       1286.42      1028.83 o                         
 -10   8 -17       1537.43       1659.00       867.83 o                         
  -8   8 -17       1686.60       1459.68       783.50 o                         
  -6   8 -17       1935.91       1533.81       536.79 o                         
  -4   8 -17        965.99       1014.65       510.38 o                         
  -2   8 -17       1888.99       2369.04       502.91 o                         
   0   8 -17       2682.59       2283.94       476.75 o                         
   2   8 -17       6059.91       5978.23       576.29 o                         
   4   8 -17        815.40        830.63       421.21 o                         
   6   8 -17       4175.98       4644.29       823.37 o                         
   8   8 -17       2287.88       1446.59       457.72 o                         
  10   8 -17       7053.20       6034.85       964.43 o                         
  12   8 -17       1124.79       1453.68       495.05 o                         
  14   8 -17       1586.18       1220.02       524.20 o                         
  16   8 -17       1040.77        957.21       693.04 o                         
  18   8 -17       3341.29       3358.01       681.61 o                         
  20   8 -17       1761.24       1429.01      1071.76 o                         
  -9   9 -17       4328.84       4969.34       996.63 o                         
  -7   9 -17       3059.84       4444.96       956.76 o                         
  -5   9 -17       6067.79       5892.01       679.13 o                         
  -3   9 -17       7454.24       7651.10       719.87 o                         
  -1   9 -17       9977.63       9052.85       691.12 o                         
   1   9 -17       5107.76       5070.34       567.73 o                         
   3   9 -17       9954.11       9538.50      1002.76 o                         
   5   9 -17       7144.85       7451.71       965.96 o                         
   7   9 -17       5907.44       4964.74       855.57 o                         
   9   9 -17       7266.39      10104.11      1139.99 o                         
  11   9 -17       6212.30       5619.67       665.64 o                         
  13   9 -17       7007.46       7226.82       703.50 o                         
  15   9 -17       6692.52       6335.00       729.84 o                         
  17   9 -17       5816.57       6309.73       758.11 o                         
  -8  10 -17       4584.02       5417.06      1059.49 o                         
  -6  10 -17       9897.47      12414.92      1260.35 o                         
  -4  10 -17      14262.53      15788.12      1294.08 o                         
  -2  10 -17      10464.33      11323.26       801.47 o                         
   0  10 -17      11530.88      10397.46       765.01 o                         
   2  10 -17      12557.46      12792.11      1174.49 o                         
   4  10 -17      10565.53      11130.04      1131.56 o                         
   6  10 -17       6612.89       7309.12       995.09 o                         
   8  10 -17       5744.44       4159.77       924.56 o                         
  10  10 -17       5184.44       5296.50      1116.22 o                         
  12  10 -17       9111.98      10024.53       789.78 o                         
  14  10 -17       9412.53       9578.20      1346.98 o                         
  16  10 -17      12915.43      14017.19      1467.34 o                         
  -7  11 -17       9210.80      10929.18      1248.09 o                         
  -5  11 -17       8366.87       9860.49      1220.49 o                         
  -3  11 -17       6657.21       7393.45      1064.09 o                         
  -1  11 -17       6228.12       6002.77      1061.03 o                         
   3  11 -17       9251.98       8273.55      1084.02 o                         
   5  11 -17      11001.03       9434.24      1168.35 o                         
   7  11 -17      10134.36       8515.81      1100.89 o                         
   9  11 -17      13368.85      11889.01      1298.68 o                         
  11  11 -17       8428.77       8910.06       788.97 o                         
  13  11 -17       7573.06       7787.89       808.24 o                         
  15  11 -17       6724.05       6222.03      1070.23 o                         
  -6  12 -17       2489.30       4273.24      1107.02 o                         
  -4  12 -17       5935.09       5878.57      1171.42 o                         
   2  12 -17       4166.11       2847.29       979.76 o                         
   4  12 -17       8143.85       5706.85      1068.69 o                         
   6  12 -17       5985.29       7132.79      1137.69 o                         
  10  12 -17       3988.34       3199.94      1022.69 o                         
  12  12 -17       6804.23       8416.14      1294.08 o                         
  14  12 -17       5730.95       4820.61      1108.56 o                         
   3  13 -17       1929.94       4452.63      1093.22 o                         
   5  13 -17       2536.08       2348.98      1057.96 o                         
   7  13 -17       1600.07       2401.11      1018.09 o                         
   9  13 -17        738.33       1110.09      1028.83 o                         
   6  14 -17         60.38       -360.32      1249.62 o                         
 -16   0 -16       3614.45       2799.76       965.96 o                         
 -14   0 -16       6593.14       7301.45       992.03 o                         
 -12   0 -16      12144.07      11971.81      1126.96 o                         
 -10   0 -16       9738.02      11379.96      1024.23 o                         
  -8   0 -16      27901.13      27132.82      1545.54 o                         
  -6   0 -16      42210.62      42629.62      2103.65 o                         
  -4   0 -16      24334.83      23066.58      1350.81 o                         
  -2   0 -16      19821.00      20384.88      1197.49 o                         
   0   0 -16      37693.64      36442.86      1729.53 o                         
   2   0 -16      32043.02      32496.21      1665.14 o                         
   4   0 -16       2177.75       2247.78       479.91 o                         
   6   0 -16       2451.51       2086.79       493.71 o                         
   8   0 -16       7891.82       7023.93       685.37 o                         
  10   0 -16      24105.57      24524.72      1320.15 o                         
  12   0 -16      46173.71      43181.60      2094.45 o                         
  14   0 -16      19866.73      19303.92      1197.49 o                         
  16   0 -16      27432.18      28301.18      1528.67 o                         
  18   0 -16       8324.67       8495.87       869.37 o                         
 -17   1 -16       5684.67       5749.67       816.18 o                         
 -15   1 -16       5844.26       5655.14       721.42 o                         
 -13   1 -16       8083.99       8603.42       731.79 o                         
 -11   1 -16       7971.79       8216.07       682.49 o                         
  -9   1 -16      15264.33      16221.98       866.30 o                         
  -7   1 -16       5940.94       5455.57       524.20 o                         
  -5   1 -16      13711.04      15545.15       770.80 o                         
  -3   1 -16       9187.22       9182.78       814.17 o                         
  -1   1 -16      26343.05      25534.48       983.89 o                         
   1   1 -16      30262.61      28598.04      1064.04 o                         
   3   1 -16      28654.17      27961.88      1039.74 o                         
   5   1 -16       2101.64       1843.18       331.50 o                         
   7   1 -16       5221.46       5281.02       442.35 o                         
   9   1 -16      11934.65      12411.25       640.18 o                         
  11   1 -16      15562.89      16353.11       744.50 o                         
  13   1 -16      22350.09      20550.54       848.89 o                         
  15   1 -16      20988.44      21756.23       904.58 o                         
  17   1 -16       8883.42       8135.68       863.23 o                         
  19   1 -16      14959.44      14397.45      1116.22 o                         
  21   1 -16      13301.29      13065.03      1149.96 o                         
 -16   2 -16       2951.43       3876.82       711.91 o                         
 -14   2 -16       2763.00       3534.75       965.20 o                         
 -12   2 -16       4348.69       3805.47       582.18 o                         
 -10   2 -16       7383.62       6609.95       858.63 o                         
  -8   2 -16       3545.02       3259.55       475.26 o                         
  -6   2 -16       3189.21       3251.12       456.38 o                         
  -4   2 -16       2424.25       2476.49       403.76 o                         
  -2   2 -16      14019.30      13258.69       687.91 o                         
   0   2 -16      20913.26      20121.02       844.02 o                         
   2   2 -16      14275.88      13437.36      1944.19 o                         
   4   2 -16       6093.83       6280.25       663.91 o                         
   6   2 -16       3258.45       3117.86       370.75 o                         
   8   2 -16       1021.10       1206.38       318.66 o                         
  10   2 -16      11039.99      11317.81       609.02 o                         
  12   2 -16      13454.07      14430.63      1524.84 o                         
  14   2 -16       8449.32       8378.57       560.48 o                         
  16   2 -16       6024.99       6336.73       551.81 o                         
  18   2 -16      11291.17      10334.27       972.10 o                         
  20   2 -16       4163.72       6304.82       841.77 o                         
  22   2 -16       5106.40       5055.21       936.83 o                         
 -15   3 -16        326.98        705.36       950.63 o                         
 -13   3 -16        117.29       -429.98       525.87 o                         
 -11   3 -16       1884.79       1797.13       532.05 o                         
  -9   3 -16       4602.05       5383.51       641.68 o                         
  -7   3 -16       2318.93       2937.78       460.02 o                         
  -5   3 -16        392.71        576.16       360.34 o                         
  -3   3 -16       1129.25        779.35       337.14 o                         
  -1   3 -16       1525.76       2018.19       371.19 o                         
   1   3 -16       1105.07       1655.72       427.78 o                         
   3   3 -16       3128.57       2830.29       383.20 o                         
   5   3 -16        512.10        524.63       295.50 o                         
   7   3 -16        383.87        226.82       328.89 o                         
   9   3 -16       1534.58       1298.38       341.44 o                         
  11   3 -16       8018.33       8458.32       554.52 o                         
  13   3 -16       2519.53       2332.70       413.22 o                         
  15   3 -16         88.34        200.86       479.91 o                         
  17   3 -16         53.34       -426.25       530.51 o                         
  19   3 -16        687.25         82.80       630.18 o                         
  21   3 -16        582.48        601.04       757.44 o                         
  23   3 -16        313.93        349.59       861.70 o                         
 -14   4 -16        154.24       1462.39      1325.52 o                         
 -12   4 -16        162.23        284.94       511.13 o                         
 -10   4 -16        451.56          3.39       458.07 o                         
  -8   4 -16       1644.60       2102.10       456.92 o                         
  -6   4 -16       2097.63       1619.95       397.97 o                         
  -4   4 -16       2353.22       1954.12       405.71 o                         
  -2   4 -16        469.70        302.59       334.13 o                         
   0   4 -16        341.51        298.61       313.04 o                         
   2   4 -16        287.24        326.85       317.11 o                         
   4   4 -16       1365.30       1173.71       337.25 o                         
   6   4 -16       2734.46       2315.59       375.01 o                         
   8   4 -16       1477.62       2477.59       377.26 o                         
  10   4 -16       1438.87        496.68       342.52 o                         
  12   4 -16       2863.99       2438.55       503.68 o                         
  14   4 -16        543.99       2114.39       571.91 o                         
  16   4 -16       1212.11       1487.28       601.04 o                         
  18   4 -16        799.93        892.37       674.64 o                         
  20   4 -16        678.78        751.30       743.64 o                         
  22   4 -16        158.45       -551.98       818.77 o                         
  24   4 -16         40.28        182.46       930.70 o                         
 -15   5 -16       2416.05       2727.70      1054.89 o                         
 -13   5 -16       5612.38       5940.92      1123.89 o                         
 -11   5 -16       4267.63       4690.62       608.87 o                         
  -9   5 -16       6556.05       7763.97      1054.89 o                         
  -7   5 -16       4849.63       5345.72       558.72 o                         
  -5   5 -16       9665.36       9764.96       650.82 o                         
  -3   5 -16       3552.80       3317.59       445.55 o                         
  -1   5 -16       4330.88       3964.81       450.55 o                         
   1   5 -16       3698.81       3658.08       424.23 o                         
   3   5 -16      14206.06      14283.93       941.43 o                         
   5   5 -16       2306.27       3604.18       653.94 o                         
   7   5 -16      12525.99      12361.83       652.21 o                         
   9   5 -16      13326.20      12428.83       675.65 o                         
  11   5 -16       1332.45       1674.34       570.38 o                         
  13   5 -16       4427.73       4294.70       709.91 o                         
  15   5 -16       3525.13       3126.35       685.37 o                         
  17   5 -16       9368.81      10801.92      1050.29 o                         
  19   5 -16       5016.31       4733.22       889.30 o                         
  21   5 -16       2839.82       1934.99       880.10 o                         
  23   5 -16       6754.27       8306.03       830.88 o                         
 -14   6 -16       5294.27       5570.39      1108.56 o                         
 -12   6 -16       9096.66       8823.99      1059.49 o                         
 -10   6 -16       8219.27       9361.54       852.50 o                         
  -8   6 -16       9401.39       9803.12      1232.75 o                         
  -6   6 -16       8571.48       9186.75       667.74 o                         
  -4   6 -16      14864.88      13380.67      1242.72 o                         
  -2   6 -16      23664.87      23852.21       977.23 o                         
   0   6 -16      19386.30      19494.40       851.64 o                         
   2   6 -16      11029.32      10462.85       876.27 o                         
   4   6 -16       6439.54       6878.07       506.90 o                         
   6   6 -16      29302.84      28591.86      2030.82 o                         
   8   6 -16       3189.08       5160.92       795.00 o                         
  10   6 -16       9255.42       9842.09       906.17 o                         
  12   6 -16       6595.05       6372.29       786.57 o                         
  14   6 -16      12065.35      12539.12      1070.23 o                         
  16   6 -16      15390.74      17954.64      1332.42 o                         
  18   6 -16      12179.10      11192.90      1140.76 o                         
  20   6 -16      11208.38      12256.80       862.24 o                         
  22   6 -16       7735.15       7565.75       808.79 o                         
 -13   7 -16       5664.29       6114.70      1061.03 o                         
 -11   7 -16       8606.57       8937.46      1051.83 o                         
  -9   7 -16      11141.29      12284.73       812.06 o                         
  -7   7 -16      11540.13      13220.63      2272.31 o                         
  -5   7 -16      17434.92      15775.81       838.08 o                         
  -3   7 -16      16978.74      16961.83       853.93 o                         
  -1   7 -16      17860.35      17771.59       855.26 o                         
   1   7 -16       7821.75       8267.41       769.70 o                         
   3   7 -16      21492.22      21256.26      1625.27 o                         
   5   7 -16      11447.49      11231.12       652.59 o                         
   7   7 -16      10486.04       8506.61       896.97 o                         
   9   7 -16      30054.52      34460.34      1754.07 o                         
  11   7 -16      13215.81      13078.83      1096.29 o                         
  13   7 -16      18060.98      22197.21      1398.35 o                         
  15   7 -16      13281.79      13391.46      1073.29 o                         
  17   7 -16      11218.07      12124.55      1288.72 o                         
  19   7 -16       8340.43       7273.52       740.06 o                         
  21   7 -16       7072.70       6647.11       790.35 o                         
 -12   8 -16       5207.81       5029.14       976.70 o                         
 -10   8 -16       5182.79       5587.25       975.16 o                         
  -8   8 -16       9026.69      10507.53      1051.83 o                         
  -6   8 -16       6173.77       7942.89       668.77 o                         
  -4   8 -16      14314.34      14806.76       815.79 o                         
  -2   8 -16      14203.40      15632.74       923.03 o                         
   0   8 -16      13561.31      12973.54       725.76 o                         
   2   8 -16       7417.40       8088.32       608.71 o                         
   4   8 -16      17618.02      17987.09       863.23 o                         
   6   8 -16      20267.54      20771.32       940.25 o                         
   8   8 -16       6046.11       5360.33       812.64 o                         
  10   8 -16       9641.58       9471.85       664.17 o                         
  12   8 -16      19874.93      18990.53       942.58 o                         
  14   8 -16      13011.85      12225.83       804.85 o                         
  16   8 -16       9838.48       9905.57       783.17 o                         
  18   8 -16       7010.47       6959.86       741.48 o                         
  20   8 -16      12127.95      13794.21       961.59 o                         
 -11   9 -16       5286.40       4567.62      1004.29 o                         
  -9   9 -16       2278.94       2408.77       904.63 o                         
  -7   9 -16       5866.54       5673.11       924.56 o                         
  -5   9 -16       5556.30       5516.34       621.08 o                         
  -3   9 -16       9439.59       9466.53       802.67 o                         
  -1   9 -16       6750.62       5769.71       850.97 o                         
   1   9 -16       7672.90       8670.72       824.13 o                         
   3   9 -16       4343.75       3699.14       524.97 o                         
   5   9 -16       4474.63       4843.61       815.70 o                         
   7   9 -16       2948.32       2618.35       499.12 o                         
   9   9 -16       5998.55       6373.90       853.27 o                         
  11   9 -16       3838.47       3601.13       555.73 o                         
  13   9 -16       6183.16      13136.92      3334.87 o                         
  15   9 -16       4087.51       3591.82       628.49 o                         
  17   9 -16       4879.97       5897.26       705.55 o                         
  19   9 -16       2904.38       1456.91       643.79 o                         
 -10  10 -16       1025.02       1188.29       895.43 o                         
  -8  10 -16       1893.28        904.63       847.90 o                         
  -6  10 -16        523.07        348.05       771.24 o                         
  -4  10 -16        297.00        366.41       552.95 o                         
  -2  10 -16        118.63        113.71       483.34 o                         
   0  10 -16       1822.96       1811.65       500.58 o                         
   2  10 -16       2439.54       2789.03       760.50 o                         
   4  10 -16        289.83       3268.94       766.64 o                         
   6  10 -16       1216.36       1839.93       719.11 o                         
   8  10 -16       2321.82       2315.74       537.71 o                         
  10  10 -16       1414.76       1114.47       519.16 o                         
  12  10 -16        100.95        -85.39       612.54 o                         
  14  10 -16        347.58       -251.24       546.68 o                         
  16  10 -16        112.13        734.32       620.01 o                         
  18  10 -16        572.59       -163.96       657.22 o                         
  -9  11 -16        223.08       -389.45       889.30 o                         
  -7  11 -16        242.54        673.11       854.03 o                         
  -5  11 -16       2117.81       2304.51       916.90 o                         
  -3  11 -16       2804.93       2977.62       886.23 o                         
  -1  11 -16        622.58        458.45       771.24 o                         
   1  11 -16         53.97        929.16       778.90 o                         
   3  11 -16        602.36        367.99       735.97 o                         
   5  11 -16        160.87        101.20       739.04 o                         
   7  11 -16         66.36        420.12       746.70 o                         
   9  11 -16         63.95        228.69       543.17 o                         
  11  11 -16         23.58        820.89       572.86 o                         
  13  11 -16       1587.98       1468.08       635.12 o                         
  15  11 -16       2307.85       1935.15       681.34 o                         
  17  11 -16        148.52        366.45       901.57 o                         
  -8  12 -16       1716.80       2198.72      1123.89 o                         
  -6  12 -16       3356.36       2088.32       961.36 o                         
  -4  12 -16       2617.70       2037.72       947.56 o                         
   0  12 -16       5339.25       4420.43      1010.43 o                         
   2  12 -16       3889.33       4647.35       982.83 o                         
   4  12 -16       4387.00       4421.96       990.50 o                         
   6  12 -16       5901.69       5303.60      1024.23 o                         
   8  12 -16       2158.70       1133.09       901.57 o                         
  10  12 -16       4015.81       3923.65       987.43 o                         
  12  12 -16       3128.72       3625.14       690.60 o                         
  14  12 -16       2136.24       1937.92       699.57 o                         
  16  12 -16       2016.23       3164.68      1080.96 o                         
   3  13 -16       8765.53       6419.82      1156.09 o                         
   5  13 -16       7234.71       5111.94      1068.69 o                         
   7  13 -16       7594.58       6103.96      1119.29 o                         
   9  13 -16       9218.76       8146.29      1191.35 o                         
  11  13 -16       5625.00       5171.73      1180.62 o                         
  13  13 -16       8504.48       9099.98      1257.28 o                         
   6  14 -16       8888.18       8209.15      1234.29 o                         
   8  14 -16       7851.51       9274.78      1373.81 o                         
  10  14 -16       7012.34       6441.28      1429.01 o                         
 -19   1 -15        228.30        886.23      1329.35 o                         
 -17   1 -15        266.04       -354.06       592.83 o                         
 -15   1 -15       1361.10       1538.53       572.34 o                         
 -13   1 -15       2341.66       2740.30       536.57 o                         
 -11   1 -15       1922.94       1905.00       460.75 o                         
  -9   1 -15       8525.85       9536.00       620.68 o                         
  -7   1 -15       5784.46       5446.60       507.40 o                         
  -5   1 -15      16202.09      15810.53      1054.89 o                         
  -3   1 -15       3808.43       3465.41       406.93 o                         
  -1   1 -15       1638.07       2030.74       505.21 o                         
   1   1 -15       1392.63       1733.62       546.61 o                         
   3   1 -15       4397.90       4634.35       550.45 o                         
   5   1 -15       2408.14       2618.55       339.60 o                         
   7   1 -15       5810.86       4916.19       411.56 o                         
   9   1 -15       3925.63       3891.72       468.42 o                         
  11   1 -15      12220.03      12203.92       938.36 o                         
  13   1 -15       5629.75       5173.46       522.85 o                         
  15   1 -15       5538.11       5192.34       545.85 o                         
  17   1 -15        726.39        754.44       378.31 o                         
  19   1 -15       2224.40       3196.88       654.71 o                         
  21   1 -15       1170.77        662.37       717.57 o                         
 -18   2 -15       4476.51       5639.38      1160.69 o                         
 -16   2 -15       4559.00       5404.64       693.84 o                         
 -14   2 -15       3361.66       3915.69       927.63 o                         
 -12   2 -15      11165.61      12624.37       763.74 o                         
 -10   2 -15       3620.76       3703.45       500.84 o                         
  -8   2 -15       8986.05       8743.36       612.33 o                         
  -6   2 -15       3067.59       3163.89       422.28 o                         
  -4   2 -15      29067.76      30029.95      1775.53 o                         
  -2   2 -15      18477.75      19263.82       808.77 o                         
   0   2 -15       6634.60       6125.11       668.51 o                         
   2   2 -15       8085.72       7808.74       505.73 o                         
   4   2 -15      19143.88      17570.27       923.03 o                         
   6   2 -15      18740.94      18265.79       747.54 o                         
   8   2 -15       7263.43       7375.08       536.65 o                         
  10   2 -15       7957.70       8388.62       751.30 o                         
  12   2 -15      12378.74      13646.08       662.43 o                         
  14   2 -15      15453.67      16226.79       740.03 o                         
  16   2 -15      22383.07      21609.99       905.10 o                         
  18   2 -15      10399.03      10900.05       952.16 o                         
  20   2 -15      10139.17       9164.38       970.56 o                         
  22   2 -15       5566.65       4983.14       923.03 o                         
 -17   3 -15       5872.15       5285.20      1085.56 o                         
 -15   3 -15      11165.08      11235.57       835.25 o                         
 -13   3 -15      10161.17      11127.64       760.76 o                         
 -11   3 -15      14126.77      12416.98       768.61 o                         
  -9   3 -15      26189.06      26021.64      1048.93 o                         
  -7   3 -15      16491.98      14149.19      1135.39 o                         
  -5   3 -15      24422.57      22782.89      1297.15 o                         
  -3   3 -15      12401.28      11843.49       645.60 o                         
  -1   3 -15      14488.28      14652.11       986.66 o                         
   1   3 -15       1845.03       2026.04       466.12 o                         
   3   3 -15      19093.75      18204.14       753.40 o                         
   5   3 -15      26378.76      24785.14       929.15 o                         
   7   3 -15      47199.52      45548.86      1512.77 o                         
   9   3 -15      25157.47      23592.74       907.93 o                         
  11   3 -15      38114.99      36849.62      2212.51 o                         
  13   3 -15      29968.96      30906.26      1096.32 o                         
  15   3 -15      19851.57      20070.56      1240.42 o                         
  17   3 -15      13005.17      12910.17      1042.63 o                         
  19   3 -15      16523.48      16887.48      1217.42 o                         
  21   3 -15      11767.12      11784.75      1110.09 o                         
  23   3 -15       8834.71       8491.27      1051.83 o                         
 -16   4 -15       4946.77       5174.80      1024.23 o                         
 -14   4 -15       6287.59       6601.57      1224.32 o                         
 -12   4 -15      14047.08      14769.00       851.63 o                         
 -10   4 -15      12873.95      12581.71       741.58 o                         
  -8   4 -15      23393.77      21320.21       937.18 o                         
  -6   4 -15      19819.54      18795.13       843.95 o                         
  -4   4 -15      15713.37      16160.02       756.71 o                         
  -2   4 -15       7427.98       7075.43       617.14 o                         
   0   4 -15      12419.66      11535.01      1098.59 o                         
   2   4 -15      17092.63      17327.37      1680.47 o                         
   4   4 -15      13998.82      12930.40       653.57 o                         
   6   4 -15      19677.45      18496.42       771.40 o                         
   8   4 -15      26516.16      25337.21      1923.49 o                         
  10   4 -15      26645.16      26779.73       989.61 o                         
  12   4 -15      15587.92      15742.05       726.87 o                         
  14   4 -15       6024.22       6272.62       729.84 o                         
  16   4 -15      13409.57      12137.40      1030.36 o                         
  18   4 -15      14349.32      14863.56      1128.49 o                         
  20   4 -15      12961.90      15355.74      1192.89 o                         
  22   4 -15      12107.92      11057.97      1174.49 o                         
  24   4 -15       8673.17       8425.49       956.00 o                         
 -15   5 -15       6344.91       4139.84       955.23 o                         
 -13   5 -15       7085.20       8075.21       727.20 o                         
 -11   5 -15       9203.69       8706.31       684.63 o                         
  -9   5 -15       8024.92       8062.15       691.51 o                         
  -7   5 -15      14704.02      14572.12       760.30 o                         
  -5   5 -15      20129.00      20345.21       877.28 o                         
  -3   5 -15      12111.34      13246.01       683.24 o                         
  -1   5 -15      18394.35      18806.95       799.95 o                         
   1   5 -15      16095.83      15886.77       733.19 o                         
   3   5 -15      10504.09      10932.80       598.74 o                         
   5   5 -15      13594.18      14004.01      1074.82 o                         
   7   5 -15      13287.50      13071.66       661.26 o                         
   9   5 -15      16564.01      16381.84       721.97 o                         
  11   5 -15       2873.47       2370.44       556.58 o                         
  13   5 -15      10665.01      12079.13       987.43 o                         
  15   5 -15       9601.65       8169.29       889.30 o                         
  17   5 -15      11824.71      11340.10      1045.69 o                         
  19   5 -15       7328.66       7365.85       947.56 o                         
  21   5 -15       8490.95       8306.99       736.39 o                         
  23   5 -15       8012.15       7493.46       782.88 o                         
  25   5 -15       3131.83       2342.84      1105.49 o                         
 -14   6 -15       2337.27       2922.42       915.36 o                         
 -12   6 -15       2454.74       3103.35       754.37 o                         
 -10   6 -15       2293.17       3161.37       708.37 o                         
  -8   6 -15       2659.66       3180.55       501.63 o                         
  -6   6 -15       8406.45       7642.62       883.17 o                         
  -4   6 -15       2704.58       2484.05       417.95 o                         
  -2   6 -15       2597.07       3188.47       405.27 o                         
   0   6 -15       1284.16       1230.30       343.77 o                         
   2   6 -15       2467.84       2856.47       387.59 o                         
   4   6 -15       3829.58       4376.90       431.79 o                         
   6   6 -15       7411.26       8518.87       709.91 o                         
   8   6 -15      10133.54       9853.81       594.31 o                         
  10   6 -15       6655.36       5716.05       746.70 o                         
  12   6 -15       2442.11       3314.94       647.04 o                         
  14   6 -15       4431.18       3262.81       689.97 o                         
  16   6 -15       2693.44       2672.50       737.50 o                         
  18   6 -15       2227.53       1186.75       716.81 o                         
  20   6 -15       2420.66       2669.36       592.34 o                         
  22   6 -15       1522.38        619.34       589.65 o                         
  24   6 -15       1718.57       2566.70      1097.82 o                         
 -15   7 -15        461.88        210.06       932.23 o                         
 -13   7 -15         82.49       -280.59       714.51 o                         
 -11   7 -15         60.61         -6.13       679.24 o                         
  -9   7 -15        459.96        490.16       464.74 o                         
  -7   7 -15        331.28       -122.72       417.05 o                         
  -5   7 -15        174.07        376.28       446.18 o                         
  -3   7 -15       1271.50       1172.19       623.28 o                         
  -1   7 -15         15.95        225.32       338.25 o                         
   1   7 -15        189.13        381.40       331.42 o                         
   3   7 -15         98.10        256.94       328.23 o                         
   5   7 -15       1546.78       1976.94       407.85 o                         
   7   7 -15        423.51        377.35       355.80 o                         
   9   7 -15        786.08        789.64       535.11 o                         
  11   7 -15         51.32        298.99       553.51 o                         
  13   7 -15        163.56        427.89       393.61 o                         
  15   7 -15        363.22        133.62       450.78 o                         
  17   7 -15        124.01         31.63       470.67 o                         
  19   7 -15         14.59        -20.79       524.26 o                         
  21   7 -15        102.25       -195.99       594.15 o                         
  23   7 -15         25.23        262.19       985.90 o                         
 -14   8 -15        376.37        591.84       904.63 o                         
 -12   8 -15        999.59       1835.33       794.24 o                         
 -10   8 -15       1129.00       1257.28       723.71 o                         
  -8   8 -15       4427.94       3963.51       791.17 o                         
  -6   8 -15       3030.31       3554.76       516.67 o                         
  -4   8 -15        840.32       1377.49       428.96 o                         
  -2   8 -15        301.66        538.69       397.99 o                         
   0   8 -15       2972.04       2604.28       423.95 o                         
   2   8 -15       2908.54       3287.94       432.98 o                         
   4   8 -15       3440.06       3657.49       808.80 o                         
   6   8 -15        822.80       1229.91       401.00 o                         
   8   8 -15       4999.25       5885.49       531.74 o                         
  10   8 -15       9882.21      11058.60       721.41 o                         
  12   8 -15       4169.99       5335.11       995.86 o                         
  14   8 -15       3295.84       3580.97       531.13 o                         
  16   8 -15       1626.65       1471.26       509.44 o                         
  18   8 -15       2186.18       2331.72       578.81 o                         
  20   8 -15       3565.39       3170.55       661.60 o                         
  22   8 -15        183.39       -611.78       976.70 o                         
 -13   9 -15       1525.84       1668.20       910.76 o                         
 -11   9 -15       2704.05       2117.45       838.70 o                         
  -9   9 -15       6399.26       6611.48       979.76 o                         
  -7   9 -15       8494.79       8722.80      1027.29 o                         
  -5   9 -15       7418.04       7784.63       650.63 o                         
  -3   9 -15       7467.62       7745.20       619.02 o                         
  -1   9 -15      12788.41      12663.94      2086.79 o                         
   1   9 -15       8681.69       9226.69       878.57 o                         
   3   9 -15       6512.40       6544.69       903.10 o                         
   5   9 -15       5508.98       5231.53       737.50 o                         
   7   9 -15       4786.68       5098.56       677.71 o                         
   9   9 -15       6590.94       5921.69       563.96 o                         
  11   9 -15       8083.88       7630.44       637.76 o                         
  13   9 -15      11369.55      10034.29       743.64 o                         
  15   9 -15       8562.12       7606.39       705.68 o                         
  17   9 -15       8364.16       8249.87       750.10 o                         
  19   9 -15       6123.62       4997.73       718.48 o                         
 -12  10 -15       6906.93       7577.44      1202.09 o                         
 -10  10 -15       6610.08       5792.71      1021.16 o                         
  -8  10 -15      11443.49      14279.38      1232.75 o                         
  -6  10 -15      14447.70      15455.40      1240.42 o                         
  -4  10 -15      17042.37      17643.39      1360.01 o                         
  -2  10 -15      13327.66      14022.41       788.98 o                         
   0  10 -15      13043.96      12781.84       752.97 o                         
   2  10 -15      10594.85      12511.52      1028.83 o                         
   4  10 -15      10809.53      10844.85      1022.69 o                         
   6  10 -15      12197.23      12352.06      1107.02 o                         
   8  10 -15       9880.95       9508.57       686.72 o                         
  10  10 -15      11494.45      11162.13       754.44 o                         
  12  10 -15       9162.90       9608.25       726.25 o                         
  14  10 -15      12917.87      13584.31       889.54 o                         
  16  10 -15       9251.21       8657.73       799.84 o                         
  18  10 -15      10553.71       9658.33       851.48 o                         
 -11  11 -15       5412.83       7030.06      1215.89 o                         
  -9  11 -15       6428.67       9044.79      1156.09 o                         
  -7  11 -15      14885.51      16591.56      1347.75 o                         
  -5  11 -15      15088.40      17355.13      1280.28 o                         
  -3  11 -15      10191.18      10691.52      1059.49 o                         
  -1  11 -15      12653.38      13507.64       819.08 o                         
   1  11 -15      16034.17      16695.82      1274.15 o                         
   3  11 -15      11489.55      12641.85      1125.42 o                         
   5  11 -15      12620.83      13604.74      1220.49 o                         
   7  11 -15       7732.51       7218.66       964.43 o                         
   9  11 -15      11332.35      12520.13       803.34 o                         
  11  11 -15       8229.12       8289.76       748.64 o                         
  13  11 -15       9288.88      10543.61       825.20 o                         
  15  11 -15       9629.69       9044.79      1186.75 o                         
  17  11 -15       9332.42       9779.14       884.80 o                         
  -8  12 -15       4100.54       6027.30      1110.09 o                         
  -6  12 -15       2704.92       1965.66       927.63 o                         
  -4  12 -15       4637.05       5558.12       979.76 o                         
   0  12 -15       6404.50       5386.39       993.56 o                         
   2  12 -15       9250.51      10387.93      1094.76 o                         
   4  12 -15       5646.61       5772.78       973.63 o                         
   6  12 -15      10031.36       9326.91      1085.56 o                         
   8  12 -15       5906.12       6709.61      1059.49 o                         
  10  12 -15       3752.32       4319.00       669.11 o                         
  12  12 -15       4736.02       4558.70       682.43 o                         
  14  12 -15       4688.91       4115.88      1308.65 o                         
  16  12 -15       7240.15       6625.28      1258.82 o                         
  -7  13 -15       1777.18       1977.92      1053.36 o                         
   3  13 -15       2053.45       2235.51       912.30 o                         
   5  13 -15       1671.02       1931.93       958.30 o                         
   7  13 -15       2520.45       1813.86       918.43 o                         
   9  13 -15       1366.76       1896.66       990.50 o                         
  11  13 -15       1792.68       1482.30       905.40 o                         
  13  13 -15       2000.68       2369.23       715.28 o                         
  15  13 -15       3150.66       4678.02      1125.42 o                         
   6  14 -15        436.17        113.46       918.43 o                         
   8  14 -15        286.64        582.64      1031.89 o                         
  10  14 -15        100.76        942.96       998.16 o                         
  12  14 -15         51.50       -302.00       837.35 o                         
   7  15 -15       1657.80        683.84      1272.62 o                         
   9  15 -15        961.93        593.38      1286.42 o                         
 -20   0 -14       5907.60       8045.09      1402.95 o                         
 -18   0 -14       4762.18       4489.43      1015.03 o                         
 -16   0 -14      10385.98      10380.27      1165.29 o                         
 -14   0 -14      19020.64      17956.17      1295.62 o                         
 -12   0 -14      26896.07      26295.65      1514.88 o                         
 -10   0 -14       5663.47       5226.93       720.64 o                         
  -8   0 -14      18196.43      17769.12      1154.56 o                         
  -6   0 -14       8070.12       7956.16       754.37 o                         
  -4   0 -14      29379.54      29081.61      1502.61 o                         
  -2   0 -14      10490.47       9512.43       768.17 o                         
   0   0 -14      45406.43      43917.57      2051.52 o                         
   2   0 -14      32042.40      28518.90      1507.21 o                         
   4   0 -14      18613.31      17359.73      1033.43 o                         
   6   0 -14      19746.39      19728.64      1068.69 o                         
   8   0 -14      54598.12      52416.51      2428.71 o                         
  10   0 -14      18421.15      18207.63      1028.83 o                         
  12   0 -14      24648.96      23293.50      1246.55 o                         
  14   0 -14      15710.01      14628.97       950.63 o                         
  16   0 -14      18586.29      18546.48      1146.89 o                         
  18   0 -14      14547.79      15412.47      1019.63 o                         
 -19   1 -14       4925.80       4578.36      1070.23 o                         
 -17   1 -14       6159.62       6992.55       751.86 o                         
 -15   1 -14      10808.56      12540.65      1148.42 o                         
 -13   1 -14      12838.59      12199.75       752.92 o                         
 -11   1 -14      15100.10      14490.87       775.67 o                         
  -9   1 -14       9055.78       8509.54       572.45 o                         
  -7   1 -14      11016.08      11526.04       636.96 o                         
  -5   1 -14      16782.77      16870.04       947.56 o                         
  -3   1 -14      31108.54      31812.29      1111.82 o                         
  -1   1 -14      43280.39      42125.25      1426.79 o                         
   1   1 -14      15599.50      15566.97       655.28 o                         
   3   1 -14      14194.50      14405.22       620.69 o                         
   5   1 -14      15003.88      14882.04       783.50 o                         
   7   1 -14      29150.27      28899.02      1023.46 o                         
   9   1 -14      26021.65      26975.86       948.12 o                         
  11   1 -14      26734.32      24181.89      1172.19 o                         
  13   1 -14      23690.22      24073.47       899.86 o                         
  15   1 -14      42930.66      37988.94      1331.91 o                         
  17   1 -14      21195.39      21414.03       883.61 o                         
  19   1 -14      15366.71      16231.24      1137.69 o                         
  21   1 -14      11396.20      11795.48      1042.63 o                         
 -18   2 -14       3362.87       3883.58       756.87 o                         
 -16   2 -14       5508.10       5306.74       811.10 o                         
 -14   2 -14       6674.20       6263.47       629.99 o                         
 -12   2 -14       8615.85       8792.23       639.66 o                         
 -10   2 -14       5105.11       5031.40       505.63 o                         
  -8   2 -14       6877.30       8024.70       996.63 o                         
  -6   2 -14        800.79       1394.54       351.64 o                         
  -4   2 -14       6206.85       7454.43       499.46 o                         
  -2   2 -14       7069.42       7700.70       488.97 o                         
   0   2 -14      13954.37      13933.19       647.19 o                         
   2   2 -14       2119.62       2976.34       335.01 o                         
   4   2 -14      12053.74      13367.41       597.81 o                         
   6   2 -14      11287.31      10067.53       899.27 o                         
   8   2 -14      20515.77      19796.92       786.94 o                         
  10   2 -14      14345.95      14005.69       630.45 o                         
  12   2 -14      10152.38      10888.40       564.48 o                         
  14   2 -14      11224.36      11551.77       602.76 o                         
  16   2 -14       6493.87       6850.38       512.17 o                         
  18   2 -14      14805.70      14015.66      1044.16 o                         
  20   2 -14       4678.35       5179.40       754.37 o                         
  22   2 -14       3011.02       2749.16       748.24 o                         
 -19   3 -14         89.94        208.53      1005.83 o                         
 -17   3 -14       1131.37       2626.50       900.03 o                         
 -15   3 -14       1754.29       2008.39      1022.69 o                         
 -13   3 -14       1399.90       1182.89       480.76 o                         
 -11   3 -14       4561.02       4980.36       527.15 o                         
  -9   3 -14       1504.45       1439.27       385.80 o                         
  -7   3 -14         89.80         16.51       313.28 o                         
  -5   3 -14       1463.53       1957.74       352.80 o                         
  -3   3 -14       2940.87       3115.89       373.41 o                         
  -1   3 -14       4111.02       3263.72       366.41 o                         
   1   3 -14       1740.01       2132.66       505.98 o                         
   3   3 -14       2234.98       1980.39       313.32 o                         
   5   3 -14       3306.20       3429.20       349.59 o                         
   7   3 -14       3211.15       4547.84      1500.31 o                         
   9   3 -14       2300.96       2156.65       359.55 o                         
  11   3 -14        976.94        760.32       301.19 o                         
  13   3 -14        324.60        426.63       351.12 o                         
  15   3 -14       1467.28       1018.09       475.32 o                         
  17   3 -14       2719.00       3525.00       640.91 o                         
  19   3 -14        908.36       1163.76       597.98 o                         
  21   3 -14       1881.65       2111.32       706.84 o                         
  23   3 -14        163.54        582.64       798.84 o                         
  25   3 -14        357.68        728.31       840.23 o                         
 -18   4 -14        304.84        660.84       981.30 o                         
 -16   4 -14       1711.76        719.11       808.04 o                         
 -14   4 -14        795.60        689.36       520.63 o                         
 -12   4 -14       1392.92       2472.76       655.47 o                         
 -10   4 -14         51.16        166.47       473.78 o                         
  -8   4 -14       6672.72       7639.21       564.24 o                         
  -6   4 -14        181.04         41.85       309.53 o                         
  -4   4 -14       1006.47        886.84       325.49 o                         
  -2   4 -14       5388.72       5198.81       432.53 o                         
   0   4 -14       2280.00       2244.93       482.98 o                         
   2   4 -14       2883.89       3156.93       359.55 o                         
   4   4 -14       8080.20       6713.59       514.41 o                         
   6   4 -14       6926.32       7247.91       470.18 o                         
   8   4 -14       3811.64       3571.67       376.24 o                         
  10   4 -14        871.60        663.04       296.52 o                         
  12   4 -14       3314.19       2811.74       380.25 o                         
  14   4 -14       2562.80       2137.38       570.38 o                         
  16   4 -14        352.62         50.60       482.98 o                         
  18   4 -14        221.69        -85.86       541.25 o                         
  20   4 -14       2439.62       2048.45       700.71 o                         
  22   4 -14       1282.97       1283.35       803.44 o                         
  24   4 -14         69.27       -467.41       579.99 o                         
  26   4 -14       1265.36       2513.04      1195.95 o                         
 -17   5 -14       1230.60        596.44       878.57 o                         
 -15   5 -14       2942.33       1165.29       803.44 o                         
 -13   5 -14       4400.50       4174.76       598.23 o                         
 -11   5 -14       6732.19       6208.47       598.80 o                         
  -9   5 -14       9254.45       9196.63       752.84 o                         
  -7   5 -14       7325.44       8555.55       947.56 o                         
  -5   5 -14       4198.11       3752.40       578.04 o                         
  -3   5 -14       2676.87       3373.06       445.42 o                         
  -1   5 -14       8449.85       8329.38       526.26 o                         
   1   5 -14       9099.66       8294.17      1336.25 o                         
   3   5 -14      20246.04      20160.16       779.21 o                         
   5   5 -14       7312.60       8519.23       540.48 o                         
   7   5 -14       5357.46       5329.61       584.94 o                         
   9   5 -14      11358.78      11040.79       585.22 o                         
  11   5 -14      20094.79      19852.83      1209.75 o                         
  13   5 -14       1962.62       2164.98       544.31 o                         
  15   5 -14      11923.12      12376.59       996.63 o                         
  17   5 -14       4790.38       5280.60       772.77 o                         
  19   5 -14       6645.54       5953.70       900.03 o                         
  21   5 -14       4189.22       4767.15       648.30 o                         
  23   5 -14       2628.46       3607.27      1085.56 o                         
  25   5 -14       3114.20       3162.25       736.33 o                         
 -16   6 -14       6144.63       5332.73      1004.29 o                         
 -14   6 -14       7384.91       7933.16      1010.43 o                         
 -12   6 -14      15568.50      15429.34      1212.82 o                         
 -10   6 -14      12674.91      12992.35       741.04 o                         
  -8   6 -14      16440.62      18555.25       831.36 o                         
  -6   6 -14       8677.80       9381.08       722.17 o                         
  -4   6 -14       6993.00       7856.55       532.86 o                         
  -2   6 -14       6666.47       6629.32       493.85 o                         
   0   6 -14      23156.99      23427.05      1176.79 o                         
   2   6 -14      16846.53      17256.79       729.54 o                         
   4   6 -14      23582.23      21430.63       848.91 o                         
   6   6 -14      22654.84      19929.10       810.84 o                         
   8   6 -14      30581.48      29352.59      1123.89 o                         
  10   6 -14       5786.51       5820.31       696.11 o                         
  12   6 -14      28949.20      28768.82      1511.81 o                         
  14   6 -14       9164.12      10518.26       933.76 o                         
  16   6 -14      16525.38      15988.98      1206.69 o                         
  18   6 -14       9805.40      10065.90       723.89 o                         
  20   6 -14       8091.51       7916.95       989.73 o                         
  22   6 -14       8283.56       7454.55       753.91 o                         
  24   6 -14       6800.55       8300.24      1036.49 o                         
 -15   7 -14       9635.25      11235.83      1200.55 o                         
 -13   7 -14       9916.11      10219.27      1077.89 o                         
 -11   7 -14      19212.71      19811.44      1379.95 o                         
  -9   7 -14      15911.16      16193.06       863.44 o                         
  -7   7 -14      12989.04      14481.41      1087.86 o                         
  -5   7 -14      15308.96      16610.60       973.63 o                         
  -3   7 -14      16472.51      17092.71       777.74 o                         
  -1   7 -14      11070.43      11090.18       602.31 o                         
   1   7 -14      16037.47      15707.00       733.88 o                         
   3   7 -14      24987.30      24569.21       948.85 o                         
   5   7 -14      34736.47      33938.55      1214.16 o                         
   7   7 -14       7608.84       8253.88       533.04 o                         
   9   7 -14      34797.01      33819.43      1734.13 o                         
  11   7 -14      16155.54      15492.20      1153.02 o                         
  13   7 -14      21428.82      21443.40       933.89 o                         
  15   7 -14      14756.24      13589.81      1095.52 o                         
  17   7 -14      16492.39      14923.70      1435.91 o                         
  19   7 -14      11521.74      11634.98      1405.25 o                         
  21   7 -14       5242.23       5620.98       952.16 o                         
  23   7 -14       8756.35       8484.61      1435.14 o                         
 -14   8 -14       6920.15       5992.04      1013.49 o                         
 -12   8 -14       6743.40       6206.69       944.50 o                         
 -10   8 -14      12325.56      13905.26      1179.09 o                         
  -8   8 -14       9101.52       7759.90       886.23 o                         
  -6   8 -14      14299.28      14651.10       769.02 o                         
  -4   8 -14      10393.58      10429.27       855.57 o                         
  -2   8 -14      19467.64      18295.68       821.62 o                         
   0   8 -14      11240.24      11936.64      1305.58 o                         
   2   8 -14      14159.50      15798.28       733.88 o                         
   4   8 -14       5895.24       5087.71       375.77 o                         
   6   8 -14      17062.23      17452.31      1251.15 o                         
   8   8 -14       8904.50       8427.04      1039.56 o                         
  10   8 -14       7643.12       7964.49       743.64 o                         
  12   8 -14      26608.62      25620.10      1067.71 o                         
  14   8 -14      22928.79      22030.59      2224.78 o                         
  16   8 -14      11297.63       9856.24       730.27 o                         
  18   8 -14      14256.16      15663.65       925.06 o                         
  20   8 -14       6377.26       5720.94       722.08 o                         
  22   8 -14       7214.98       7106.77      1036.49 o                         
 -13   9 -14       4756.38       6084.03      1028.83 o                         
 -11   9 -14       7782.10       8739.66      1022.69 o                         
  -9   9 -14       6132.50       4679.55       850.97 o                         
  -7   9 -14       3649.21       4559.96       827.97 o                         
  -5   9 -14      12546.68      12301.97      1280.28 o                         
  -3   9 -14       8284.46       7606.68       588.87 o                         
  -1   9 -14       8713.27       9579.99       604.41 o                         
   1   9 -14       5832.30       5220.20       989.73 o                         
   3   9 -14       9691.47      10733.51       644.13 o                         
   5   9 -14       5010.76       6025.35       532.12 o                         
   7   9 -14       4963.96       5298.73       512.31 o                         
   9   9 -14       3007.74       3316.65       479.73 o                         
  11   9 -14       5909.41       5352.48       557.11 o                         
  13   9 -14       2791.91       2356.74       506.49 o                         
  15   9 -14      10254.24       9348.51      1654.40 o                         
  17   9 -14       6399.70       6835.56       828.73 o                         
  19   9 -14       4408.30       4554.08       676.94 o                         
  21   9 -14       1940.28       1822.06       693.34 o                         
 -12  10 -14        516.48         82.80       821.84 o                         
 -10  10 -14       1097.78       1525.61       791.17 o                         
  -8  10 -14       2166.06       2766.03       827.97 o                         
  -6  10 -14       4451.81       5394.06       832.57 o                         
  -4  10 -14        481.14        542.76       438.44 o                         
  -2  10 -14        638.51        726.76       418.51 o                         
   0  10 -14        117.36        766.45       995.86 o                         
   2  10 -14       3174.80       4046.31       743.64 o                         
   4  10 -14         64.03       -538.18       538.18 o                         
   6  10 -14        226.40        680.31       439.64 o                         
   8  10 -14        412.61       1594.38      1061.79 o                         
  10  10 -14       2587.66       2673.70       809.57 o                         
  12  10 -14        700.74        893.49       484.43 o                         
  14  10 -14        642.93        253.92       507.88 o                         
  16  10 -14        286.21        780.42       536.09 o                         
  18  10 -14        625.23        994.00       601.42 o                         
  20  10 -14        403.99        344.86       667.29 o                         
 -11  11 -14       1169.29       1064.09       901.57 o                         
  -9  11 -14        439.72       -665.44       803.44 o                         
  -7  11 -14        748.71       1261.88       768.17 o                         
  -5  11 -14        799.14       1080.96       703.77 o                         
  -3  11 -14       1594.33       1954.92       719.11 o                         
  -1  11 -14        785.91         57.33       458.07 o                         
   1  11 -14         61.21        409.38       680.77 o                         
   3  11 -14        723.19        424.72       619.44 o                         
   5  11 -14       1151.92       1456.61       685.37 o                         
   7  11 -14        151.27        492.80       614.08 o                         
   9  11 -14        151.38        812.46       498.54 o                         
  11  11 -14         79.49        213.97       482.74 o                         
  13  11 -14        549.38        787.17       531.50 o                         
  15  11 -14        329.28        158.18       581.09 o                         
  17  11 -14        121.30       -176.77       579.16 o                         
  19  11 -14        954.98       1467.34      1019.63 o                         
 -10  12 -14       2265.44       2954.62      1004.29 o                         
  -8  12 -14       2990.41       1833.80       939.90 o                         
  -6  12 -14       5600.27       4411.23       965.96 o                         
  -4  12 -14       6650.44       5824.91       959.83 o                         
   0  12 -14       4765.72       4768.48       878.57 o                         
   2  12 -14       6482.67       8115.62       967.50 o                         
   4  12 -14       2601.58       2479.30       804.97 o                         
   6  12 -14       3432.01       4233.37       838.70 o                         
   8  12 -14       4108.61       3593.22       599.13 o                         
  10  12 -14       4028.58       5545.77      1323.22 o                         
  12  12 -14       5270.01       6647.52       721.86 o                         
  14  12 -14       5179.60       4753.38       721.99 o                         
  16  12 -14       1068.26        464.59       611.29 o                         
  -9  13 -14       7110.77       8966.59      1248.09 o                         
  -7  13 -14       3141.01       4592.16      1065.63 o                         
  -5  13 -14       3118.54       2974.55      1002.76 o                         
   3  13 -14      10500.82       8643.07      1050.29 o                         
   5  13 -14       9069.35       8166.22      1067.16 o                         
   7  13 -14       6923.89       6438.22      1019.63 o                         
   9  13 -14       7392.23       5903.11      1085.56 o                         
  11  13 -14       7647.87       7579.64       791.40 o                         
  13  13 -14       2062.64       2472.81       682.35 o                         
  15  13 -14       6522.05       6153.86      1011.19 o                         
  -8  14 -14      10040.77      11970.27      1574.67 o                         
   4  14 -14       4474.22       4668.82      1068.69 o                         
   6  14 -14       8072.85       6717.27      1088.62 o                         
   8  14 -14       8455.85       7592.77      1157.62 o                         
  10  14 -14      11683.68      12839.64      1427.48 o                         
  12  14 -14      10544.69      10303.60      1258.82 o                         
  14  14 -14       6161.97       6973.33      1212.82 o                         
   9  15 -14       7036.27       5223.87      1191.35 o                         
  11  15 -14       7962.95       8299.61      1530.21 o                         
 -21   1 -13       1590.71       1770.93      1306.35 o                         
 -19   1 -13       2537.68       2700.84       897.73 o                         
 -17   1 -13       1253.57       2034.86       722.17 o                         
 -15   1 -13       1849.68       2217.20       514.14 o                         
 -13   1 -13       2185.55       3122.66       516.71 o                         
 -11   1 -13       2224.25       2411.47       410.92 o                         
  -9   1 -13       1482.81       1200.71       357.76 o                         
  -7   1 -13       7302.67       8013.72       512.74 o                         
  -5   1 -13      10145.96       9758.46       552.39 o                         
  -3   1 -13      20142.13      20468.69       802.22 o                         
  -1   1 -13       5451.55       5734.89       412.23 o                         
   1   1 -13      16045.06      15312.99      1213.59 o                         
   3   1 -13       5923.25       5889.14       390.85 o                         
   5   1 -13      23299.74      23342.10      1817.70 o                         
   7   1 -13        632.76        588.20       249.92 o                         
   9   1 -13       4841.75       4591.35       706.84 o                         
  11   1 -13       4229.33       3524.26       699.17 o                         
  13   1 -13       3799.95       3948.86       377.83 o                         
  15   1 -13       8536.44       8583.92       514.38 o                         
  17   1 -13       6520.76       6328.55       487.87 o                         
  19   1 -13       2419.72       3063.48       614.84 o                         
  21   1 -13       1286.39       1941.13       639.38 o                         
 -20   2 -13       3781.24       3368.60      1042.63 o                         
 -18   2 -13       7274.34       6611.67      1681.24 o                         
 -16   2 -13       7361.90       7603.03       717.14 o                         
 -14   2 -13       4097.62       3733.16       520.00 o                         
 -12   2 -13      11127.52      12745.17      1098.59 o                         
 -10   2 -13      11634.28      11012.19       653.74 o                         
  -8   2 -13      16148.77      16431.50       749.15 o                         
  -6   2 -13      10021.26      10426.17       583.25 o                         
  -4   2 -13      27451.36      27104.69       999.58 o                         
  -2   2 -13      15655.39      14417.23       644.00 o                         
   0   2 -13      10223.78      11144.67       550.69 o                         
   2   2 -13       7063.72       6660.47       410.78 o                         
   4   2 -13      47173.70      44548.41      1439.77 o                         
   6   2 -13      15464.49      15141.57       601.37 o                         
   8   2 -13      38873.57      37159.07      1256.56 o                         
  10   2 -13      18866.86      18133.01       706.21 o                         
  12   2 -13      28206.59      29422.10      1027.14 o                         
  14   2 -13      14656.82      14378.82       668.85 o                         
  16   2 -13      16622.47      16077.05       737.35 o                         
  18   2 -13       9204.48       8675.27       812.64 o                         
  20   2 -13       2340.06       2698.56       654.71 o                         
  22   2 -13       5943.90       6120.83       863.23 o                         
  26   2 -13       4206.21       4369.83       981.30 o                         
 -17   3 -13       9779.14       9967.82      1117.76 o                         
 -15   3 -13      13675.84      14650.65       853.61 o                         
 -13   3 -13       6429.50       6488.57       582.73 o                         
 -11   3 -13       9267.17       8760.75       608.45 o                         
  -9   3 -13      11631.11      12907.06       974.40 o                         
  -7   3 -13      23813.82      24899.72      1695.03 o                         
  -5   3 -13       9700.19      10895.67       588.70 o                         
  -3   3 -13      20703.14      18139.25       736.63 o                         
  -1   3 -13      20700.14      21015.26       798.48 o                         
   1   3 -13      39375.73      37690.02      1269.03 o                         
   3   3 -13      25812.54      24025.53       878.09 o                         
   5   3 -13      47824.91      47259.30      1483.60 o                         
   7   3 -13      28128.29      25557.27      3318.01 o                         
   9   3 -13      31049.79      32008.63      1076.96 o                         
  11   3 -13      30028.27      29008.50      1017.09 o                         
  13   3 -13      23758.23      22164.96       862.20 o                         
  15   3 -13      22892.70      21820.03      1254.22 o                         
  17   3 -13      13310.27      17283.07      1085.56 o                         
  19   3 -13      10558.11      12011.67       988.96 o                         
  21   3 -13      16043.94      15208.55      1268.02 o                         
  23   3 -13       8470.00      11208.23      1105.49 o                         
  25   3 -13       8713.45       9386.71      1154.56 o                         
  27   3 -13       3512.83       3537.26      1103.96 o                         
 -18   4 -13      10467.85       9627.43      1139.22 o                         
 -16   4 -13      14353.95      14489.44      1228.15 o                         
 -14   4 -13      11047.98      11071.54       731.74 o                         
 -12   4 -13      13876.98      15959.08       808.26 o                         
 -10   4 -13      15676.91      15796.40       774.65 o                         
  -8   4 -13      25190.41      25112.06       946.48 o                         
  -6   4 -13      32864.51      31861.45      1139.43 o                         
  -4   4 -13      22998.76      22625.23       868.43 o                         
  -2   4 -13       7197.90       7550.77       477.03 o                         
   0   4 -13      20993.29      17758.54       721.20 o                         
   2   4 -13      31373.44      30690.19      1061.66 o                         
   4   4 -13      60551.61      59328.78      2780.59 o                         
   6   4 -13      29058.38      27327.50       960.18 o                         
   8   4 -13      43535.57      41679.85      1369.90 o                         
  10   4 -13      34262.55      33548.95      1569.31 o                         
  12   4 -13      33625.55      33179.50      1135.73 o                         
  14   4 -13      17506.18      15855.59      1076.36 o                         
  16   4 -13      12052.24      13492.81      1021.16 o                         
  18   4 -13      11618.90      10571.93       976.70 o                         
  20   4 -13      13876.88      13104.90      1128.49 o                         
  22   4 -13      13741.65      14140.69      1084.79 o                         
  24   4 -13      10041.96       9879.21       822.06 o                         
  26   4 -13      14073.50      16266.27      1074.37 o                         
 -19   5 -13       4703.69       5202.40      1211.29 o                         
 -17   5 -13       6180.20       5742.11       985.90 o                         
 -15   5 -13       6303.69       7164.99       953.70 o                         
 -13   5 -13       7660.54       8419.44       658.04 o                         
 -11   5 -13       9178.81       9770.13       645.05 o                         
  -9   5 -13      18436.25      19710.54      1036.49 o                         
  -7   5 -13      21609.89      20592.19       866.78 o                         
  -5   5 -13      12037.25      12602.27       639.40 o                         
  -3   5 -13       4372.73       4363.20       406.92 o                         
  -1   5 -13       5345.65       4921.55       417.05 o                         
   1   5 -13      29558.65      28973.80      1054.30 o                         
   3   5 -13      10643.53      10035.86       528.30 o                         
   5   5 -13      12408.21      13254.71       870.90 o                         
   7   5 -13      18196.40      18557.69       731.95 o                         
   9   5 -13      18585.99      19123.46       750.84 o                         
  11   5 -13      11988.25      10907.78       733.67 o                         
  13   5 -13       7405.09       7166.52       751.30 o                         
  15   5 -13       9553.44      10533.59       892.37 o                         
  17   5 -13       5085.57       5029.14       746.70 o                         
  19   5 -13       6726.63       6919.67       896.97 o                         
  21   5 -13       7213.95       6939.73       696.11 o                         
  23   5 -13       8490.57       7418.14       766.97 o                         
  25   5 -13       5725.37       5548.99       791.64 o                         
 -18   6 -13       2995.09       2598.90      1050.29 o                         
 -16   6 -13       3474.28       4400.50       938.36 o                         
 -14   6 -13       2927.14       2675.56       762.04 o                         
 -12   6 -13        380.66        196.26       551.98 o                         
 -10   6 -13       2758.74       3172.45      1254.98 o                         
  -8   6 -13       5188.76       5951.97       507.05 o                         
  -6   6 -13      10351.30      10517.99       617.75 o                         
  -4   6 -13       2060.33       1920.89       436.98 o                         
  -2   6 -13       2246.22       3018.52       534.35 o                         
   0   6 -13        984.45       1166.98       317.58 o                         
   2   6 -13      12562.47      14121.12       753.60 o                         
   4   6 -13       3247.81       3514.42       366.78 o                         
   6   6 -13       3452.21       2509.67       350.81 o                         
   8   6 -13       5368.03       5654.38       600.28 o                         
  10   6 -13       1365.44       1781.66       509.05 o                         
  12   6 -13      22398.60      22158.88      1301.75 o                         
  14   6 -13       5683.32       5709.91       758.97 o                         
  16   6 -13       4006.91       4006.02       490.91 o                         
  18   6 -13       2950.15       3346.80       514.11 o                         
  20   6 -13       1247.98       1207.11       507.77 o                         
  22   6 -13       2857.91       3690.43       818.77 o                         
  24   6 -13       1375.49       1265.54       656.58 o                         
  26   6 -13       1561.11       1102.42      1211.29 o                         
 -17   7 -13         95.94        194.73       959.83 o                         
 -15   7 -13         99.46       1284.88       817.24 o                         
 -13   7 -13        379.27        357.25       670.04 o                         
 -11   7 -13        198.32       -252.99       567.31 o                         
  -9   7 -13       2143.56       1921.23       450.22 o                         
  -7   7 -13        741.01        735.27       367.69 o                         
  -5   7 -13        932.69       1256.63       365.55 o                         
  -3   7 -13       2972.65       3396.03       397.61 o                         
  -1   7 -13        270.58        128.30       289.56 o                         
   1   7 -13       9159.06       9760.55       552.71 o                         
   3   7 -13        577.33        372.70       231.92 o                         
   5   7 -13         93.93        198.46       290.92 o                         
   7   7 -13       1533.97       1834.10       663.91 o                         
   9   7 -13        830.99        961.09       339.82 o                         
  11   7 -13       1568.15       1408.44       377.61 o                         
  13   7 -13       2035.92       1301.33       384.09 o                         
  15   7 -13        549.56        880.54       396.20 o                         
  17   7 -13        809.25        857.66       448.05 o                         
  19   7 -13        105.56         75.66       470.34 o                         
  21   7 -13         80.06        230.54       543.78 o                         
  23   7 -13        527.44        530.69       765.10 o                         
  25   7 -13        119.57        912.30      1054.89 o                         
 -16   8 -13       1744.39       1327.82       900.03 o                         
 -14   8 -13        778.61        283.66       740.57 o                         
 -12   8 -13       2087.69       1404.48       694.57 o                         
 -10   8 -13        603.51        539.71       591.84 o                         
  -8   8 -13        435.91        159.46       527.45 o                         
  -6   8 -13       2149.43       2203.30       411.14 o                         
  -4   8 -13       4810.62       5011.33       476.48 o                         
  -2   8 -13       2305.35       3013.99       606.41 o                         
   0   8 -13       5085.14       5215.44       455.81 o                         
   2   8 -13       1528.49       1392.45       341.57 o                         
   4   8 -13       4230.40       5022.59       353.79 o                         
   6   8 -13       2485.51       2282.18       385.51 o                         
   8   8 -13      12035.30      12473.39       676.94 o                         
  10   8 -13       3969.51       3711.99       468.85 o                         
  12   8 -13      15041.72      14104.15       757.32 o                         
  14   8 -13       1376.87       1183.79       422.12 o                         
  16   8 -13       2839.46       3296.91       765.10 o                         
  18   8 -13       2105.46       2428.88       570.97 o                         
  20   8 -13       3329.02       3587.42       645.08 o                         
  22   8 -13        932.49        992.21       596.41 o                         
 -15   9 -13       9442.37      10289.80      1225.09 o                         
 -13   9 -13       5864.00       5942.97       967.50 o                         
 -11   9 -13       4014.47       4182.77       818.77 o                         
  -9   9 -13       4454.11       4257.90       775.84 o                         
  -7   9 -13       6103.88       6772.47       823.37 o                         
  -5   9 -13       8896.64       9400.75       663.14 o                         
  -3   9 -13      16380.15      16136.57      1721.10 o                         
  -1   9 -13      12321.56      12709.70       996.63 o                         
   1   9 -13      11740.55      12515.84      1208.99 o                         
   3   9 -13       8429.01       8147.14       538.81 o                         
   5   9 -13      10365.19       9861.07       607.31 o                         
   7   9 -13      15614.84      17122.26       803.64 o                         
   9   9 -13       7173.58       6613.83       560.58 o                         
  11   9 -13       9147.80       9484.77       647.91 o                         
  13   9 -13      10030.02      10247.18       850.97 o                         
  15   9 -13      11058.31      11498.16       755.07 o                         
  17   9 -13       6642.66       6920.76       683.66 o                         
  19   9 -13       7738.66       7600.14      1011.96 o                         
  21   9 -13       6386.82       7741.85       793.89 o                         
 -14  10 -13       7035.30       7187.99      1130.02 o                         
 -12  10 -13       6913.85       4998.47       984.36 o                         
 -10  10 -13       8187.63       9472.57      1041.09 o                         
  -8  10 -13       7814.38       8915.99       939.90 o                         
  -6  10 -13      10992.45      10838.72       967.50 o                         
  -4  10 -13      20216.88      20465.94       941.17 o                         
  -2  10 -13      24799.71      25695.59      1032.94 o                         
   0  10 -13      14585.07      14770.84       743.48 o                         
   2  10 -13      12507.94      14173.59      1068.69 o                         
   4  10 -13      10334.33      10082.81       929.16 o                         
   6  10 -13      15355.21      16327.12       801.61 o                         
   8  10 -13       8154.71       8187.20       708.37 o                         
  10  10 -13      10776.08      10643.81       691.21 o                         
  12  10 -13      12651.75      13345.22      1373.81 o                         
  14  10 -13      16603.83      15938.44       899.99 o                         
  16  10 -13      11959.98      12385.75       841.08 o                         
  18  10 -13      13483.55      15160.05      1477.31 o                         
  20  10 -13       6510.13       5639.32       761.43 o                         
 -13  11 -13      12183.82      12733.84      1317.08 o                         
 -11  11 -13       6569.57       8452.94      1114.69 o                         
  -9  11 -13      10799.21       9592.16      1100.89 o                         
  -7  11 -13      11889.94      11496.49      1100.89 o                         
  -5  11 -13      16791.48      16675.89      1199.02 o                         
  -3  11 -13      10554.54      10161.01       950.63 o                         
  -1  11 -13      10882.74      11321.06       713.20 o                         
   1  11 -13       4131.88       5386.39       771.24 o                         
   3  11 -13      12093.86      12661.78      1070.23 o                         
   5  11 -13       7956.65       7502.31       903.10 o                         
   7  11 -13      15779.93      16530.00       847.47 o                         
   9  11 -13      15978.30      17847.13       891.70 o                         
  11  11 -13      17908.76      17210.46      1191.35 o                         
  13  11 -13      11617.81      12030.07      1067.16 o                         
  15  11 -13      13308.54      14192.80       904.51 o                         
  17  11 -13       5736.45       4629.43       704.96 o                         
  19  11 -13       5285.40       5297.49       776.70 o                         
 -12  12 -13       5008.63       5006.14      1087.09 o                         
 -10  12 -13       7718.61       7578.98      1169.89 o                         
  -8  12 -13       3937.83       3820.92       929.16 o                         
  -6  12 -13       4983.49       5346.53       953.70 o                         
  -4  12 -13       3031.78       2697.03       788.10 o                         
   0  12 -13       4578.39       5064.40       844.83 o                         
   2  12 -13       6815.19       6801.60       857.10 o                         
   4  12 -13       7444.75       7086.79       907.70 o                         
   6  12 -13      15090.81      15479.94      1238.89 o                         
   8  12 -13       9971.32       9556.90       985.90 o                         
  10  12 -13       8100.78       6904.08       682.46 o                         
  12  12 -13       6820.25       7716.88       738.06 o                         
  14  12 -13      10927.42      11660.88      1529.44 o                         
  16  12 -13       6759.01       5943.03       754.86 o                         
  18  12 -13       6306.97       5684.42      1285.65 o                         
 -11  13 -13       1663.33       1223.55      1048.76 o                         
  -9  13 -13       2173.62       1838.40       953.70 o                         
  -7  13 -13       1710.22       2509.97       916.90 o                         
  -5  13 -13       1548.80       2062.25       936.83 o                         
   3  13 -13       1310.10       1775.53       823.37 o                         
   5  13 -13       3394.00       3644.59       843.30 o                         
   7  13 -13       2969.93       4038.64       896.97 o                         
   9  13 -13       2427.94       2980.97       625.55 o                         
  11  13 -13       2148.24       2269.52       612.43 o                         
  13  13 -13       1914.73       2473.53       646.29 o                         
  15  13 -13       3307.53       3764.08       734.15 o                         
  17  13 -13       1527.47       2825.82      1047.23 o                         
  -8  14 -13        504.84       1381.48      1064.09 o                         
   4  14 -13         26.29       -863.23       863.23 o                         
   6  14 -13        288.13       1392.21       904.63 o                         
   8  14 -13         19.49       -800.37       854.03 o                         
  10  14 -13          5.78        473.95       983.60 o                         
  12  14 -13        417.61       1052.87       670.16 o                         
  14  14 -13        875.92        733.57       809.57 o                         
   7  15 -13       2891.99       2569.77      1059.49 o                         
   9  15 -13       2060.46       1156.09      1044.16 o                         
  11  15 -13       1639.53        708.37       990.50 o                         
  13  15 -13        622.25       1793.93      1225.09 o                         
 -20   0 -12       9632.81       7789.03      1191.35 o                         
 -18   0 -12       6697.93       6826.14      1054.89 o                         
 -16   0 -12       5109.76       4849.75       840.23 o                         
 -14   0 -12      15458.16      16205.18      1166.82 o                         
 -12   0 -12       7736.73       8549.54       837.17 o                         
 -10   0 -12      20445.86      20973.66      1177.55 o                         
  -8   0 -12       8486.72       9681.09       762.04 o                         
  -6   0 -12      85847.29      79077.09      3368.60 o                         
  -4   0 -12      69917.74      70230.10      3058.88 o                         
  -2   0 -12      59779.66      53480.60      2447.11 o                         
   0   0 -12      34591.84      32985.33      1606.87 o                         
   2   0 -12      57528.06      52011.73      2367.38 o                         
   4   0 -12      27619.22      23212.24      1243.49 o                         
   6   0 -12      14236.65      13759.60       781.97 o                         
   8   0 -12      23561.78      21295.65      1096.29 o                         
  10   0 -12      18672.96      20099.69      1002.76 o                         
  12   0 -12      45874.13      45066.00      1962.59 o                         
  14   0 -12      64410.48      64785.44      2747.63 o                         
  16   0 -12      19499.68      16657.49      1019.63 o                         
  18   0 -12      28973.14      28334.91      1470.41 o                         
  20   0 -12      15387.88      14941.76      1096.29 o                         
  28   0 -12       6787.00       5840.24      1248.09 o                         
 -21   1 -12       5149.09       5829.51      1195.95 o                         
 -19   1 -12       7476.39       7154.16      1095.52 o                         
 -17   1 -12      10898.12      12801.63       960.60 o                         
 -15   1 -12      15640.98      15753.12       838.43 o                         
 -13   1 -12      15906.42      16804.14       813.12 o                         
 -11   1 -12      18038.34      19242.51       819.39 o                         
  -9   1 -12      11449.26      11647.80      1129.26 o                         
  -7   1 -12      21922.96      19430.34       803.16 o                         
  -5   1 -12      11635.33      10995.62       576.79 o                         
  -3   1 -12      21238.36      18877.29      1007.36 o                         
  -1   1 -12      37935.60      35492.35      1189.89 o                         
   1   1 -12      57821.95      57135.72      2157.32 o                         
   3   1 -12      18739.86      17570.40       661.61 o                         
   5   1 -12     116711.05     114597.63      3366.41 o                         
   7   1 -12      13619.84      12652.07       552.37 o                         
   9   1 -12      37378.00      35882.26      1181.18 o                         
  11   1 -12      16630.84      14187.46       612.46 o                         
  13   1 -12      22489.94      22811.55       856.38 o                         
  15   1 -12      11666.82      10905.79       781.97 o                         
  17   1 -12      24237.28      24269.82       936.94 o                         
  19   1 -12      10443.05      11137.70       880.10 o                         
  21   1 -12      17735.99      17762.98      1166.82 o                         
  27   1 -12       5307.28       4288.57      1021.16 o                         
 -22   2 -12       2758.58       1502.61      1367.68 o                         
 -20   2 -12       3541.73       3414.60      1044.16 o                         
 -18   2 -12       3448.12       3699.39       709.14 o                         
 -16   2 -12       5615.07       6567.44       703.77 o                         
 -14   2 -12       8168.26       8357.66       626.59 o                         
 -12   2 -12       7252.41       8115.60       575.14 o                         
 -10   2 -12       7576.30       6684.96       594.14 o                         
  -8   2 -12       8032.35       8670.31       534.39 o                         
  -6   2 -12       2343.13       2461.68       349.59 o                         
  -4   2 -12       7494.68       8261.51       559.65 o                         
  -2   2 -12      11205.19      10807.54       851.73 o                         
   0   2 -12       7759.12       7082.28       427.15 o                         
   2   2 -12      14736.79      13129.04       561.07 o                         
   4   2 -12      13085.87      12703.58       541.77 o                         
   6   2 -12      13745.42      13457.08       566.43 o                         
   8   2 -12      31635.16      30054.39      1054.86 o                         
  10   2 -12       7269.37       8577.98       576.51 o                         
  12   2 -12      13157.09      11672.76       559.13 o                         
  14   2 -12       8486.83       8594.30       497.33 o                         
  16   2 -12       9187.20       9304.69       984.36 o                         
  18   2 -12      11293.78      14598.30       975.16 o                         
  20   2 -12      13153.79      13094.16      1030.36 o                         
  22   2 -12       1275.48       2094.45       683.84 o                         
  26   2 -12       1560.59       1444.34       881.63 o                         
  28   2 -12       2209.49       1292.55      1099.36 o                         
 -21   3 -12        554.81       1439.74      1113.16 o                         
 -19   3 -12        957.10       2313.71       923.03 o                         
 -17   3 -12        869.91       1815.40       791.17 o                         
 -15   3 -12       1780.99       2169.19       487.83 o                         
 -13   3 -12        398.44        831.16       417.05 o                         
 -11   3 -12        101.25         59.34       339.74 o                         
  -9   3 -12       2524.20       3657.73       423.77 o                         
  -7   3 -12       3281.24       3486.89       384.89 o                         
  -5   3 -12       5366.45       5821.90       426.08 o                         
  -3   3 -12       1230.14        856.10       263.22 o                         
  -1   3 -12       3525.46       3022.08       458.45 o                         
   1   3 -12        175.83        -92.33       195.64 o                         
   3   3 -12      10522.29       9098.22       508.28 o                         
   5   3 -12        200.98        232.96       212.49 o                         
   7   3 -12        801.02        463.86       236.12 o                         
   9   3 -12       1897.29       1792.85       430.08 o                         
  11   3 -12       8024.57      10190.98       505.56 o                         
  13   3 -12       1618.18       1705.79       353.42 o                         
  15   3 -12       3251.90       4678.02       597.98 o                         
  17   3 -12         61.60       -412.45       412.45 o                         
  19   3 -12       2937.32       1959.52       637.84 o                         
  21   3 -12        997.07       2361.24       677.71 o                         
  23   3 -12        998.79        804.32       491.98 o                         
  25   3 -12         21.63       -748.24       748.24 o                         
  27   3 -12        366.55        663.91       907.70 o                         
 -20   4 -12        781.65       1291.02       938.36 o                         
 -18   4 -12         62.19        599.51       814.17 o                         
 -16   4 -12        149.14        749.77       723.71 o                         
 -14   4 -12        576.71       1634.54       476.32 o                         
 -12   4 -12         98.53        120.97       371.33 o                         
 -10   4 -12       2052.21       2214.03       405.38 o                         
  -8   4 -12       2790.95       3365.04       451.55 o                         
  -6   4 -12       8382.40       9339.53       533.90 o                         
  -4   4 -12       1435.55       1148.74       292.18 o                         
  -2   4 -12       5184.88       5728.69       437.75 o                         
   0   4 -12       7876.53       7854.74       454.30 o                         
   2   4 -12         35.71         17.49       221.62 o                         
   4   4 -12       3306.85       2688.89       307.19 o                         
   6   4 -12       1084.50       1009.45       398.65 o                         
   8   4 -12        950.92        881.18       251.36 o                         
  10   4 -12        588.08        674.64       366.45 o                         
  12   4 -12       4542.47       5252.76       401.21 o                         
  14   4 -12      16754.06      16430.57      1044.16 o                         
  16   4 -12        465.23        599.51       453.85 o                         
  18   4 -12        917.47        831.03       541.25 o                         
  20   4 -12       1873.59       1241.95       653.17 o                         
  22   4 -12        405.64        274.46       648.58 o                         
  24   4 -12        332.73        592.14       545.96 o                         
  26   4 -12         43.59        612.50       629.38 o                         
 -19   5 -12       1709.42       3201.48      1002.76 o                         
 -17   5 -12       2459.87       2281.51       815.70 o                         
 -15   5 -12       6174.80       5429.32       877.03 o                         
 -13   5 -12       3175.07       2153.88       477.15 o                         
 -11   5 -12      13424.58      12978.32       719.14 o                         
  -9   5 -12       9277.35       9850.38       580.98 o                         
  -7   5 -12      14351.61      16193.31       721.31 o                         
  -5   5 -12       1776.16       1867.91       326.37 o                         
  -3   5 -12      12797.29      12796.39       602.26 o                         
  -1   5 -12       4654.21       4657.47       378.41 o                         
   1   5 -12      31953.21      32789.42      1087.03 o                         
   3   5 -12      12265.36      13127.58       578.94 o                         
   5   5 -12      62717.36      61755.33      2913.99 o                         
   7   5 -12       2590.44       2666.56       314.24 o                         
   9   5 -12      20217.23      21886.42       793.38 o                         
  11   5 -12      15220.25      14210.43       651.94 o                         
  13   5 -12       3341.11       2877.96       550.45 o                         
  15   5 -12       2717.69       2115.92       565.78 o                         
  17   5 -12       5569.97       6241.96       778.90 o                         
  19   5 -12       5551.65       5758.08       550.31 o                         
  21   5 -12       4473.72       5469.48       593.43 o                         
  23   5 -12       2233.19       2813.39       589.65 o                         
  25   5 -12       6615.08       6175.57       764.19 o                         
  27   5 -12       3042.95       4325.37      1261.88 o                         
 -18   6 -12       4577.45       5921.50      1047.23 o                         
 -16   6 -12       4520.29       3175.41       821.84 o                         
 -14   6 -12       8906.54      10257.93       677.07 o                         
 -12   6 -12      16281.02      14781.00       754.49 o                         
 -10   6 -12      26361.87      27497.04       857.97 o                         
  -8   6 -12      16949.65      16824.64       605.65 o                         
  -6   6 -12       9751.71       9921.37       570.27 o                         
  -4   6 -12       7853.78       7385.55       488.35 o                         
  -2   6 -12      24512.46      25463.01       996.63 o                         
   0   6 -12      32668.82      30025.22      1068.17 o                         
   2   6 -12      25287.94      25418.58       918.64 o                         
   4   6 -12      24347.58      22347.05       832.72 o                         
   6   6 -12      13041.14      13509.51       592.64 o                         
   8   6 -12      64434.36      61126.39      1894.36 o                         
  10   6 -12       6514.97       7013.20       693.04 o                         
  12   6 -12      10510.90       9837.49       869.37 o                         
  14   6 -12       9823.97       9996.45       611.65 o                         
  16   6 -12      12699.62      13879.96       747.44 o                         
  18   6 -12      16464.63      15462.31       821.64 o                         
  20   6 -12       7713.27       7524.94       657.23 o                         
  22   6 -12       7050.16       7561.49       733.70 o                         
  24   6 -12       8342.79       8871.69       864.77 o                         
  26   6 -12       6879.06       6222.03      1245.02 o                         
 -17   7 -12       8902.67       9653.61      1159.92 o                         
 -15   7 -12       6359.11       5862.02       628.28 o                         
 -13   7 -12      13757.33      13452.28      1549.37 o                         
 -11   7 -12      13557.82      15249.99       762.57 o                         
  -9   7 -12      19678.70      19243.25       859.18 o                         
  -7   7 -12      11422.39      11254.04       628.25 o                         
  -5   7 -12      13145.50      12755.51       865.53 o                         
  -3   7 -12      38558.59      37335.19      1280.43 o                         
  -1   7 -12      15549.78      16436.92      1737.97 o                         
   1   7 -12      35117.54      33379.05       929.73 o                         
   3   7 -12      14459.37      14195.41       517.14 o                         
   5   7 -12      24305.45      22855.88       700.15 o                         
   7   7 -12      20687.13      20070.34       709.37 o                         
   9   7 -12      13108.54      12776.52       877.03 o                         
  11   7 -12      60080.70      58818.82      1883.64 o                         
  13   7 -12       9912.95      10990.42       635.57 o                         
  15   7 -12      27997.24      28216.97      1096.73 o                         
  17   7 -12      23122.76      23456.53      1246.55 o                         
  19   7 -12      10473.16       9825.94       851.73 o                         
  21   7 -12       6480.61       6194.55       708.42 o                         
  23   7 -12       6522.50       6378.93       752.40 o                         
  25   7 -12       6260.27       6289.49      1212.82 o                         
 -18   8 -12       5323.39       5866.31      1018.09 o                         
 -16   8 -12       7336.86       7547.82       714.58 o                         
 -14   8 -12      11419.71      12255.50       791.40 o                         
 -12   8 -12      15155.34      14408.18      1169.89 o                         
 -10   8 -12      10865.39      10740.59       958.30 o                         
  -8   8 -12       8418.10      10544.33       881.63 o                         
  -6   8 -12       7654.89       7885.05       561.36 o                         
  -4   8 -12       6817.57       8289.25       535.36 o                         
  -2   8 -12      15595.34      16070.31       726.44 o                         
   0   8 -12      19712.31      19581.33       791.97 o                         
   2   8 -12      18413.64      18611.09       977.99 o                         
   4   8 -12      20057.05      19217.67       630.81 o                         
   6   8 -12      25063.24      24825.46       966.74 o                         
   8   8 -12      37442.75      38663.38      1306.65 o                         
  10   8 -12      14793.44      13963.53       987.43 o                         
  12   8 -12      15735.26      18189.42       842.45 o                         
  14   8 -12      32703.90      33101.96      1254.87 o                         
  16   8 -12      14309.46      15296.59       821.10 o                         
  18   8 -12      10544.49      11093.53       750.74 o                         
  20   8 -12       7866.56       6992.66       699.03 o                         
  22   8 -12       8611.44       9153.93       814.70 o                         
  24   8 -12       6135.90       6513.61       838.91 o                         
 -15   9 -12       1350.08       1654.40       846.37 o                         
 -13   9 -12       9026.45      10785.05      1117.76 o                         
 -11   9 -12       6599.22       6620.68       900.03 o                         
  -9   9 -12       9697.21      10254.54       967.50 o                         
  -7   9 -12       1060.08       1100.89       559.65 o                         
  -5   9 -12       6422.93       7824.35       811.87 o                         
  -3   9 -12       5387.17       4956.63       485.15 o                         
  -1   9 -12      13507.65      14367.95       895.43 o                         
   1   9 -12       6025.65       5567.04       580.34 o                         
   3   9 -12      14944.03      15169.50       872.58 o                         
   5   9 -12       2210.61       2268.23       383.84 o                         
   7   9 -12      12119.23      12950.11       684.75 o                         
   9   9 -12       8053.44       8030.36       575.65 o                         
  11   9 -12      10021.42      11440.74      1365.38 o                         
  13   9 -12       3212.11       3197.16       578.04 o                         
  15   9 -12       9274.90       9762.74       809.57 o                         
  17   9 -12       3823.07       3257.45       555.09 o                         
  19   9 -12       4922.30       4551.96       650.04 o                         
  21   9 -12       2286.11       3039.48      1018.86 o                         
  23   9 -12       2038.48       1332.41       704.66 o                         
 -14  10 -12       1059.79       1586.94       866.30 o                         
 -12  10 -12       2222.63       2255.45       809.57 o                         
 -10  10 -12        909.37        -52.13       654.71 o                         
  -8  10 -12        430.69       -219.26       565.78 o                         
  -6  10 -12        466.04        343.45       564.24 o                         
  -4  10 -12        517.40       1257.67       432.62 o                         
  -2  10 -12         57.83       -133.64       358.89 o                         
   0  10 -12       1242.85       1405.24       514.41 o                         
   2  10 -12        453.66        154.86       521.31 o                         
   4  10 -12       2870.27       4404.12       463.45 o                         
   6  10 -12        129.56        -77.13       353.84 o                         
   8  10 -12       3062.81       3566.49       477.54 o                         
  10  10 -12       2760.38       3448.94       489.88 o                         
  12  10 -12       2455.92       2853.08       505.79 o                         
  14  10 -12        208.16         -4.19       422.62 o                         
  16  10 -12        702.86        816.78       505.54 o                         
  18  10 -12        334.04        845.92       546.28 o                         
  20  10 -12        430.19        -96.24       574.00 o                         
  22  10 -12       1070.95       2198.72      1076.36 o                         
 -13  11 -12        247.96        381.79       837.17 o                         
 -11  11 -12        116.11       -599.51       774.30 o                         
  -9  11 -12        192.37       -662.37       662.37 o                         
  -7  11 -12       1275.50       2025.46       697.64 o                         
  -5  11 -12       2721.41       3446.80       737.50 o                         
  -3  11 -12       3343.04       2799.76       639.38 o                         
  -1  11 -12       1382.17       1942.56       436.74 o                         
   1  11 -12        161.54        691.51       587.24 o                         
   3  11 -12        168.84        395.58       582.64 o                         
   5  11 -12        789.73       1065.77       568.08 o                         
   7  11 -12        710.89        676.88       415.55 o                         
   9  11 -12        361.28        661.17       474.55 o                         
  11  11 -12         17.52        285.93       438.27 o                         
  13  11 -12         82.73        145.24       463.00 o                         
  15  11 -12       2290.50       1512.26       640.14 o                         
  17  11 -12       1466.92       2205.41       592.43 o                         
  19  11 -12         90.96        -33.34       746.70 o                         
 -12  12 -12       3474.46       3342.54       964.43 o                         
 -10  12 -12       2162.89       3914.45       955.23 o                         
  -8  12 -12       2271.21       1977.92       814.17 o                         
  -6  12 -12       6906.06       6102.43       903.10 o                         
  -4  12 -12       8449.29       8590.94       938.36 o                         
   0  12 -12       1203.79        697.64       708.37 o                         
   4  12 -12       6865.78       5498.32       831.03 o                         
   6  12 -12       3627.58       3193.48       618.68 o                         
   8  12 -12       9700.26       9024.10       935.30 o                         
  10  12 -12       1484.59       1872.69       522.35 o                         
  12  12 -12       4362.60       4155.17       906.17 o                         
  14  12 -12       4951.12       3673.13       642.91 o                         
  16  12 -12       4569.47       3782.22       668.85 o                         
  18  12 -12       3137.70       3413.30       718.34 o                         
 -11  13 -12       5346.72       5762.04      1123.89 o                         
  -9  13 -12       7046.76       7381.18      1103.96 o                         
  -7  13 -12       6367.77       6841.47      1036.49 o                         
  -5  13 -12       5053.94       5426.26       947.56 o                         
   3  13 -12       9605.96       7723.10       965.96 o                         
   5  13 -12      17334.47      15973.65      1254.22 o                         
   7  13 -12      10507.55      11260.53       944.50 o                         
   9  13 -12      11489.11      12370.63       813.77 o                         
  11  13 -12      10520.88      10565.57       808.68 o                         
  13  13 -12       4486.14       4079.14       688.90 o                         
  15  13 -12       9841.73      10922.37       863.96 o                         
  17  13 -12       7518.89       6945.15       842.61 o                         
 -10  14 -12       8806.57       9267.11      1286.42 o                         
  -8  14 -12       6907.66       6139.23      1172.95 o                         
   4  14 -12      14908.71      14572.24      1301.75 o                         
   6  14 -12      14661.57      15622.53      1283.35 o                         
   8  14 -12      16331.40      16804.69      1422.88 o                         
  10  14 -12      11125.33      12529.21      2208.68 o                         
  12  14 -12       7712.12       7490.04      1125.42 o                         
  14  14 -12       5391.91       4520.76       748.76 o                         
  16  14 -12       4254.34       3011.35      1093.22 o                         
   7  15 -12       9744.94       9770.02      1258.82 o                         
   9  15 -12       7852.24       8354.81      1176.02 o                         
  11  15 -12       7718.39       7399.05       832.00 o                         
  13  15 -12       4557.29       4438.33       802.75 o                         
  10  16 -12       3611.69       3548.00      1208.22 o                         
 -21   1 -11       1689.23       1827.66      1053.36 o                         
 -19   1 -11       2360.05       4924.69      1294.08 o                         
 -17   1 -11       1327.73        945.38       499.22 o                         
 -15   1 -11        194.28        389.18       402.75 o                         
 -13   1 -11       3690.76       3846.49       456.98 o                         
 -11   1 -11       6755.68       7604.04       523.65 o                         
  -9   1 -11       4338.09       4060.18       399.34 o                         
  -7   1 -11      17162.79      17434.36       844.07 o                         
  -5   1 -11      14927.90      15832.30      2741.49 o                         
  -3   1 -11      32310.27      31397.19      1063.04 o                         
  -1   1 -11       5698.55       6249.77       373.47 o                         
   1   1 -11       6039.17       4411.02       561.18 o                         
   3   1 -11       2598.29       2566.82       259.09 o                         
   5   1 -11      10751.43      10544.96       486.19 o                         
   7   1 -11       8500.55       7424.88       390.82 o                         
   9   1 -11      27660.09      26661.26       925.85 o                         
  11   1 -11       7825.67       8837.42       716.04 o                         
  13   1 -11      13072.57      12417.18       569.39 o                         
  15   1 -11       2985.61       2907.01       341.19 o                         
  17   1 -11       8374.07       8268.67       983.60 o                         
  19   1 -11       1282.68        838.70       482.98 o                         
  21   1 -11       1285.28       1620.67       601.04 o                         
  27   1 -11        749.17        743.64       896.97 o                         
 -22   2 -11       5091.99       6568.55      1248.09 o                         
 -20   2 -11       6287.41       7986.83      1131.56 o                         
 -18   2 -11       9424.22      10453.02       777.13 o                         
 -16   2 -11      10399.26       9769.90       836.40 o                         
 -14   2 -11      11206.81      11217.55      1041.09 o                         
 -12   2 -11       4205.97       4200.47       447.67 o                         
 -10   2 -11      35463.96      35377.21      1224.05 o                         
  -8   2 -11        981.55       1528.77       329.55 o                         
  -6   2 -11      16611.59      15079.25       869.37 o                         
  -4   2 -11      16580.61      14058.39       697.64 o                         
  -2   2 -11      44459.77      44440.57      1384.48 o                         
   0   2 -11      26214.70      24829.66      1425.18 o                         
   2   2 -11      43805.21      40063.65      1284.71 o                         
   4   2 -11      11370.27      11111.37       477.58 o                         
   6   2 -11      45166.23      43063.07      1371.99 o                         
   8   2 -11      11834.40      11409.90       501.69 o                         
  10   2 -11      14111.91      13150.45       547.92 o                         
  12   2 -11       8094.67       7660.14       430.01 o                         
  14   2 -11      13974.31      14873.41       636.31 o                         
  16   2 -11      11666.46      11460.63       571.46 o                         
  18   2 -11      23851.08      22666.39      1292.55 o                         
  20   2 -11       2983.01       2575.90       613.31 o                         
  22   2 -11      12001.97      13084.96      1056.43 o                         
  24   2 -11      10584.98      14179.72      1185.22 o                         
  26   2 -11       8203.86       7923.96      1107.02 o                         
  28   2 -11       2864.15       3321.07      1087.09 o                         
 -21   3 -11       6635.18       7910.16      1205.15 o                         
 -19   3 -11      10910.49       7414.91      1085.56 o                         
 -17   3 -11      10102.10      11332.43      1088.62 o                         
 -15   3 -11      12989.99      14148.46       758.22 o                         
 -13   3 -11      30201.03      29945.93      1129.07 o                         
 -11   3 -11      18211.00      17184.85       781.20 o                         
  -9   3 -11      24849.30      24391.22       938.72 o                         
  -7   3 -11      41216.74      38959.84      1338.55 o                         
  -5   3 -11      28217.08      27132.94       972.40 o                         
  -3   3 -11      27727.85      24872.98      1005.83 o                         
  -1   3 -11      22727.26      21730.14       780.05 o                         
   1   3 -11      33135.45      33793.86      1089.02 o                         
   3   3 -11      23299.49      20986.58       729.93 o                         
   5   3 -11      65131.91      60489.81      1836.57 o                         
   7   3 -11      43679.38      44723.36      1382.01 o                         
   9   3 -11      87090.34      87631.56      2506.39 o                         
  11   3 -11      34941.06      34617.36      1102.45 o                         
  13   3 -11      42052.97      40057.01      1328.39 o                         
  15   3 -11      18754.23      17634.19      1100.89 o                         
  17   3 -11      16473.70      16987.14      1091.69 o                         
  19   3 -11       3554.34       4302.37       645.51 o                         
  21   3 -11      15499.18      14231.85      1122.36 o                         
  23   3 -11      12419.45      11786.28      1064.09 o                         
  25   3 -11       8752.40       9691.50       803.83 o                         
  27   3 -11       9266.59      11229.70      1268.02 o                         
 -20   4 -11       8286.47       9064.72      1195.95 o                         
 -18   4 -11       6531.47       5596.45       979.76 o                         
 -16   4 -11      13818.74      14099.99      1154.56 o                         
 -14   4 -11       7638.73       7424.78       596.85 o                         
 -12   4 -11       9792.18       9035.57       608.39 o                         
 -10   4 -11      25642.05      24742.81       966.95 o                         
  -8   4 -11      19795.32      19055.51       777.89 o                         
  -6   4 -11      30707.00      27108.10      2020.09 o                         
  -4   4 -11      22732.66      22318.31       822.12 o                         
  -2   4 -11      28326.91      25776.38       906.90 o                         
   0   4 -11      27478.83      28217.70      1464.28 o                         
   2   4 -11      48794.74      47690.26      1498.34 o                         
   4   4 -11      18016.70      18272.52       680.61 o                         
   6   4 -11      18318.12      17522.57       706.07 o                         
   8   4 -11      43543.10      39964.29      3563.33 o                         
  10   4 -11      35869.12      33858.11      1134.76 o                         
  12   4 -11      41736.43      40230.64      1292.45 o                         
  14   4 -11      23080.93      22042.35      1254.22 o                         
  16   4 -11       1805.14       2243.18       513.65 o                         
  18   4 -11      15459.58      17131.27      1157.62 o                         
  20   4 -11      12517.52      11944.48       811.87 o                         
  22   4 -11       9952.37       8935.58      1014.26 o                         
  24   4 -11      12083.67      11752.87       826.05 o                         
  26   4 -11       8408.50      10316.11       867.98 o                         
 -21   5 -11       2686.80       3198.41      1061.03 o                         
 -19   5 -11       6577.06       6820.00      1068.69 o                         
 -17   5 -11       9971.21       9720.96      1068.69 o                         
 -15   5 -11       6331.81       7032.60       583.52 o                         
 -13   5 -11      19425.47      19393.73       705.52 o                         
 -11   5 -11      10405.99      10736.10       641.09 o                         
  -9   5 -11      11775.62      11684.24       487.79 o                         
  -7   5 -11      12083.09      12872.82       541.60 o                         
  -5   5 -11       9936.22       9642.07       396.22 o                         
  -3   5 -11      17226.83      16608.55       534.53 o                         
  -1   5 -11      15794.03      16243.49       647.80 o                         
   1   5 -11      39815.22      35002.46      2339.78 o                         
   3   5 -11      41350.36      42220.88      1348.60 o                         
   5   5 -11      34157.73      31812.45      1037.53 o                         
   7   5 -11      37744.56      36943.31      1192.58 o                         
   9   5 -11      16791.83      16267.49       643.25 o                         
  11   5 -11      24623.96      25554.61       918.13 o                         
  13   5 -11       2446.12       3416.14       558.11 o                         
  15   5 -11      16413.08      15351.14      1062.56 o                         
  17   5 -11       2758.18       2990.05       420.07 o                         
  19   5 -11      12647.46      14135.26      1039.56 o                         
  21   5 -11      12191.86      12977.29       790.15 o                         
  23   5 -11      10219.84      11329.62       791.38 o                         
  25   5 -11       8549.98       9402.51       830.07 o                         
  27   5 -11       5144.74       5986.19       823.94 o                         
 -20   6 -11       2295.26       3330.27      1111.62 o                         
 -18   6 -11        813.95        943.51       684.61 o                         
 -16   6 -11       1557.56       2160.38       806.50 o                         
 -14   6 -11       1621.38       1901.59       423.45 o                         
 -12   6 -11       3080.77       3214.03       480.68 o                         
 -10   6 -11       1028.88       1117.47       286.35 o                         
  -8   6 -11       6155.72       6096.86       423.06 o                         
  -6   6 -11       1256.40       1080.80       231.82 o                         
  -4   6 -11       8693.68       8562.43       385.01 o                         
  -2   6 -11       2080.46       1676.96       450.02 o                         
   0   6 -11       5541.96       6280.57       395.72 o                         
   2   6 -11        358.95        419.35       237.44 o                         
   4   6 -11      18293.04      18587.39       979.76 o                         
   6   6 -11       7087.71       6902.47       578.04 o                         
   8   6 -11      18896.79      17478.67       762.80 o                         
  10   6 -11      12043.01      11430.56       867.83 o                         
  12   6 -11      17369.15      16970.58       867.07 o                         
  14   6 -11       4540.01       4312.51       446.06 o                         
  16   6 -11       4002.63       4277.43       597.21 o                         
  18   6 -11        701.38        650.94       370.62 o                         
  20   6 -11       5129.06       4480.83       571.85 o                         
  22   6 -11       1583.82       1656.96       529.33 o                         
  24   6 -11       2032.51       1426.05       613.08 o                         
  26   6 -11       1943.10       2202.48       709.93 o                         
 -19   7 -11        101.45        411.83       578.85 o                         
 -17   7 -11         65.61       -358.40       493.52 o                         
 -15   7 -11         74.36        -49.88       428.10 o                         
 -13   7 -11        357.61        361.37       460.75 o                         
 -11   7 -11       1157.00       1123.02       352.60 o                         
  -9   7 -11        592.27        555.99       267.50 o                         
  -7   7 -11       2621.87       2698.65       735.20 o                         
  -5   7 -11       2347.52       2404.05       358.79 o                         
  -3   7 -11        515.07        515.18       400.18 o                         
  -1   7 -11       3359.44       2913.41       591.84 o                         
   1   7 -11        146.82         77.85       203.22 o                         
   3   7 -11       1286.66       1075.45       223.64 o                         
   5   7 -11        397.55        554.77       218.87 o                         
   7   7 -11       1236.72       1435.60       242.70 o                         
   9   7 -11       2132.30       2072.67       359.00 o                         
  11   7 -11        356.77        442.64       317.60 o                         
  13   7 -11       1613.17       2535.65       401.86 o                         
  15   7 -11        320.76        185.21       343.50 o                         
  17   7 -11       1422.07       2135.64       615.61 o                         
  19   7 -11        512.88        223.82       630.18 o                         
  21   7 -11        551.35        491.85       483.91 o                         
  23   7 -11        165.03         18.07       577.43 o                         
  25   7 -11         20.71        186.76       656.41 o                         
 -20   8 -11        992.41       1188.29       987.43 o                         
 -18   8 -11       2158.29       1626.47      1096.29 o                         
 -16   8 -11       3535.43       3664.34       607.43 o                         
 -14   8 -11       2557.18       2790.80       626.34 o                         
 -12   8 -11        301.15        219.21       392.29 o                         
 -10   8 -11       2377.94       2343.35       409.10 o                         
  -8   8 -11       2018.80       1387.61       555.05 o                         
  -6   8 -11      12216.16      13205.18       863.23 o                         
  -4   8 -11       6793.39       7530.40       984.36 o                         
  -2   8 -11       4274.32       4623.22       739.80 o                         
   0   8 -11       2831.04       2768.28       344.09 o                         
   2   8 -11      11437.33      12848.37       486.86 o                         
   4   8 -11       1684.85       1167.41       253.48 o                         
   6   8 -11       3958.47       4742.17       765.10 o                         
   8   8 -11        931.00       1131.87       354.19 o                         
  10   8 -11       3428.91       4209.32       583.41 o                         
  12   8 -11      12493.65      12853.53       692.64 o                         
  14   8 -11       8725.35       9694.08       637.68 o                         
  16   8 -11       2306.11       2368.40       774.30 o                         
  18   8 -11       1561.88       2838.09       595.68 o                         
  20   8 -11       1772.61       1631.92       530.38 o                         
  22   8 -11       1786.45       2858.52       708.37 o                         
  24   8 -11         63.63       -404.25       619.60 o                         
 -19   9 -11       6615.00       7917.83      1154.56 o                         
 -17   9 -11       7416.60       7543.14       769.80 o                         
 -15   9 -11       5433.72       4592.86       631.21 o                         
 -13   9 -11       8474.28       8825.37      1182.15 o                         
 -11   9 -11       2426.84       3862.32       729.84 o                         
  -9   9 -11       4468.19       5119.60       725.24 o                         
  -7   9 -11      10110.63      12270.79       930.70 o                         
  -5   9 -11       6469.11       7456.96       680.01 o                         
  -3   9 -11      12875.58      12065.92       621.75 o                         
  -1   9 -11      14820.49      16010.20       730.55 o                         
   1   9 -11      17277.41      16160.31       725.98 o                         
   3   9 -11      11277.14      12440.06       497.24 o                         
   5   9 -11      10975.11      11728.08       612.80 o                         
   7   9 -11       3581.32       3526.58       428.71 o                         
   9   9 -11       8784.96       9630.35       600.37 o                         
  11   9 -11      11713.53      11837.63       690.86 o                         
  13   9 -11      11479.94      12124.51       700.96 o                         
  15   9 -11      18599.49      19308.97       938.13 o                         
  17   9 -11       5028.34       5536.27       597.39 o                         
  19   9 -11       8069.15       6390.71       690.25 o                         
  21   9 -11       5899.37       5793.73       890.07 o                         
  23   9 -11       2819.11       2953.99       800.37 o                         
 -18  10 -11       4836.52       3894.52      1097.82 o                         
 -16  10 -11      12254.52      13849.82      1134.62 o                         
 -14  10 -11       5419.61       6238.89       988.96 o                         
 -12  10 -11       5774.69       5165.60       890.83 o                         
 -10  10 -11      10252.17      11678.95      1059.49 o                         
  -8  10 -11      15075.54      14773.10      1111.62 o                         
  -6  10 -11      12302.70      13446.81      1033.43 o                         
  -4  10 -11      22334.84      22816.49       935.47 o                         
  -2  10 -11      26049.60      25143.74       986.61 o                         
   0  10 -11      19660.30      21553.79      1329.35 o                         
   2  10 -11      15928.39      17362.80      1120.82 o                         
   4  10 -11      25038.64      24788.19       963.29 o                         
   6  10 -11      17444.04      19294.27      2809.73 o                         
   8  10 -11      19839.62      20734.62       942.96 o                         
  10  10 -11      14211.40      14177.75       775.66 o                         
  12  10 -11      31622.26      30489.08      1183.27 o                         
  14  10 -11      16731.66      14929.63       844.26 o                         
  16  10 -11      14996.23      15008.97       876.95 o                         
  18  10 -11       7747.13       6940.40       695.98 o                         
  20  10 -11       9914.87      10296.33      1379.95 o                         
  22  10 -11       2296.21       2109.27       855.57 o                         
 -15  11 -11       6247.25       5608.72      1087.09 o                         
 -13  11 -11       8731.77      11042.64      1160.69 o                         
 -11  11 -11       3847.76       2756.83       817.24 o                         
  -9  11 -11       7592.66       9823.69       988.96 o                         
  -7  11 -11       9454.78       9060.12       926.10 o                         
  -5  11 -11      12793.36      13627.74      1076.36 o                         
  -3  11 -11      17920.37      18822.47      1179.09 o                         
  -1  11 -11      14363.87      15874.84      1275.68 o                         
   1  11 -11      24941.32      26517.97      1455.08 o                         
   3  11 -11      28875.26      29164.41      1580.81 o                         
   5  11 -11      23688.45      24742.93      1528.67 o                         
   7  11 -11      11854.10      11784.66       843.30 o                         
   9  11 -11      11931.33      11351.08      1507.98 o                         
  11  11 -11      20657.51      20681.95       948.43 o                         
  13  11 -11      13386.30      12887.54       804.78 o                         
  15  11 -11      11560.22      11710.04      1962.59 o                         
  17  11 -11       9452.63       9268.28      1081.72 o                         
  19  11 -11       6683.66       6497.44       742.99 o                         
  21  11 -11       6620.29       6172.78       828.29 o                         
 -14  12 -11       4092.26       4605.96      1048.76 o                         
 -12  12 -11       2842.46       2298.38       947.56 o                         
 -10  12 -11       4846.77       4989.27       947.56 o                         
  -8  12 -11       6397.05       5918.44       900.03 o                         
  -6  12 -11       4216.79       4336.10       781.97 o                         
  -4  12 -11        621.32        880.10       654.71 o                         
   0  12 -11      16253.73      18195.37      1220.49 o                         
   2  12 -11      11115.98      10670.05       970.56 o                         
   4  12 -11      15694.07      16381.50      1191.35 o                         
   6  12 -11       8245.61       7409.53       687.67 o                         
   8  12 -11      15466.72      13605.33       787.64 o                         
  10  12 -11       8687.18       9920.65       709.07 o                         
  12  12 -11       9410.38       8814.79      1054.89 o                         
  14  12 -11       5684.94       4580.18       633.46 o                         
  16  12 -11       5802.20       6365.74       933.00 o                         
  18  12 -11       6739.06       6246.91       763.66 o                         
 -13  13 -11       1151.63       1171.42       984.36 o                         
 -11  13 -11       1285.82        961.36       904.63 o                         
  -9  13 -11       2470.81       2247.78       907.70 o                         
  -7  13 -11       2032.76       1680.47       791.17 o                         
  -5  13 -11       2340.48       2680.16       814.17 o                         
   3  13 -11       4968.06       4977.01       832.57 o                         
   5  13 -11       3977.93       4103.04       817.24 o                         
   7  13 -11       3788.27       4068.42       574.94 o                         
   9  13 -11       3924.21       4288.87       617.92 o                         
  11  13 -11       2079.08       2732.36       602.86 o                         
  13  13 -11       3472.73       4718.52       667.43 o                         
  15  13 -11        989.52        639.04       627.67 o                         
  17  13 -11       1691.18       1438.82       667.34 o                         
 -12  14 -11        159.34       -335.79      1041.09 o                         
 -10  14 -11        971.79        268.32       933.76 o                         
  -8  14 -11         96.61         36.80       852.50 o                         
   4  14 -11        222.76        183.99       755.90 o                         
   6  14 -11         86.99       1971.79       811.10 o                         
   8  14 -11        551.45       1162.16       570.58 o                         
  10  14 -11        185.42        505.85       588.64 o                         
  12  14 -11        137.25       -191.73       617.21 o                         
  14  14 -11         73.23       1761.84      1557.81 o                         
  16  14 -11         14.90        271.84       687.14 o                         
  -9  15 -11        910.16       1281.82      1176.02 o                         
   7  15 -11       2373.72       2102.12       906.17 o                         
   9  15 -11       2835.85       2753.69       682.31 o                         
  11  15 -11       1530.39       1082.92       673.19 o                         
  13  15 -11       1020.70        633.53       687.71 o                         
  10  16 -11       3943.31       4796.08      1120.82 o                         
  12  16 -11       5338.31       4878.75       933.42 o                         
 -20   0 -10      11006.93      11433.63      1220.49 o                         
 -18   0 -10      13641.55      12476.25      1143.82 o                         
 -16   0 -10      15841.76      18195.36      1251.15 o                         
 -14   0 -10      16117.55      16283.37      1088.62 o                         
 -12   0 -10      27250.34      25423.22      1445.88 o                         
 -10   0 -10      36563.14      32421.08      1636.00 o                         
  -8   0 -10       7722.76       8249.02       691.51 o                         
  -6   0 -10      52683.46      54438.90      2422.57 o                         
  -4   0 -10      74338.10      74256.48      3104.88 o                         
  -2   0 -10      43979.42      44420.49      2002.46 o                         
   0   0 -10      22222.88      19173.59       964.43 o                         
   2   0 -10      58323.81      59592.24      2569.77 o                         
   4   0 -10      55633.61      56363.17      2364.31 o                         
   6   0 -10      78706.05      72927.12      3068.08 o                         
   8   0 -10      21910.81      23149.37      1094.76 o                         
  10   0 -10      30380.59      26462.78      1284.88 o                         
  12   0 -10       6845.87       7333.65       548.91 o                         
  14   0 -10      44807.39      42667.96      1965.66 o                         
  16   0 -10      11125.80      11717.28       785.04 o                         
  18   0 -10      33678.58      33374.78      1642.14 o                         
  20   0 -10      12646.87      13873.07       956.76 o                         
 -21   1 -10       8253.10       9336.11      1185.22 o                         
 -19   1 -10       8550.83       7891.32      1222.79 o                         
 -17   1 -10      12926.25      12982.44       761.10 o                         
 -15   1 -10      11305.84      11815.59      1139.99 o                         
 -13   1 -10      22152.00      21420.21       878.14 o                         
 -11   1 -10       5079.61       5590.97       444.64 o                         
  -9   1 -10      31107.63      28017.20       987.69 o                         
  -7   1 -10      22023.45      20549.30      1736.43 o                         
  -5   1 -10      18524.82      16415.51       962.90 o                         
  -3   1 -10      36663.21      32828.85      1948.03 o                         
  -1   1 -10      43180.42      40268.32      1259.81 o                         
   1   1 -10      44287.05      42636.30      1901.26 o                         
   3   1 -10      30678.21      29220.34      1364.61 o                         
   5   1 -10      42961.91      44887.97      1389.93 o                         
   7   1 -10      48855.84      48335.05      1708.83 o                         
   9   1 -10      13003.00      11394.35       509.05 o                         
  11   1 -10      11623.60      10688.10       467.71 o                         
  13   1 -10      21634.57      18475.96       714.95 o                         
  15   1 -10      27624.37      26197.00      2426.41 o                         
  17   1 -10      34970.10      31726.58      1119.34 o                         
  19   1 -10      20069.61      19673.44      1169.89 o                         
  21   1 -10       9557.04      10197.81       880.10 o                         
  25   1 -10       7509.42       8045.09       979.76 o                         
  27   1 -10      10468.00      11381.50      1241.95 o                         
 -22   2 -10       2532.10       2720.03      1057.96 o                         
 -20   2 -10       4681.33       5326.59      1036.49 o                         
 -18   2 -10       6493.10       6122.36       929.16 o                         
 -16   2 -10      15921.93      15915.20       836.52 o                         
 -14   2 -10       6281.93       5281.73       564.24 o                         
 -12   2 -10       6111.57       6927.91       501.32 o                         
 -10   2 -10      12351.55      12056.53       610.88 o                         
  -8   2 -10      10645.48      11240.88       636.31 o                         
  -6   2 -10      13885.25      12414.15       579.93 o                         
  -4   2 -10       5009.56       4742.87       341.39 o                         
  -2   2 -10       7905.92       7460.09       404.33 o                         
   0   2 -10      23926.87      23877.04       812.00 o                         
   2   2 -10      53927.31      54383.54      1640.90 o                         
   4   2 -10      34686.35      33842.56      1092.25 o                         
   6   2 -10      42233.16      38979.61      1249.47 o                         
   8   2 -10      18640.18      17697.08       650.81 o                         
  10   2 -10      16045.27      15751.46      1766.33 o                         
  12   2 -10      10105.23      10190.28       479.45 o                         
  14   2 -10       8858.94       8935.92       705.31 o                         
  16   2 -10      20120.42      18544.52       827.97 o                         
  18   2 -10      14295.29      15987.45      1016.56 o                         
  20   2 -10      11034.62      10700.72       898.50 o                         
  22   2 -10       2901.50       2345.91       654.71 o                         
  24   2 -10       3481.56       2499.24       732.91 o                         
  26   2 -10       5095.66       5880.11       985.90 o                         
  28   2 -10       5554.74       4676.49      1102.42 o                         
 -23   3 -10        372.49         -9.20      1166.82 o                         
 -21   3 -10        178.80        -85.86       915.36 o                         
 -19   3 -10        220.12        165.59       791.17 o                         
 -17   3 -10        253.46       -242.26       616.38 o                         
 -15   3 -10       1183.58       1109.39       414.32 o                         
 -13   3 -10       1231.47       1766.25       386.76 o                         
 -11   3 -10        589.96        398.23       328.89 o                         
  -9   3 -10       4319.85       4324.40       391.35 o                         
  -7   3 -10       2962.37       3640.41       343.56 o                         
  -5   3 -10        539.39        946.13       238.49 o                         
  -3   3 -10        550.33        786.32       224.87 o                         
  -1   3 -10        577.02        874.44       386.39 o                         
   1   3 -10       2543.33       2765.08       383.32 o                         
   3   3 -10       1339.36       2689.80       670.81 o                         
   5   3 -10      16151.49      14115.92       549.73 o                         
   7   3 -10       2804.08       2799.75       262.60 o                         
   9   3 -10      15894.30      15463.06      1093.99 o                         
  11   3 -10        411.54         86.70       202.14 o                         
  13   3 -10        107.46        511.45       236.86 o                         
  15   3 -10       1156.06        157.93       380.25 o                         
  17   3 -10       2894.44       2551.37       528.98 o                         
  19   3 -10        182.50       -331.19       421.65 o                         
  21   3 -10        785.33        638.31       458.45 o                         
  23   3 -10        792.02        597.51       458.83 o                         
  25   3 -10        645.40        933.65       609.48 o                         
  27   3 -10       1372.83       1488.81       918.43 o                         
 -22   4 -10       1490.63       1783.20      1027.29 o                         
 -20   4 -10        413.05       -412.45       820.30 o                         
 -18   4 -10        343.55        628.64       720.64 o                         
 -16   4 -10        804.81        479.91       599.51 o                         
 -14   4 -10       7358.20       8708.61       481.07 o                         
 -12   4 -10       1736.99       1901.23       291.33 o                         
 -10   4 -10       5755.47       7642.51       520.57 o                         
  -8   4 -10         28.29         -0.63       253.85 o                         
  -6   4 -10       5682.16       6209.14       399.85 o                         
  -4   4 -10       1568.24       1881.78       197.52 o                         
  -2   4 -10        203.38        219.53       222.19 o                         
   0   4 -10       9312.23      10671.52       475.96 o                         
   2   4 -10       1315.65       1242.04       226.10 o                         
   4   4 -10       2812.12       2630.49       440.05 o                         
   6   4 -10      26390.71      25968.86      1146.89 o                         
   8   4 -10       1440.61       1529.64       233.80 o                         
  10   4 -10       5386.66       4481.26       649.34 o                         
  12   4 -10       2318.87       2399.52       295.55 o                         
  14   4 -10       4586.03       4886.54       596.44 o                         
  16   4 -10        443.90        889.30       458.45 o                         
  18   4 -10       1179.85       2049.99       539.71 o                         
  20   4 -10       4212.34       3802.32       481.77 o                         
  22   4 -10       3632.03       3347.63       524.20 o                         
  24   4 -10       1698.91       2264.86       563.36 o                         
  26   4 -10        281.46        159.67       620.22 o                         
  28   4 -10        791.41        315.85       978.23 o                         
 -21   5 -10       2514.73       2014.72       950.63 o                         
 -19   5 -10        692.97       2628.03       915.36 o                         
 -17   5 -10       3497.84       3886.77       539.18 o                         
 -15   5 -10       4609.00       4214.45       491.72 o                         
 -13   5 -10       9954.02      10440.64       504.90 o                         
 -11   5 -10      10311.40      10479.94       649.07 o                         
  -9   5 -10      18204.64      17572.79       702.21 o                         
  -7   5 -10       9495.78      10168.77       414.01 o                         
  -5   5 -10       8363.71       8857.25       394.03 o                         
  -3   5 -10      24989.43      25802.37       702.43 o                         
  -1   5 -10       9116.82       8946.41       362.90 o                         
   1   5 -10       1863.75       1854.02       495.25 o                         
   3   5 -10      13039.42      12454.02      1283.35 o                         
   5   5 -10      13286.80      11839.35       515.31 o                         
   7   5 -10      17362.13      17548.72       663.76 o                         
   9   5 -10       8859.84       9126.10       612.54 o                         
  11   5 -10      14278.85      15426.50       609.17 o                         
  13   5 -10      17177.06      20055.23      1084.02 o                         
  15   5 -10       3567.27       3922.08       585.71 o                         
  17   5 -10      10189.18      10671.91       633.84 o                         
  19   5 -10       4835.78       5051.63       517.07 o                         
  21   5 -10       6599.38       6981.80      1475.01 o                         
  23   5 -10       6544.70       7811.38       690.36 o                         
  25   5 -10       3338.08       3174.25       650.40 o                         
  27   5 -10       4487.95       3882.13       769.35 o                         
 -20   6 -10       3573.42       3275.39       658.01 o                         
 -18   6 -10       6898.71       7660.87       671.57 o                         
 -16   6 -10      12126.26      12463.42       750.32 o                         
 -14   6 -10      15940.25      15212.10       775.81 o                         
 -12   6 -10      12770.19      13575.84       671.04 o                         
 -10   6 -10      25148.01      24370.43      1606.90 o                         
  -8   6 -10      14757.64      14190.23       548.18 o                         
  -6   6 -10      22911.58      23823.04       689.48 o                         
  -4   6 -10      14923.96      14639.21       635.09 o                         
  -2   6 -10      26451.84      25254.21       695.15 o                         
   0   6 -10      27236.36      27810.67       762.80 o                         
   2   6 -10      63646.64      60734.11      1861.89 o                         
   4   6 -10      48915.61      48207.67      2519.17 o                         
   6   6 -10      37928.03      37218.10      1370.75 o                         
   8   6 -10      25573.64      24956.02       853.31 o                         
  10   6 -10      49549.79      48176.60      1576.92 o                         
  12   6 -10       1326.19       1486.75       327.26 o                         
  14   6 -10      14083.61      14590.50       702.13 o                         
  16   6 -10       7309.34       6838.50       526.53 o                         
  18   6 -10      18064.83      17949.11      1032.66 o                         
  20   6 -10      15841.53      15653.30       833.98 o                         
  22   6 -10      14756.98      16961.48       934.57 o                         
  24   6 -10      14092.90      13853.48       912.60 o                         
  26   6 -10       7324.97       8520.14       858.68 o                         
 -21   7 -10       8689.17       9069.32      1120.82 o                         
 -19   7 -10       6384.98       5528.90       685.68 o                         
 -17   7 -10       8875.33       8832.47       706.20 o                         
 -15   7 -10      10558.81       9831.84      1080.19 o                         
 -13   7 -10      18577.52      19039.82       860.69 o                         
 -11   7 -10      14393.53      15254.60       714.45 o                         
  -9   7 -10      20391.55      19304.26       654.87 o                         
  -7   7 -10      17783.64      17570.27       672.45 o                         
  -5   7 -10      23675.51      23823.74       703.03 o                         
  -3   7 -10      23063.58      22760.97       656.74 o                         
  -1   7 -10      29551.17      30732.70       855.09 o                         
   1   7 -10      12020.24      11399.26       414.00 o                         
   3   7 -10      26014.81      26583.20       732.40 o                         
   5   7 -10      47403.53      47124.79      1193.83 o                         
   7   7 -10      53488.68      50693.71      1272.01 o                         
   9   7 -10      29094.23      29602.46      1047.60 o                         
  11   7 -10      47306.03      44307.79      1490.56 o                         
  13   7 -10      13102.67      13462.43       684.28 o                         
  15   7 -10      17161.54      17842.38       825.44 o                         
  17   7 -10      14194.71      13851.51      1120.06 o                         
  19   7 -10      11333.89      11774.51       732.72 o                         
  21   7 -10      10450.84      11059.31      1147.66 o                         
  23   7 -10       9470.03       8452.71      1147.66 o                         
  25   7 -10       9585.36       9707.59       879.27 o                         
 -20   8 -10      10796.09      13250.56      1274.15 o                         
 -18   8 -10       3490.53       4465.76       663.62 o                         
 -16   8 -10       5742.44       5719.71       605.80 o                         
 -14   8 -10       8527.69       8041.63       617.59 o                         
 -12   8 -10      13055.76      13617.35       722.68 o                         
 -10   8 -10       2127.29       2718.33       830.27 o                         
  -8   8 -10       9175.89       9527.98       545.31 o                         
  -6   8 -10      20247.90      19452.97       632.82 o                         
  -4   8 -10      38203.41      39244.93      1300.33 o                         
  -2   8 -10      32903.77      31932.10      1082.47 o                         
   0   8 -10      51423.23      50773.54      1326.77 o                         
   2   8 -10      18379.34      16750.68       557.09 o                         
   4   8 -10      25096.28      26721.82       764.39 o                         
   6   8 -10      18382.66      17055.34      1152.26 o                         
   8   8 -10      37853.71      38046.29      1319.12 o                         
  10   8 -10      16603.36      17158.42       773.60 o                         
  12   8 -10       6945.76       7514.77       541.99 o                         
  14   8 -10      30202.09      30085.36      1563.17 o                         
  16   8 -10      28809.50      28317.61      1134.60 o                         
  18   8 -10       6582.32       6439.49       596.48 o                         
  20   8 -10      14604.92      15210.70       891.34 o                         
  22   8 -10       6194.84       7027.95       724.98 o                         
  24   8 -10       7395.06       6674.95       951.40 o                         
 -19   9 -10       2228.29       2497.70       903.10 o                         
 -17   9 -10       2883.91       3210.11       616.61 o                         
 -15   9 -10       3221.15       3543.28       576.77 o                         
 -13   9 -10       5610.32       5529.40       554.62 o                         
 -11   9 -10       5760.79       7246.37      1306.35 o                         
  -9   9 -10        478.77        -52.75       337.14 o                         
  -7   9 -10       4630.94       4466.43       642.44 o                         
  -5   9 -10       7165.64       7812.36       519.31 o                         
  -3   9 -10      22618.90      20065.73      2182.62 o                         
  -1   9 -10       8998.51      10050.57      1098.59 o                         
   1   9 -10      22862.56      22757.46       690.43 o                         
   3   9 -10       8426.28       7910.89       468.20 o                         
   5   9 -10      22933.26      22785.55       873.05 o                         
   7   9 -10      13783.72      13934.23       679.94 o                         
   9   9 -10       9485.87       9335.18       703.01 o                         
  11   9 -10       1192.56        887.02       380.48 o                         
  13   9 -10       6104.05       6196.92       554.93 o                         
  15   9 -10        824.19       1025.62       423.18 o                         
  17   9 -10      12140.29      12196.10       782.63 o                         
  19   9 -10       3013.84       2253.13       528.41 o                         
  21   9 -10       5324.04       5352.05       952.93 o                         
  23   9 -10       2951.73       2699.07       669.54 o                         
 -18  10 -10        318.92         72.06       817.24 o                         
 -16  10 -10        181.65        -18.69       544.90 o                         
 -14  10 -10       1770.42       1886.92       521.85 o                         
 -12  10 -10        991.56        556.67       441.58 o                         
 -10  10 -10        184.43        222.43       394.63 o                         
  -8  10 -10        273.15        522.85       524.38 o                         
  -6  10 -10       4205.06       4202.70       680.77 o                         
  -4  10 -10      13790.87      14749.06      1074.06 o                         
  -2  10 -10        937.65       1074.31       463.82 o                         
   0  10 -10       3010.62       2939.39       391.83 o                         
   2  10 -10        490.58        836.44       280.35 o                         
   4  10 -10       3521.49       4374.29       443.24 o                         
   6  10 -10       1244.00        798.54       362.51 o                         
   8  10 -10       1852.84       2142.86       405.97 o                         
  10  10 -10       1800.71       2298.97       414.01 o                         
  12  10 -10       6208.69       6292.58       564.15 o                         
  14  10 -10        975.50       1849.20       453.34 o                         
  16  10 -10       1516.44       1960.09       496.85 o                         
  18  10 -10        116.76        481.73       478.77 o                         
  20  10 -10       1170.50       1791.43       581.26 o                         
  22  10 -10        192.95        358.90       637.08 o                         
 -17  11 -10        248.25        794.24       906.17 o                         
 -15  11 -10        283.84        125.56       582.58 o                         
 -13  11 -10       1016.46        944.50       760.50 o                         
 -11  11 -10        145.66        467.65       651.64 o                         
  -9  11 -10       6031.53       5524.39       817.24 o                         
  -7  11 -10       2869.45       3928.25       720.64 o                         
  -5  11 -10       1651.61       1642.14       614.84 o                         
  -3  11 -10         40.52        303.59       505.98 o                         
  -1  11 -10       1275.77       1645.19       484.51 o                         
   1  11 -10       2690.01       2269.25       584.18 o                         
   3  11 -10        276.06        538.30       507.51 o                         
   5  11 -10       1656.57       1893.44       545.85 o                         
   7  11 -10        155.59         89.25       392.26 o                         
   9  11 -10       1219.49       1749.64       488.35 o                         
  11  11 -10        410.96       1003.65       423.81 o                         
  13  11 -10        798.90       1290.65       474.25 o                         
  15  11 -10       1663.37       1873.23       516.58 o                         
  17  11 -10        281.29        716.43       528.60 o                         
  19  11 -10        279.04       3130.34      2056.89 o                         
  21  11 -10         60.32        190.59       610.15 o                         
 -14  12 -10        336.90        202.39       867.83 o                         
 -12  12 -10       4101.30       3862.32       947.56 o                         
 -10  12 -10       6089.36       7157.32       949.10 o                         
  -8  12 -10       2878.15       3109.48       760.50 o                         
  -6  12 -10       9839.95      10969.04       950.63 o                         
  -4  12 -10       7444.20       8517.34       857.10 o                         
  -2  12 -10       3121.67       2963.82       682.31 o                         
   0  12 -10       5528.27       6278.76       809.57 o                         
   2  12 -10       8138.77       7985.29       832.57 o                         
   4  12 -10       8023.54       8901.13       956.76 o                         
   6  12 -10       4158.81       4749.97      1235.82 o                         
   8  12 -10       6369.01       7074.52       598.89 o                         
  10  12 -10       7517.82       8142.59       653.19 o                         
  12  12 -10       5426.82       5593.72       612.58 o                         
  14  12 -10       5807.51       5541.13       659.12 o                         
  16  12 -10       6661.34       7341.78       738.53 o                         
  18  12 -10        753.33       1218.72       581.19 o                         
  20  12 -10       3775.31       3931.31      1639.07 o                         
 -13  13 -10       7266.17       7828.90      1153.02 o                         
 -11  13 -10       8018.73       9658.09      1136.16 o                         
  -9  13 -10      10008.04      10254.54      1137.69 o                         
  -7  13 -10      12444.70      15700.73      1195.95 o                         
  -5  13 -10       2225.93       2960.75       757.44 o                         
   3  13 -10      12943.72      14397.45      1119.29 o                         
   5  13 -10      22665.94      23020.14      1002.62 o                         
   7  13 -10      18686.60      19428.17      1321.68 o                         
   9  13 -10      12630.51      12386.17       792.98 o                         
  11  13 -10       6756.03       7499.58       692.77 o                         
  13  13 -10       8993.64       7000.93      1071.76 o                         
  15  13 -10       2561.96       2099.55      1070.99 o                         
  17  13 -10       8370.63       7191.48       808.14 o                         
 -12  14 -10       5906.29       6594.61      1206.69 o                         
 -10  14 -10       7637.43       8167.75      1125.42 o                         
  -8  14 -10      10481.43       8974.25      1125.42 o                         
   4  14 -10      20412.56      21122.38      1438.21 o                         
   6  14 -10       8804.95       9750.29       753.88 o                         
   8  14 -10      13585.51      13679.42       873.78 o                         
  10  14 -10      11024.86      11432.39       818.54 o                         
  12  14 -10      10774.49      12304.90       857.56 o                         
  14  14 -10       8274.34       8015.78       923.80 o                         
  16  14 -10       6506.75       7446.96       805.47 o                         
 -11  15 -10       3866.98       5329.66      1284.88 o                         
  -9  15 -10       9059.46      11602.29      1402.95 o                         
   7  15 -10       7194.76       6915.07      1030.36 o                         
   9  15 -10       5392.81       6511.49       742.48 o                         
  11  15 -10       8679.61       9832.75       861.91 o                         
  13  15 -10       5901.25       5712.01       773.27 o                         
  15  15 -10       4703.57       4084.84       809.46 o                         
  10  16 -10       2308.53       2340.99      1059.49 o                         
  12  16 -10       2722.30       3663.65      1239.65 o                         
 -23   1  -9       1412.74       2750.69      1192.89 o                         
 -21   1  -9       3101.61       4639.69      1041.09 o                         
 -19   1  -9       4431.16       4846.11       623.79 o                         
 -17   1  -9       3691.17       3332.25       523.90 o                         
 -15   1  -9       1690.64       1541.49       415.37 o                         
 -13   1  -9       4134.40       4597.32       439.59 o                         
 -11   1  -9       3047.88       2984.97       363.16 o                         
  -9   1  -9       3365.35       3802.54       338.95 o                         
  -7   1  -9       5370.66       5271.93       541.25 o                         
  -5   1  -9       7546.89       7524.22       404.78 o                         
  -3   1  -9      57924.16      55293.81      1716.80 o                         
  -1   1  -9      13951.17      12925.43       811.87 o                         
   1   1  -9       3134.32       2951.82       263.45 o                         
   3   1  -9      58646.68      60294.24      1786.74 o                         
   5   1  -9        722.86       1157.82       321.22 o                         
   7   1  -9      20055.57      17849.91       659.67 o                         
   9   1  -9       2468.13       2982.12       389.45 o                         
  11   1  -9      10209.82      11101.87       463.79 o                         
  13   1  -9       2779.53       3032.44       870.90 o                         
  15   1  -9      12240.20      11723.34       544.45 o                         
  17   1  -9       6635.14       6406.09       785.04 o                         
  19   1  -9       3629.28       3310.34       558.11 o                         
  21   1  -9       1901.64       1502.61       564.24 o                         
  25   1  -9       5450.83       5860.17       883.17 o                         
 -24   2  -9       2583.48       3316.47      1421.35 o                         
 -22   2  -9       5307.20       4414.30      1087.09 o                         
 -20   2  -9       8873.29      10501.39      1180.62 o                         
 -18   2  -9       8084.56       8799.88       692.20 o                         
 -16   2  -9      14270.25      15664.61      1379.95 o                         
 -14   2  -9      10414.99      10858.88       632.04 o                         
 -12   2  -9       8244.91       8613.58       517.25 o                         
 -10   2  -9      16802.08      15953.94       685.47 o                         
  -8   2  -9      19294.86      16915.66      2029.29 o                         
  -6   2  -9       4812.13       5331.96       349.20 o                         
  -4   2  -9      10718.26      10486.43       462.33 o                         
  -2   2  -9      30518.91      28653.09       976.31 o                         
   0   2  -9      41338.86      42360.36      1324.87 o                         
   2   2  -9      41092.26      41195.57      3160.08 o                         
   4   2  -9      14384.66      12618.53       495.94 o                         
   6   2  -9      26173.36      23122.99       808.54 o                         
   8   2  -9      21125.28      19597.58      1284.88 o                         
  10   2  -9      42914.97      41791.99      1264.37 o                         
  12   2  -9       8402.39       7827.81       496.78 o                         
  14   2  -9      34263.28      33466.55      1149.71 o                         
  16   2  -9      16289.00      16134.24       653.98 o                         
  18   2  -9      21922.91      20720.67      1214.35 o                         
  20   2  -9      16359.93      16953.41      1085.56 o                         
  22   2  -9       7189.67       7224.36       575.77 o                         
  26   2  -9       7484.07       8903.72      1065.63 o                         
 -23   3  -9       6045.04       5200.87      1254.22 o                         
 -21   3  -9      11498.89      12060.74      1294.08 o                         
 -19   3  -9      17547.48      17477.79      1353.88 o                         
 -17   3  -9      20421.27      19262.52      1318.62 o                         
 -15   3  -9      11000.22      12410.44       687.84 o                         
 -13   3  -9      24266.37      24226.06       750.12 o                         
 -11   3  -9      14472.89      13908.62       523.39 o                         
  -9   3  -9      20218.48      17843.61       570.80 o                         
  -7   3  -9      31286.05      31695.42       853.45 o                         
  -5   3  -9      22661.52      20337.94       585.49 o                         
  -3   3  -9      17197.06      17044.36       803.44 o                         
  -1   3  -9      54853.66      51422.18      1567.19 o                         
   1   3  -9      82968.19      82628.55      2443.20 o                         
   3   3  -9      60690.95      61027.73      1810.55 o                         
   5   3  -9      10673.31       9604.30       444.83 o                         
   7   3  -9      29604.79      28167.36      2140.45 o                         
   9   3  -9      30059.00      29955.54      1226.62 o                         
  11   3  -9      33895.27      33234.75      1067.53 o                         
  13   3  -9      19928.42      19069.89       690.82 o                         
  15   3  -9      28546.46      30412.50      1487.28 o                         
  17   3  -9      21664.16      21105.52      1180.62 o                         
  19   3  -9      14564.84      15855.59      1087.09 o                         
  21   3  -9      22238.33      20672.95      1686.60 o                         
  23   3  -9      24585.48      24048.62      1057.04 o                         
  25   3  -9       6259.11       6385.97       684.56 o                         
  27   3  -9       9944.49       9921.82      1182.15 o                         
 -22   4  -9       5749.58       5449.26      1125.42 o                         
 -20   4  -9       8738.45       9432.70      1125.42 o                         
 -18   4  -9       6461.18       5557.21       574.80 o                         
 -16   4  -9      17460.40      21142.87      2562.87 o                         
 -14   4  -9      19425.46      19641.18       842.40 o                         
 -12   4  -9      20307.12      19081.89       654.57 o                         
 -10   4  -9      19793.41      19646.91       626.94 o                         
  -8   4  -9      34046.96      33547.68      1541.08 o                         
  -6   4  -9      40619.55      39532.14      1012.05 o                         
  -4   4  -9      50800.52      50883.62      1268.47 o                         
  -2   4  -9      17450.00      16647.62       667.70 o                         
   0   4  -9      34425.39      37432.94       932.31 o                         
   2   4  -9      82849.73      81302.28      2339.63 o                         
   4   4  -9      70150.32      68851.30      1957.36 o                         
   6   4  -9      94632.26      92374.76      2670.01 o                         
   8   4  -9      26908.97      26916.71       869.83 o                         
  10   4  -9      38583.55      39412.52      1199.27 o                         
  12   4  -9      42050.65      41247.57      1293.58 o                         
  14   4  -9      35483.23      35762.09      1754.07 o                         
  16   4  -9       7485.40       7376.58       717.57 o                         
  18   4  -9       7956.76       7589.13       531.09 o                         
  20   4  -9      23084.92      21672.00       933.30 o                         
  22   4  -9      22547.95      23752.60      3016.72 o                         
  24   4  -9      16779.57      20215.59      1033.43 o                         
  26   4  -9      11796.82      11560.19       889.83 o                         
  28   4  -9      12042.41      10561.19      1347.75 o                         
 -21   5  -9       1496.58       1242.64       588.98 o                         
 -19   5  -9       5546.23       6353.91       631.96 o                         
 -17   5  -9       9266.38       8989.96       647.72 o                         
 -15   5  -9       4037.82       5073.50       818.77 o                         
 -13   5  -9       5351.42       5132.69       378.55 o                         
 -11   5  -9      17510.41      16558.84       575.68 o                         
  -9   5  -9      20792.45      20086.34       627.84 o                         
  -7   5  -9      29369.51      28071.01       791.27 o                         
  -5   5  -9      31293.16      30073.07      1034.45 o                         
  -3   5  -9       7013.19       7137.53       404.07 o                         
  -1   5  -9      42980.57      41259.30      1054.34 o                         
   1   5  -9      29510.71      30021.99       772.14 o                         
   3   5  -9      47280.05      49473.08      1523.58 o                         
   5   5  -9      15689.46      15501.11       583.73 o                         
   7   5  -9       5278.52       6080.95       343.31 o                         
   9   5  -9      25856.42      25220.78      1151.49 o                         
  11   5  -9      25115.90      24386.64       846.33 o                         
  13   5  -9      19041.35      17495.31       998.16 o                         
  15   5  -9       1495.17       1400.28       326.88 o                         
  17   5  -9      10030.01       9480.01       592.68 o                         
  19   5  -9       7061.99       6451.89      1120.06 o                         
  21   5  -9      11944.30      12151.03      1103.19 o                         
  23   5  -9       7742.33       7193.58       664.51 o                         
  25   5  -9       7832.03       9045.06      1077.13 o                         
  27   5  -9       5619.02       6635.82      1159.92 o                         
 -22   6  -9       1971.23       1484.63       665.51 o                         
 -20   6  -9       3183.63       2673.52       605.79 o                         
 -18   6  -9       2235.13       3033.46       861.70 o                         
 -16   6  -9       2438.39       2334.40       452.55 o                         
 -14   6  -9       1387.55       1582.62       388.70 o                         
 -12   6  -9       2437.62       1984.91       346.80 o                         
 -10   6  -9       3213.01       3328.02       306.43 o                         
  -8   6  -9       4434.04       4015.35       287.75 o                         
  -6   6  -9       5247.68       5590.77       537.86 o                         
  -4   6  -9      15559.38      15080.39       485.48 o                         
  -2   6  -9       8944.81       9029.58       511.22 o                         
   0   6  -9      21321.24      22104.31       527.91 o                         
   2   6  -9      12179.33      11145.26       401.29 o                         
   4   6  -9      30383.80      31314.69       958.21 o                         
   6   6  -9       6921.29       7369.44       664.84 o                         
   8   6  -9        163.13        136.63       171.44 o                         
  10   6  -9       8269.96       8426.10       496.50 o                         
  12   6  -9       2259.46       1944.98       336.10 o                         
  14   6  -9      14904.16      16251.57      1641.37 o                         
  16   6  -9        151.28        442.67       452.32 o                         
  18   6  -9       5247.38       6077.60       536.70 o                         
  20   6  -9       4161.50       3602.18      1037.26 o                         
  22   6  -9       3037.54       2624.30       534.45 o                         
  24   6  -9       3041.64       3187.51       642.86 o                         
  26   6  -9       1172.87       1056.42       650.90 o                         
 -21   7  -9        230.99       -215.76       602.70 o                         
 -19   7  -9         44.56        173.53       519.64 o                         
 -17   7  -9        933.12        960.14       466.02 o                         
 -15   7  -9        104.51        258.46       448.48 o                         
 -13   7  -9       1279.03       1294.27       362.73 o                         
 -11   7  -9        448.88        858.68       518.25 o                         
  -9   7  -9        591.86        421.91       230.34 o                         
  -7   7  -9       6410.36       6803.28       550.01 o                         
  -5   7  -9        302.55        331.08       185.94 o                         
  -3   7  -9       4433.78       4512.28       266.46 o                         
  -1   7  -9       5648.50       5958.34       246.66 o                         
   1   7  -9        315.62        258.59       178.11 o                         
   3   7  -9       7219.05       8221.39       491.87 o                         
   5   7  -9       5121.83       5975.52       423.28 o                         
   7   7  -9       1654.29       1200.85       215.58 o                         
   9   7  -9       3054.71       3492.34       358.87 o                         
  11   7  -9         52.00       1045.95       768.17 o                         
  13   7  -9       7336.40       7763.90       522.50 o                         
  15   7  -9        950.11        344.42       338.34 o                         
  17   7  -9         55.48        961.85       372.04 o                         
  19   7  -9       2165.66       2779.11       469.46 o                         
  21   7  -9         68.93        208.17       463.97 o                         
  23   7  -9         42.93       -403.31       631.71 o                         
  25   7  -9        279.61        382.90       631.30 o                         
 -20   8  -9       3860.71       2896.50       666.27 o                         
 -18   8  -9        921.88        922.87       520.01 o                         
 -16   8  -9       2839.23       3366.44       824.13 o                         
 -14   8  -9       6218.52       6029.99       620.98 o                         
 -12   8  -9       5001.70       4124.78       454.60 o                         
 -10   8  -9       1152.67        604.19       327.36 o                         
  -8   8  -9       1756.19       1394.51       310.48 o                         
  -6   8  -9       2176.90       2843.13       268.77 o                         
  -4   8  -9       6368.60       6962.92       665.26 o                         
  -2   8  -9       6266.68       6139.10       315.49 o                         
   0   8  -9       3629.04       4190.93       280.73 o                         
   2   8  -9       2918.42       2987.41       307.38 o                         
   4   8  -9       1951.07       1844.28       229.98 o                         
   6   8  -9       6950.72       7276.98       466.40 o                         
   8   8  -9       4415.74       4570.44       423.95 o                         
  10   8  -9       7494.62       7313.66       511.58 o                         
  12   8  -9        759.06       1043.67       350.92 o                         
  14   8  -9      26571.02      29782.32      1628.34 o                         
  16   8  -9        683.48        751.55       389.62 o                         
  18   8  -9       4215.26       3175.45       490.78 o                         
  20   8  -9       2508.15       1883.15       502.64 o                         
  22   8  -9       1835.57       1226.89       554.05 o                         
  24   8  -9       1025.62       1271.88       903.10 o                         
 -19   9  -9       5278.08       5042.04       702.21 o                         
 -17   9  -9       7405.82       6980.86      1047.99 o                         
 -15   9  -9       4396.96       4809.18       949.10 o                         
 -13   9  -9      14389.00      13635.14      1021.16 o                         
 -11   9  -9       9808.94      11860.14       651.36 o                         
  -9   9  -9       3782.38       4231.71       899.27 o                         
  -7   9  -9       5948.99       6019.76       457.55 o                         
  -5   9  -9      21322.48      22012.84       796.07 o                         
  -3   9  -9      16669.30      19121.94       761.09 o                         
  -1   9  -9      34514.47      35065.33      1164.95 o                         
   1   9  -9      13172.65      13254.84       483.38 o                         
   3   9  -9      10905.27      11890.71       467.94 o                         
   5   9  -9      17515.57      16718.03       711.00 o                         
   7   9  -9       8769.32       9793.45       552.55 o                         
   9   9  -9      12714.76      11912.54       649.73 o                         
  11   9  -9       9987.65      10612.89       635.20 o                         
  13   9  -9      20242.80      21247.55       910.06 o                         
  15   9  -9      12309.02      12855.38       748.94 o                         
  17   9  -9      20698.72      20257.34       994.68 o                         
  19   9  -9       4529.07       4794.19       598.01 o                         
  21   9  -9       6778.17       6518.91       705.12 o                         
  23   9  -9       4282.49       3595.00       683.81 o                         
 -18  10  -9       5741.52       6238.33       731.98 o                         
 -16  10  -9      12353.82      12875.34       825.08 o                         
 -14  10  -9       9104.29       8394.21       661.23 o                         
 -12  10  -9       7410.76       7070.32       591.60 o                         
 -10  10  -9      14886.23      16293.15       770.10 o                         
  -8  10  -9       7503.64       8095.39       547.22 o                         
  -6  10  -9       7525.70       7621.27       545.08 o                         
  -4  10  -9      24884.30      24532.99       947.96 o                         
  -2  10  -9      57523.06      57059.95      1753.60 o                         
   0  10  -9      51029.22      52237.41      1684.65 o                         
   2  10  -9      35260.33      33738.41       957.63 o                         
   4  10  -9      28343.53      25974.08      1663.60 o                         
   6  10  -9      20384.31      20257.46       854.18 o                         
   8  10  -9      11069.23      11579.18       770.47 o                         
  10  10  -9      11102.55      11115.77       693.04 o                         
  12  10  -9       9570.67      10469.08       667.10 o                         
  14  10  -9      13901.43      14116.55       779.80 o                         
  16  10  -9      13598.78      14616.38       817.31 o                         
  18  10  -9      13875.78      14508.39       876.59 o                         
  20  10  -9       9352.76       8617.89      1517.18 o                         
  22  10  -9       4015.83       3744.85       678.39 o                         
 -19  11  -9       4808.08       3425.33      1103.96 o                         
 -17  11  -9       5243.24       4762.93      1049.53 o                         
 -15  11  -9       4850.17       3654.85       621.85 o                         
 -13  11  -9       6721.56       7367.65       655.82 o                         
 -11  11  -9      20223.09      21382.62       967.99 o                         
  -9  11  -9      11616.81      12374.93       957.53 o                         
  -7  11  -9      15348.29      16177.58      1119.29 o                         
  -5  11  -9      19123.98      18345.63      1183.69 o                         
  -3  11  -9      42787.51      44698.01      2053.05 o                         
  -1  11  -9      23495.77      25115.68       949.20 o                         
   1  11  -9      19506.74      19303.92      1191.35 o                         
   3  11  -9      10384.57      10376.17       615.18 o                         
   5  11  -9      19689.63      20823.89      1008.13 o                         
   7  11  -9       8748.37       8485.55       580.55 o                         
   9  11  -9      17912.81      20019.90       869.49 o                         
  11  11  -9      26343.80      27187.23      1093.71 o                         
  13  11  -9      15201.21      15910.60       855.38 o                         
  15  11  -9       8277.82       7813.78       676.67 o                         
  17  11  -9      16299.59      16070.10       955.01 o                         
  19  11  -9       3990.66       3835.92       678.70 o                         
  21  11  -9       4199.46       4757.74       713.06 o                         
 -18  12  -9       2807.56       1723.40      1130.02 o                         
 -16  12  -9       5552.27       7097.54      1105.49 o                         
 -14  12  -9       7013.00       6906.25       812.64 o                         
 -12  12  -9       6240.88       6962.60       988.96 o                         
 -10  12  -9       6936.65       6278.76       915.36 o                         
  -8  12  -9      14512.22      16599.23      1203.62 o                         
  -6  12  -9       4340.83       2741.49       689.97 o                         
  -4  12  -9       7871.91       9058.58       864.77 o                         
  -2  12  -9       8314.48       8911.39       858.63 o                         
   0  12  -9      23660.54      21488.84      1294.08 o                         
   2  12  -9      13738.64      12615.78      1028.83 o                         
   4  12  -9      14283.97      15054.09       774.35 o                         
   6  12  -9       9712.67       9203.78       644.49 o                         
   8  12  -9      16054.79      16469.54      1007.36 o                         
  10  12  -9      10449.95       9771.52       683.24 o                         
  12  12  -9       7626.07       7025.44       635.76 o                         
  14  12  -9       6329.26       5628.81       982.83 o                         
  16  12  -9       7632.18       8414.62       748.33 o                         
  18  12  -9       6023.92       6293.75       715.35 o                         
  20  12  -9       6436.25       5923.73       790.45 o                         
 -15  13  -9       1478.58       2505.37      1085.56 o                         
 -13  13  -9        988.32         12.27       872.43 o                         
 -11  13  -9       1192.22       1222.02       803.44 o                         
  -9  13  -9       3351.82       3118.68       820.30 o                         
  -7  13  -9       4748.29       5134.94       840.23 o                         
  -5  13  -9        471.50        910.76       659.31 o                         
   3  13  -9       4332.86       4418.90       763.57 o                         
   5  13  -9        600.65       1142.75       460.54 o                         
   7  13  -9       6142.25       6242.41       722.94 o                         
   9  13  -9       3517.76       4008.81       550.56 o                         
  13  13  -9       1941.99       2267.47       624.04 o                         
  15  13  -9       1457.59       2132.63       612.79 o                         
  17  13  -9       1139.38       1129.34       609.82 o                         
  19  13  -9       1937.83       1548.34       737.29 o                         
 -12  14  -9        377.31       -286.72       916.90 o                         
 -10  14  -9         32.03        225.39       910.76 o                         
  -8  14  -9        428.21        -13.80       804.97 o                         
  -6  14  -9       2230.75       1982.52       837.17 o                         
   4  14  -9        368.91        305.12       659.31 o                         
   6  14  -9        362.26        187.60       714.51 o                         
   8  14  -9        390.42       1045.22       544.30 o                         
  10  14  -9         19.61        609.94       542.01 o                         
  12  14  -9         82.00        691.55       572.90 o                         
  14  14  -9        407.67        351.82       611.86 o                         
  16  14  -9        372.53        220.05       601.65 o                         
 -11  15  -9       1278.62       2161.92      1076.36 o                         
  -9  15  -9        993.48       1320.15      1019.63 o                         
   7  15  -9       2608.54       2612.17       610.65 o                         
   9  15  -9       3652.24       4528.98       718.34 o                         
  11  15  -9       2354.65       2307.81       676.44 o                         
  13  15  -9       1945.43       2523.77       993.56 o                         
  15  15  -9        755.60       -109.21       666.68 o                         
   8  16  -9       3595.31       6149.96      1140.76 o                         
  10  16  -9       5022.49       4747.74       983.60 o                         
  12  16  -9       3238.71       2510.30       754.95 o                         
  14  16  -9       3405.11       3411.54      1220.49 o                         
  11  17  -9       6010.87       6148.94      1452.01 o                         
 -20   0  -8      16020.37      16264.97      1341.61 o                         
 -18   0  -8      13822.95      13310.35      1107.02 o                         
 -16   0  -8       8059.34       8491.27       840.23 o                         
 -14   0  -8       4542.60       2831.96       588.78 o                         
 -12   0  -8      34109.70      33132.52      1603.80 o                         
 -10   0  -8      13022.63      12552.92       789.64 o                         
  -8   0  -8      23484.42      20509.08      1084.02 o                         
  -6   0  -8      10210.33      10535.13       659.31 o                         
  -4   0  -8     190158.22     195751.58      7953.09 o                         
  -2   0  -8     113700.19     117816.80      4783.82 o                         
   0   0  -8      97946.88      99336.23      4073.91 o                         
   2   0  -8      29807.21      27559.07      1298.68 o                         
   4   0  -8     119836.94     116910.62      4803.75 o                         
   6   0  -8      32853.88      35495.30      1571.61 o                         
   8   0  -8       1718.52       1102.42       294.39 o                         
  10   0  -8      35964.47      33066.59      1499.54 o                         
  12   0  -8      45656.54      47250.91      1974.86 o                         
  14   0  -8      59108.08      56879.88      2436.37 o                         
  16   0  -8      60003.70      62195.74      2621.90 o                         
  18   0  -8      26158.09      23909.88      1318.62 o                         
  20   0  -8      32087.46      32178.83      1620.67 o                         
  24   0  -8      20999.47      18960.47      1274.15 o                         
 -23   1  -8       7949.92       9306.97      1358.48 o                         
 -21   1  -8      11707.75      15115.02      1291.02 o                         
 -19   1  -8      11999.01      14784.62       870.90 o                         
 -17   1  -8       7499.83       8367.50       610.93 o                         
 -15   1  -8      17479.13      18064.53       825.55 o                         
 -13   1  -8      22241.97      19478.52      1030.36 o                         
 -11   1  -8      18959.30      18820.46       762.15 o                         
  -9   1  -8      16010.01      13357.75       810.34 o                         
  -7   1  -8      43733.65      42036.65      1322.71 o                         
  -5   1  -8      21717.59      23827.48       811.51 o                         
  -3   1  -8     102672.95     104629.26      3051.45 o                         
  -1   1  -8      52483.12      60883.98      1805.72 o                         
   1   1  -8      74366.70      68545.91      2538.33 o                         
   3   1  -8      94934.86      95297.76      2695.28 o                         
   5   1  -8      21363.65      21154.43       686.20 o                         
   7   1  -8      84953.14      81839.30      2380.27 o                         
   9   1  -8       8391.74       7929.97       350.67 o                         
  11   1  -8      26084.71      24586.58       834.05 o                         
  13   1  -8      35375.99      33825.46      1074.19 o                         
  15   1  -8      43598.46      44087.77      1375.99 o                         
  17   1  -8      14028.54      13924.42       600.97 o                         
  19   1  -8      28917.59      32166.56      1534.81 o                         
  21   1  -8      12673.63      13160.09       972.10 o                         
  23   1  -8      16926.01      16606.89      1157.62 o                         
  25   1  -8      10622.48      11275.70      1056.43 o                         
 -22   2  -8       4448.65       4328.43      1011.96 o                         
 -20   2  -8       3557.27       4086.18       903.10 o                         
 -18   2  -8       3486.07       3530.62       557.24 o                         
 -16   2  -8       4699.36       5121.90       500.61 o                         
 -14   2  -8       6719.11       7756.72       595.68 o                         
 -12   2  -8      11748.01      11779.49       578.76 o                         
 -10   2  -8      18560.64      19024.75       611.89 o                         
  -8   2  -8       3519.59       4018.29       249.76 o                         
  -6   2  -8      20771.81      20099.34       732.85 o                         
  -4   2  -8       5438.51       4680.77       306.80 o                         
  -2   2  -8      31743.71      32150.53      1035.94 o                         
   0   2  -8      11592.29      11859.44       515.18 o                         
   2   2  -8       6293.94       7389.06       361.94 o                         
   4   2  -8      12420.99      13034.29       489.49 o                         
   6   2  -8      26825.89      23199.38       783.08 o                         
   8   2  -8       4313.03       4040.37       513.65 o                         
  10   2  -8      44287.13      46481.31      1397.58 o                         
  12   2  -8       4653.99       4310.76       305.99 o                         
  14   2  -8      18463.55      17930.50       675.87 o                         
  16   2  -8      11156.90      11473.44       544.25 o                         
  18   2  -8       8743.91       9073.92       783.50 o                         
  20   2  -8       6068.97       5998.17       705.31 o                         
  22   2  -8       9428.42       9642.54       633.12 o                         
  24   2  -8       4025.55       4454.16       775.84 o                         
  26   2  -8       3826.04       4052.44       910.76 o                         
 -25   3  -8        271.80       1235.82      1448.94 o                         
 -23   3  -8        669.56        597.98       953.70 o                         
 -21   3  -8       1198.16       2030.06       903.10 o                         
 -19   3  -8        325.58        616.38       712.97 o                         
 -17   3  -8       1314.12       1241.51       379.66 o                         
 -15   3  -8       2146.14       2841.19       334.66 o                         
 -13   3  -8       2011.67       1901.91       603.32 o                         
 -11   3  -8       1286.38       1693.74       237.24 o                         
  -9   3  -8       3504.75       3285.92       253.21 o                         
  -7   3  -8       5799.13       5945.35       290.20 o                         
  -5   3  -8       5057.17       5313.34       334.89 o                         
  -3   3  -8       3744.13       4717.82       233.86 o                         
  -1   3  -8       9281.48       9506.04       414.14 o                         
   1   3  -8      27391.27      25557.61       847.29 o                         
   3   3  -8      10893.46      10383.96       447.18 o                         
   5   3  -8       3386.34       3679.48       265.13 o                         
   7   3  -8       3677.28       3423.15       325.05 o                         
   9   3  -8       1028.04       1073.81       136.11 o                         
  11   3  -8       2531.83       2326.69       180.74 o                         
  13   3  -8       7952.52       8942.32       429.60 o                         
  15   3  -8       1054.14       1865.99       435.45 o                         
  17   3  -8       3855.83       3774.92       568.84 o                         
  19   3  -8        653.73        491.53       315.66 o                         
  21   3  -8       5478.53       5845.68       527.02 o                         
  23   3  -8       2345.84       2563.45       484.90 o                         
  25   3  -8       1517.60       1101.48       670.04 o                         
  27   3  -8         43.92       -196.26       835.63 o                         
 -24   4  -8       1326.24       1360.01      1133.09 o                         
 -22   4  -8       1491.08       1350.81       990.50 o                         
 -20   4  -8       2630.77       5959.29      2536.80 o                         
 -18   4  -8       1438.33       1942.68       444.98 o                         
 -16   4  -8        571.13        729.56       354.03 o                         
 -14   4  -8        124.50        516.47       256.07 o                         
 -12   4  -8        322.56         65.41       481.98 o                         
 -10   4  -8       2443.45       2613.79       254.92 o                         
  -8   4  -8       1306.00       1413.88       203.16 o                         
  -6   4  -8       7176.67       7014.10       307.10 o                         
  -4   4  -8       6822.69       7771.09       377.04 o                         
  -2   4  -8       2225.06       2103.79       177.52 o                         
   0   4  -8       1435.19       1539.78       154.45 o                         
   2   4  -8        281.82        169.41       185.82 o                         
   4   4  -8       3688.95       3219.67       261.87 o                         
   6   4  -8        306.71        845.27       195.45 o                         
   8   4  -8       8073.24       8677.28       451.55 o                         
  10   4  -8       4535.51       4366.07       298.40 o                         
  12   4  -8       3554.62       3630.71       291.67 o                         
  14   4  -8       3279.73       4702.55       564.24 o                         
  16   4  -8      17834.27      17687.36       762.82 o                         
  18   4  -8       1185.69       1354.66       356.06 o                         
  20   4  -8       5801.52       6773.77       548.30 o                         
  22   4  -8       1276.50       1517.36       447.85 o                         
  24   4  -8        164.87        565.80       485.97 o                         
  26   4  -8         49.50       -445.91       592.47 o                         
  28   4  -8         32.90        913.83      1001.23 o                         
 -23   5  -8       2293.98       2076.37       665.21 o                         
 -21   5  -8       1504.40       1184.68       539.79 o                         
 -19   5  -8       2767.19       1992.28       495.13 o                         
 -17   5  -8       8533.89       9336.04       623.07 o                         
 -15   5  -8       4601.24       6313.59       493.29 o                         
 -13   5  -8       5123.75       4989.92       357.15 o                         
 -11   5  -8       3042.66       3994.31       404.43 o                         
  -9   5  -8      26025.03      25205.54       737.62 o                         
  -7   5  -8      22985.53      22357.98       649.44 o                         
  -5   5  -8      20437.76      19592.45       705.38 o                         
  -3   5  -8       6469.72       7550.31       322.89 o                         
  -1   5  -8      16522.26      15544.93       452.83 o                         
   1   5  -8       6757.40       5906.35       246.31 o                         
   3   5  -8      46204.12      44500.34      1352.60 o                         
   5   5  -8      50114.16      53436.30      1612.18 o                         
   7   5  -8      29193.14      27833.68       915.35 o                         
   9   5  -8      11228.65      11288.13       578.81 o                         
  11   5  -8      18906.09      17940.98       926.10 o                         
  13   5  -8       6595.33       6701.64       457.23 o                         
  15   5  -8       2296.31       1657.40       332.69 o                         
  17   5  -8       5844.77       6288.70       490.70 o                         
  19   5  -8      17749.47      18187.46       850.07 o                         
  21   5  -8       9159.08      10509.06       923.03 o                         
  23   5  -8       5486.49       6506.45       633.03 o                         
  25   5  -8       4401.78       4063.37       687.88 o                         
  27   5  -8       4947.75       4624.18       777.17 o                         
 -22   6  -8       4284.78       4831.62       691.77 o                         
 -20   6  -8       2668.91       3034.83      1097.06 o                         
 -18   6  -8       7601.60       6924.19       668.51 o                         
 -16   6  -8      14585.43      14559.04       755.93 o                         
 -14   6  -8       3671.77       4583.28       886.23 o                         
 -12   6  -8       9268.59       9593.37      1120.82 o                         
 -10   6  -8      21198.93      20538.56       641.99 o                         
  -8   6  -8      51883.34      51567.31      1305.57 o                         
  -6   6  -8      19796.77      19370.74       575.58 o                         
  -4   6  -8      60287.36      59197.96      1464.91 o                         
  -2   6  -8      11312.71      10326.22       308.12 o                         
   0   6  -8      23773.70      21960.66       521.34 o                         
   2   6  -8      30728.27      29048.80       655.76 o                         
   4   6  -8      25992.87      27253.40       614.86 o                         
   6   6  -8      39478.73      37917.26       964.28 o                         
   8   6  -8      19610.70      19358.73       569.93 o                         
  10   6  -8      70334.13      64257.50      3106.41 o                         
  12   6  -8       4254.57       4032.32       375.32 o                         
  14   6  -8       5905.08       4938.92       437.03 o                         
  16   6  -8      19261.11      19104.94       827.79 o                         
  18   6  -8      26116.32      25764.80      1403.71 o                         
  20   6  -8      12806.51      14006.46      1053.36 o                         
  22   6  -8      11052.57      11209.77      1054.89 o                         
  24   6  -8       8811.55       8975.79      1050.29 o                         
  26   6  -8       7895.99       8249.95       843.67 o                         
  28   6  -8       5521.23       5171.73      1421.35 o                         
 -21   7  -8      10359.40       9969.37       811.50 o                         
 -19   7  -8      12049.30      11197.72      1135.39 o                         
 -17   7  -8      11839.79      11503.14       714.98 o                         
 -15   7  -8      18830.73      17707.47      1056.43 o                         
 -13   7  -8       5524.69       5492.44       467.39 o                         
 -11   7  -8      12201.14      11831.42       604.89 o                         
  -9   7  -8      14871.76      14843.06       533.34 o                         
  -7   7  -8      44554.01      44056.68      1142.57 o                         
  -5   7  -8      50443.00      52819.88      3830.10 o                         
  -3   7  -8      27166.47      28018.81       766.39 o                         
  -1   7  -8      77454.58      75547.26      1565.30 o                         
   1   7  -8      13026.27      12231.83       347.43 o                         
   3   7  -8      49661.32      47489.80      1205.80 o                         
   5   7  -8      21594.36      21064.51       610.12 o                         
   7   7  -8      36079.27      35944.69       948.79 o                         
   9   7  -8      22689.20      21666.49      1441.28 o                         
  11   7  -8       8207.17       8375.41       946.80 o                         
  13   7  -8      44125.33      40996.57      1408.12 o                         
  15   7  -8      10128.88      10457.74       627.11 o                         
  17   7  -8      35816.75      34441.50      1264.75 o                         
  19   7  -8      25954.55      28265.91      1525.61 o                         
  21   7  -8      11674.73      12414.92      1080.96 o                         
  23   7  -8      10556.18      10893.91      1105.49 o                         
  25   7  -8       6847.34       7750.70      1110.09 o                         
  27   7  -8       5408.33       4841.05       876.21 o                         
 -20   8  -8       8420.68       7302.31       726.24 o                         
 -18   8  -8       8061.32       8601.32       699.03 o                         
 -16   8  -8       9352.17       9390.49       651.64 o                         
 -14   8  -8      15380.09      17851.72       808.95 o                         
 -12   8  -8      12290.86      12910.74       671.29 o                         
 -10   8  -8      16611.70      16309.03       729.36 o                         
  -8   8  -8      30247.65      29839.12      1255.75 o                         
  -6   8  -8      30990.41      29705.77       825.27 o                         
  -4   8  -8      37761.11      38710.85      1440.10 o                         
  -2   8  -8       8494.89       7866.81       287.00 o                         
   0   8  -8      34993.48      35648.71       795.84 o                         
   2   8  -8      36469.05      32508.12       864.24 o                         
   4   8  -8      14560.62      14309.68       484.50 o                         
   6   8  -8      46289.42      39254.84      1931.16 o                         
   8   8  -8      46232.11      45491.74      1502.38 o                         
  10   8  -8      19283.47      16952.85       753.84 o                         
  12   8  -8       6593.89       7061.04       525.84 o                         
  14   8  -8      12256.93      12208.91      1340.85 o                         
  16   8  -8      25449.01      24874.04      1031.90 o                         
  18   8  -8      10066.57       9637.11       723.71 o                         
  20   8  -8       9531.73       9783.82       959.83 o                         
  22   8  -8      13863.99      13373.22      1194.42 o                         
  24   8  -8       6845.18       7100.59      1062.56 o                         
  26   8  -8       7590.53       6323.22      1171.42 o                         
 -21   9  -8       1768.91       3048.15       936.83 o                         
 -19   9  -8       3816.24       3144.03       618.52 o                         
 -17   9  -8       3897.82       4055.51       578.12 o                         
 -15   9  -8       4968.06       5025.50       541.18 o                         
 -13   9  -8       3460.57       4509.27       479.26 o                         
 -11   9  -8       6819.69       6863.47       514.74 o                         
  -9   9  -8       7725.85       9182.80       537.16 o                         
  -7   9  -8      26452.49      26902.39       974.04 o                         
  -5   9  -8      22409.42      23350.59       695.37 o                         
  -3   9  -8      24502.38      24233.07      1196.15 o                         
  -1   9  -8      20431.88      20583.20       536.20 o                         
   1   9  -8      24544.52      25375.92       736.13 o                         
   3   9  -8       3896.85       3929.37       300.42 o                         
   5   9  -8      15937.28      15520.85       680.22 o                         
   7   9  -8       3792.17       3327.80       384.60 o                         
   9   9  -8       5615.42       6007.33       886.23 o                         
  11   9  -8       2691.14       3433.77       429.13 o                         
  13   9  -8       9136.24      10162.70       644.60 o                         
  15   9  -8       5253.91       4769.53       827.97 o                         
  17   9  -8      11569.92      12598.93       867.07 o                         
  19   9  -8       6955.19       6828.62       638.82 o                         
  21   9  -8       5458.96       5459.99       926.10 o                         
  23   9  -8       2742.84       2514.57       869.37 o                         
  25   9  -8       2138.73       2904.02      1021.16 o                         
 -20  10  -8         70.41       1168.35       850.97 o                         
 -18  10  -8        436.96       -335.71       531.98 o                         
 -16  10  -8         91.12       -226.29       465.43 o                         
 -14  10  -8       1747.89       1461.97       457.70 o                         
 -12  10  -8       2112.97       2099.21       428.48 o                         
 -10  10  -8        243.55        116.29       338.76 o                         
  -8  10  -8        924.25        981.90       499.08 o                         
  -6  10  -8       2470.69       2923.37       773.54 o                         
  -4  10  -8       2432.93       3398.75       362.41 o                         
  -2  10  -8       1890.71       2068.65       333.67 o                         
   0  10  -8        514.06        357.73       237.24 o                         
   2  10  -8       1321.30       1059.64       260.03 o                         
   4  10  -8       2237.24       2145.47       355.88 o                         
   6  10  -8       6054.68       6222.05       724.47 o                         
   8  10  -8       1536.70       2044.01       391.60 o                         
  10  10  -8        271.85        128.85       339.74 o                         
  12  10  -8        289.36        149.28       376.57 o                         
  14  10  -8       1617.58       1472.44       426.45 o                         
  16  10  -8        148.85       -130.71       403.85 o                         
  18  10  -8        275.11       -100.23       440.28 o                         
  20  10  -8        770.20        677.64       542.45 o                         
  22  10  -8        475.73       -541.27       541.27 o                         
 -19  11  -8        481.21       -139.53       852.50 o                         
 -17  11  -8        214.55        383.57       557.74 o                         
 -15  11  -8         59.01       -289.05       485.87 o                         
 -13  11  -8        271.02        -77.41       594.91 o                         
 -11  11  -8        208.53         46.59       397.71 o                         
  -9  11  -8        376.77        286.51       361.22 o                         
  -7  11  -8        728.15        427.68       344.73 o                         
  -5  11  -8        646.27        928.18       344.04 o                         
  -3  11  -8       1400.65       1479.61       525.91 o                         
  -1  11  -8       6913.34       7291.30      1456.61 o                         
   1  11  -8       1579.57       1821.49       375.11 o                         
   3  11  -8        466.17        340.08       342.52 o                         
   5  11  -8        810.77        864.89       373.97 o                         
   7  11  -8       1198.95       2159.86       411.21 o                         
   9  11  -8        249.82        683.64       598.74 o                         
  11  11  -8        278.83        373.96       391.34 o                         
  13  11  -8       1177.25       1173.71       436.62 o                         
  15  11  -8        799.04        717.78       466.88 o                         
  17  11  -8       1194.86        790.24       518.97 o                         
  19  11  -8        288.38        362.06       526.76 o                         
  21  11  -8        131.82        403.31       573.47 o                         
 -18  12  -8       1985.66       2220.18       953.70 o                         
 -16  12  -8       2462.40       3457.41       668.51 o                         
 -14  12  -8       2498.68       1944.19       778.90 o                         
 -12  12  -8       7674.16       7960.62       674.44 o                         
 -10  12  -8      11306.00      11382.07       820.30 o                         
  -8  12  -8       3261.28       3266.64       495.44 o                         
  -6  12  -8       8299.19       8422.28       858.63 o                         
  -4  12  -8       7648.76       8500.47       826.43 o                         
  -2  12  -8       4499.02       4021.78       666.97 o                         
   0  12  -8       6078.06       6639.08       723.71 o                         
   2  12  -8       6371.98       6387.39       634.78 o                         
   4  12  -8      12536.46      13466.26       859.40 o                         
   6  12  -8      13906.34      15357.65       776.24 o                         
   8  12  -8       5791.01       6586.66       570.23 o                         
  10  12  -8      11744.08      12487.85       738.46 o                         
  12  12  -8       2328.85       2228.89       706.07 o                         
  14  12  -8       5903.08       6836.55       647.75 o                         
  16  12  -8       1287.27        999.53       551.13 o                         
  18  12  -8       1814.34       1427.98       574.60 o                         
  20  12  -8       1631.53        702.85       610.57 o                         
 -17  13  -8       1975.80       1671.27      1008.89 o                         
 -15  13  -8       6835.13       6469.40       778.00 o                         
 -13  13  -8       7753.42       8200.95       787.02 o                         
 -11  13  -8       9894.44       9562.17       760.44 o                         
  -7  13  -8      19936.74      23382.43      1390.68 o                         
  -5  13  -8      10631.81      10230.01       952.16 o                         
   3  13  -8      14112.33      14857.44      1626.04 o                         
   5  13  -8       4732.41       6175.69       676.94 o                         
   7  13  -8      25230.36      26415.01      1060.23 o                         
   9  13  -8       8103.74       8684.18       709.14 o                         
  11  13  -8      10776.91       9780.04       746.70 o                         
  13  13  -8      10918.57      10657.79       787.12 o                         
  15  13  -8       4777.46       5512.81       683.53 o                         
  17  13  -8       5411.71       5496.49       711.11 o                         
  19  13  -8       6403.91       5898.51      1225.09 o                         
 -14  14  -8       8156.82       8905.26      1223.55 o                         
 -12  14  -8       9808.61      12062.27      1323.22 o                         
 -10  14  -8      13458.45      15318.94      1360.01 o                         
  -8  14  -8      15951.32      21053.39      1427.48 o                         
  -6  14  -8      12007.74      12186.46      1160.69 o                         
   4  14  -8      16888.92      15868.09       869.47 o                         
   6  14  -8      17917.46      17870.39       905.23 o                         
   8  14  -8      12055.94      13084.92      1662.07 o                         
  10  14  -8      15122.27      15658.30       963.66 o                         
  12  14  -8       8811.03      11082.51      1189.82 o                         
  14  14  -8       7945.41       8035.10       782.70 o                         
  16  14  -8       4662.80       3214.61       686.99 o                         
  18  14  -8       4140.10       3340.17       803.76 o                         
 -13  15  -8       5607.01       4952.48      1287.95 o                         
 -11  15  -8       9122.21       9566.10      1280.28 o                         
  -9  15  -8       6229.50       6582.35      1125.42 o                         
   5  15  -8      13513.96      14943.29      1255.75 o                         
   7  15  -8       8570.26       8730.43       749.03 o                         
   9  15  -8       7341.01       7986.39       751.52 o                         
  11  15  -8       5734.45       6107.90       724.64 o                         
  13  15  -8       5472.84       4849.04      1045.69 o                         
  15  15  -8       4057.37       3059.84       730.74 o                         
   8  16  -8       2405.96       2301.44       955.23 o                         
  10  16  -8       5330.52       6378.06      1195.19 o                         
  12  16  -8       3717.61       4623.42      1088.62 o                         
  14  16  -8       2402.98       3431.46       812.02 o                         
   9  17  -8        641.89       1844.53      1133.09 o                         
  11  17  -8       1133.31       1818.85       842.63 o                         
 -23   1  -7       2063.05       1600.74      1074.83 o                         
 -21   1  -7       1581.88       1355.41       823.37 o                         
 -19   1  -7       1989.76       2207.50       764.34 o                         
 -17   1  -7        641.97        532.71       402.19 o                         
 -15   1  -7       1507.22       2056.28       398.39 o                         
 -13   1  -7        131.49        185.61       391.75 o                         
 -11   1  -7      10795.97      13175.66       577.87 o                         
  -9   1  -7      19511.10      18121.40       697.09 o                         
  -7   1  -7       1046.89       1299.49       226.00 o                         
  -5   1  -7      25842.00      24384.88       825.61 o                         
  -3   1  -7      25345.81      28358.09       910.72 o                         
  -1   1  -7      79356.71      85265.42      2637.23 o                         
   1   1  -7      12789.95      11330.44       437.47 o                         
   3   1  -7       1647.23       1521.90       196.26 o                         
   5   1  -7       2762.40       2525.88       255.29 o                         
   7   1  -7      13085.62      12982.51       485.93 o                         
   9   1  -7        818.92        541.30       176.23 o                         
  11   1  -7      14821.33      15449.59       551.39 o                         
  13   1  -7       2198.85       2181.64       407.85 o                         
  15   1  -7       9287.56       9102.50       459.72 o                         
  17   1  -7       8221.61       8188.70       896.20 o                         
  19   1  -7       7072.13       7643.37       716.04 o                         
  21   1  -7        191.43        872.43       519.78 o                         
  23   1  -7       1578.46       1737.20       597.98 o                         
  25   1  -7        629.83        846.37       705.31 o                         
 -24   2  -7       5121.10       5614.85      1263.42 o                         
 -22   2  -7       5282.53       5860.17      1068.69 o                         
 -20   2  -7       6549.27       6674.34       947.56 o                         
 -18   2  -7       6139.46       7812.49      1050.29 o                         
 -16   2  -7       9440.22       9187.54       501.66 o                         
 -14   2  -7      13191.11      13647.42       531.22 o                         
 -12   2  -7      20759.91      19926.53       616.41 o                         
 -10   2  -7       6371.07       7070.35       373.06 o                         
  -8   2  -7      81173.05      83310.37      2007.74 o                         
  -6   2  -7      17760.38      17749.21       513.58 o                         
  -4   2  -7      20187.74      20693.41       583.17 o                         
  -2   2  -7      74772.17      71849.34      2089.22 o                         
   0   2  -7      91144.11      96809.81      2791.24 o                         
   2   2  -7      37168.60      35309.89      1087.95 o                         
   4   2  -7      45063.79      39420.00      1209.28 o                         
   6   2  -7      10748.62      11978.70       451.23 o                         
   8   2  -7      42626.81      42888.78      1283.80 o                         
  10   2  -7      53657.91      55886.89      1664.28 o                         
  12   2  -7      16088.65      16196.72       893.90 o                         
  14   2  -7      31556.47      31638.61      1012.53 o                         
  16   2  -7      35582.46      35394.68      1470.41 o                         
  20   2  -7      23209.65      25659.35      1343.15 o                         
  22   2  -7       9178.03      10597.99       890.83 o                         
  24   2  -7       4938.63       5507.52       809.57 o                         
  26   2  -7       6069.48       6801.60      1001.23 o                         
 -25   3  -7       8002.44       8256.68      1487.28 o                         
 -23   3  -7       7750.98       7957.69      1252.69 o                         
 -21   3  -7       9778.59       9624.36      1145.36 o                         
 -19   3  -7       6578.49       7555.91      1154.56 o                         
 -17   3  -7       6456.54       6831.91       850.97 o                         
 -15   3  -7      16967.12      18112.87       645.31 o                         
 -13   3  -7      17789.91      15814.66       555.33 o                         
 -11   3  -7      52806.84      51352.51      3097.14 o                         
  -9   3  -7      21632.21      20856.68       605.73 o                         
  -7   3  -7      54812.95      53336.60      1305.69 o                         
  -5   3  -7      65177.63      63095.28      1521.25 o                         
  -3   3  -7      36939.59      36821.73       957.66 o                         
  -1   3  -7      49373.22      52202.11      1239.13 o                         
   1   3  -7      61733.24      60681.73      1418.39 o                         
   3   3  -7      14953.67      13008.92       479.35 o                         
   5   3  -7      21801.24      20677.08       681.61 o                         
   7   3  -7      60437.42      57444.58      1706.06 o                         
   9   3  -7      49158.51      50476.34      1192.16 o                         
  11   3  -7      53965.96      51946.48      1251.47 o                         
  13   3  -7      39177.45      39043.88       965.14 o                         
  15   3  -7      43766.73      42257.04      1830.73 o                         
  17   3  -7      22298.05      24034.12      1652.10 o                         
  19   3  -7      27424.58      26513.38      1435.14 o                         
  21   3  -7       6421.80       6534.81       745.17 o                         
  23   3  -7      15900.78      15354.21      1142.29 o                         
  25   3  -7       5299.65       4771.55       846.37 o                         
 -24   4  -7       5530.30       5436.99      1209.75 o                         
 -22   4  -7       7563.16       7365.15       728.13 o                         
 -20   4  -7       9312.13       9206.24      1001.23 o                         
 -18   4  -7       9245.10      10172.03       654.05 o                         
 -16   4  -7       4529.03       4358.88       456.91 o                         
 -14   4  -7      24657.74      26106.50      1146.58 o                         
 -12   4  -7      34660.28      32640.55       912.78 o                         
 -10   4  -7      38712.71      39118.91      1022.52 o                         
  -8   4  -7      61544.52      59004.78      1481.57 o                         
  -6   4  -7      41209.04      39451.35      1007.51 o                         
  -4   4  -7      39596.91      37732.43       954.56 o                         
  -2   4  -7      63947.88      62594.08      1504.81 o                         
   0   4  -7     101325.80     103658.41      2427.34 o                         
   2   4  -7      37791.09      38135.95       924.98 o                         
   4   4  -7      19112.03      17561.24       620.91 o                         
   6   4  -7      38902.30      43136.23      1299.30 o                         
   8   4  -7      41690.45      39142.75       961.29 o                         
  10   4  -7      66078.17      67569.15      1605.58 o                         
  12   4  -7      33862.98      31177.93       809.05 o                         
  14   4  -7      32718.55      31367.46      1009.48 o                         
  16   4  -7      27316.39      26002.80      1356.95 o                         
  18   4  -7       9657.22       9711.76       801.90 o                         
  20   4  -7      38217.79      40660.90      1953.39 o                         
  22   4  -7      14060.40      14208.85      1079.43 o                         
  26   4  -7      11113.44      10151.81      1145.36 o                         
 -23   5  -7       5007.27       5115.68       692.17 o                         
 -21   5  -7       2664.39       2338.83       568.37 o                         
 -19   5  -7       3613.79       4216.98       530.67 o                         
 -17   5  -7       4365.56       4254.94       474.88 o                         
 -15   5  -7      12985.18      13831.02       683.72 o                         
 -13   5  -7       9961.46      10628.27       473.70 o                         
 -11   5  -7      43292.19      42790.10      1095.87 o                         
  -9   5  -7      15232.58      15464.07       505.19 o                         
  -7   5  -7      21806.71      21682.19       617.02 o                         
  -5   5  -7      16420.84      16841.46       493.76 o                         
  -3   5  -7      30162.58      30149.89       667.83 o                         
  -1   5  -7      15778.42      15980.60       396.86 o                         
   1   5  -7      24927.65      25043.78       562.59 o                         
   3   5  -7      48360.23      45589.45       942.74 o                         
   5   5  -7      27513.20      24957.88       673.81 o                         
   7   5  -7      37982.11      34205.82       749.85 o                         
   9   5  -7      14476.00      14036.82       365.52 o                         
  11   5  -7      13571.53      13790.21       466.55 o                         
  13   5  -7      15248.55      14944.82       881.63 o                         
  15   5  -7        895.91       1640.60       429.32 o                         
  17   5  -7      17936.09      17261.60      1024.23 o                         
  19   5  -7      16007.56      16116.25      1084.02 o                         
  21   5  -7      14734.17      13571.01      1038.03 o                         
  23   5  -7      10121.64      11878.28      1062.56 o                         
  25   5  -7       9664.79      10102.74      1117.76 o                         
  27   5  -7       6063.79       4970.88      1073.29 o                         
 -22   6  -7       4006.90       4789.77       680.06 o                         
 -20   6  -7       2914.01       3539.03       572.57 o                         
 -18   6  -7       3796.65       2970.50       487.85 o                         
 -16   6  -7       1093.66        962.15       383.24 o                         
 -14   6  -7       2909.22       2471.67       384.65 o                         
 -12   6  -7       8204.80       8942.08       510.57 o                         
 -10   6  -7      18969.55      17032.80       794.99 o                         
  -8   6  -7       8697.50       9392.28       375.44 o                         
  -6   6  -7      13861.43      12765.54       430.94 o                         
  -4   6  -7      26810.99      27646.29       626.71 o                         
  -2   6  -7      29217.43      30244.49       923.08 o                         
   0   6  -7       2665.02       2671.77       171.29 o                         
   2   6  -7       5898.34       5779.70       211.77 o                         
   4   6  -7       3765.62       4505.29       198.45 o                         
   6   6  -7       7502.03       7353.82       451.47 o                         
   8   6  -7       7784.58       8392.39       395.26 o                         
  10   6  -7      12066.45      11805.70       556.73 o                         
  12   6  -7      14223.10      14729.46      1035.73 o                         
  14   6  -7       9166.91       9115.32       755.90 o                         
  16   6  -7       4920.80       6459.68       648.58 o                         
  18   6  -7      12066.25      11123.91       910.76 o                         
  20   6  -7       1842.18       1165.29       585.71 o                         
  22   6  -7       4003.57       4164.37       758.97 o                         
  24   6  -7       1607.16       2335.18       804.97 o                         
  26   6  -7       2192.55       2516.10       950.63 o                         
  28   6  -7       1153.42       1887.46      1166.82 o                         
 -21   7  -7       2294.94       2660.72       604.31 o                         
 -19   7  -7       1094.65       1470.69       483.05 o                         
 -17   7  -7        119.76        109.49       385.81 o                         
 -15   7  -7        193.54        355.17       338.21 o                         
 -13   7  -7        780.25        831.45       383.32 o                         
 -11   7  -7       1253.38       1160.22       306.06 o                         
  -9   7  -7        357.56        305.66       210.90 o                         
  -7   7  -7       9639.82      10208.64       577.49 o                         
  -5   7  -7       3539.57       4283.96       471.62 o                         
  -3   7  -7       3610.52       2988.81       280.62 o                         
  -1   7  -7        910.84        890.96       144.47 o                         
   1   7  -7        567.27        584.35       133.66 o                         
   3   7  -7       1495.46       1808.44       151.57 o                         
   5   7  -7       2698.01       3106.85       181.66 o                         
   7   7  -7       1361.47        992.99       187.20 o                         
   9   7  -7        464.08        311.90       368.75 o                         
  11   7  -7       2161.37       2946.60       360.21 o                         
  13   7  -7       6043.95       6645.21       671.57 o                         
  15   7  -7       2032.68       2037.72       504.45 o                         
  17   7  -7       1114.11       1816.93       532.05 o                         
  19   7  -7       1731.95       1140.76       567.31 o                         
  21   7  -7        521.91        795.77       605.64 o                         
  23   7  -7        778.94        498.31       703.77 o                         
  25   7  -7         98.27        375.65       854.03 o                         
  27   7  -7         58.92       -191.66       970.56 o                         
 -22   8  -7       1140.12        514.51       633.16 o                         
 -20   8  -7       2339.30       2456.46       791.17 o                         
 -18   8  -7       2020.82       2842.04       672.34 o                         
 -16   8  -7       1794.83       1979.93       451.79 o                         
 -14   8  -7       5145.79       6337.40       528.06 o                         
 -12   8  -7       4220.38       3600.06       409.98 o                         
 -10   8  -7        201.74        294.68       284.84 o                         
  -8   8  -7       4923.96       5026.20       546.61 o                         
  -6   8  -7       2468.54       2935.51       252.17 o                         
  -4   8  -7      15480.62      15756.01       506.50 o                         
  -2   8  -7       2342.48       2794.29       193.11 o                         
   0   8  -7       7582.38       8732.04       296.56 o                         
   2   8  -7       7387.84       7161.89       264.52 o                         
   4   8  -7       5028.62       6009.49       246.09 o                         
   6   8  -7       3030.19       3173.38       329.16 o                         
   8   8  -7       1779.49       1980.40       320.61 o                         
  10   8  -7        985.38       1265.48       316.23 o                         
  12   8  -7      11109.04      11759.72       640.62 o                         
  14   8  -7      24119.42      22327.54      1291.02 o                         
  16   8  -7      10658.94       9454.17       855.57 o                         
  18   8  -7        698.96        889.30       550.45 o                         
  20   8  -7       2561.90       2352.04       717.57 o                         
  22   8  -7       1300.30       1229.69       722.17 o                         
  24   8  -7        673.59       1228.15       864.77 o                         
  26   8  -7        134.75       1119.29       955.23 o                         
 -21   9  -7       4510.51       4992.69       737.54 o                         
 -19   9  -7       7499.19       6934.71       697.22 o                         
 -17   9  -7       8290.87       8881.84       967.50 o                         
 -15   9  -7      11425.94      12324.79      1262.65 o                         
 -13   9  -7       6712.43       5609.86       503.49 o                         
 -11   9  -7      21958.10      21362.69       865.60 o                         
  -9   9  -7       2741.35       2886.12       371.12 o                         
  -7   9  -7       5228.05       4027.92       379.19 o                         
  -5   9  -7      11778.88      12318.99       549.12 o                         
  -3   9  -7      17761.88      18381.98       561.27 o                         
  -1   9  -7      18312.79      17570.88       469.62 o                         
   1   9  -7      30387.16      30389.58       722.62 o                         
   3   9  -7      27134.38      26937.62       792.29 o                         
   5   9  -7      11370.16      11054.90       576.03 o                         
   7   9  -7      16284.29      15279.23       699.24 o                         
   9   9  -7       1010.97       1469.84       340.02 o                         
  11   9  -7      15757.05      16729.40       773.37 o                         
  13   9  -7      15139.37      15717.59      1071.76 o                         
  15   9  -7      10988.39      11344.70       961.36 o                         
  17   9  -7      17820.48      19952.50      1275.68 o                         
  19   9  -7       7909.84       7677.10       929.16 o                         
  21   9  -7       5538.55       4509.36       854.03 o                         
  23   9  -7       7294.63       7574.38      1070.23 o                         
  25   9  -7       3477.25       4256.37      1038.03 o                         
 -20  10  -7       4412.59       4157.67       712.43 o                         
 -18  10  -7       7390.79       8038.01       940.66 o                         
 -16  10  -7       6954.89       5686.82       601.96 o                         
 -14  10  -7      16618.11      17472.93       848.63 o                         
 -12  10  -7       9715.26      10205.57       622.82 o                         
 -10  10  -7      20372.81      20069.99       844.99 o                         
  -8  10  -7      24971.62      24887.82       935.53 o                         
  -6  10  -7      29720.69      29478.22      1021.53 o                         
  -4  10  -7      43210.92      41609.26      1668.97 o                         
  -2  10  -7      40954.24      41699.64      1082.18 o                         
   0  10  -7      26192.77      27948.03       675.93 o                         
   2  10  -7      24288.60      22936.99       711.43 o                         
   4  10  -7      24214.09      23415.87      1363.08 o                         
   6  10  -7      10166.53       9497.03       541.37 o                         
   8  10  -7      14465.38      14011.29       698.13 o                         
  10  10  -7      22838.46      22022.25       909.31 o                         
  12  10  -7      18994.72      19213.83       962.90 o                         
  14  10  -7      29758.82      29619.79      1646.74 o                         
  16  10  -7      19465.03      19262.52      1303.28 o                         
  18  10  -7      12571.09      14288.58      1136.16 o                         
  20  10  -7       7681.14       5115.00       895.43 o                         
  22  10  -7       8129.16       7246.25      1042.63 o                         
  24  10  -7       3726.07       3373.20      1021.16 o                         
 -19  11  -7       7625.10       8028.13       902.33 o                         
 -17  11  -7      13111.61      13741.30       870.08 o                         
 -15  11  -7      14321.05      15410.30       873.40 o                         
 -13  11  -7       8166.88       7963.10       690.74 o                         
 -11  11  -7      23924.83      23895.55       978.30 o                         
  -9  11  -7      11212.67      10813.72       619.78 o                         
  -7  11  -7      10717.55      12171.12       637.36 o                         
  -5  11  -7      15282.72      14164.71       674.11 o                         
  -3  11  -7      34458.05      36310.39      1205.64 o                         
  -1  11  -7      33796.11      34713.74      1149.75 o                         
   1  11  -7      15257.45      16209.23       707.49 o                         
   3  11  -7      43813.21      40436.00      1394.23 o                         
   5  11  -7      17440.06      19013.89       818.51 o                         
   7  11  -7       7264.80       7250.59       545.30 o                         
   9  11  -7       5496.11       6195.54      1007.36 o                         
  11  11  -7      13798.05      14570.65      2346.68 o                         
  13  11  -7      16740.08      15634.09       841.99 o                         
  15  11  -7      11294.64      10864.78       996.63 o                         
  17  11  -7      18203.94      17847.31      1353.88 o                         
  19  11  -7      14494.31      13051.23      1169.89 o                         
  21  11  -7       6696.83       4704.09       956.76 o                         
 -18  12  -7       4043.09       4782.28       959.83 o                         
 -16  12  -7       7029.63       7874.51       913.06 o                         
 -14  12  -7      11863.24      11182.67       784.16 o                         
 -12  12  -7       8175.20       9046.18       674.03 o                         
 -10  12  -7       8901.86       9498.14       647.75 o                         
  -8  12  -7      17978.37      18260.38       832.20 o                         
  -6  12  -7       8459.41       8554.09       574.02 o                         
  -4  12  -7       7983.74       9037.32       574.25 o                         
  -2  12  -7       4715.96       4138.31       645.51 o                         
   0  12  -7      17558.64      17802.85      1162.22 o                         
   2  12  -7      17454.37      16490.48       767.46 o                         
   4  12  -7       7922.84      14231.66      1729.53 o                         
   6  12  -7       8241.70       7757.84       580.56 o                         
   8  12  -7       7454.99       8681.91      1547.84 o                         
  10  12  -7      23162.07      22792.36       998.54 o                         
  12  12  -7       6452.95       6772.49       601.23 o                         
  14  12  -7       9919.48      10260.35      1337.02 o                         
  16  12  -7       6916.58       6945.73       976.70 o                         
  18  12  -7       8773.45       7795.17      1057.96 o                         
  20  12  -7      10908.04      11160.70      1188.29 o                         
 -17  13  -7       1181.17       1741.80       907.70 o                         
 -15  13  -7       2297.83       3193.58       667.20 o                         
 -13  13  -7       3634.11       3418.22       624.31 o                         
 -11  13  -7       1378.04       2196.34       548.44 o                         
  -9  13  -7       2623.03       2630.06       574.98 o                         
  -7  13  -7       6496.86       6449.30       722.94 o                         
  -5  13  -7       4345.10       4747.02       737.50 o                         
   3  13  -7       1986.72       2675.47       476.98 o                         
   5  13  -7       2180.63       2534.49       466.64 o                         
   7  13  -7       1961.61       1909.14       467.83 o                         
   9  13  -7       3370.19       3932.90       555.05 o                         
  11  13  -7       3074.14       3139.54       548.48 o                         
  13  13  -7       2435.31       2729.11       558.42 o                         
  15  13  -7       1942.11       2325.66       582.20 o                         
  17  13  -7        699.99       1175.30       576.03 o                         
  19  13  -7       2235.06       1491.88       932.23 o                         
 -16  14  -7        127.43       -343.45       895.43 o                         
 -14  14  -7        214.52        996.12       907.70 o                         
 -12  14  -7         56.52        155.25       773.54 o                         
 -10  14  -7        205.71       1134.71       775.07 o                         
  -6  14  -7        755.86        173.26       719.11 o                         
   4  14  -7        211.09        356.40       479.93 o                         
   6  14  -7        665.55       1581.14       481.29 o                         
   8  14  -7        235.22        294.42       464.50 o                         
  10  14  -7        305.22        137.98       492.61 o                         
  12  14  -7         81.01         24.81       529.63 o                         
  14  14  -7        273.87        281.40       577.80 o                         
  16  14  -7         72.24        -37.59       561.03 o                         
  18  14  -7        523.37        281.43       692.25 o                         
 -13  15  -7        612.96       -896.97       896.97 o                         
 -11  15  -7       2344.99       2074.52       985.90 o                         
  -9  15  -7       1157.08       1387.61       944.50 o                         
   5  15  -7       1614.51       2071.45       869.37 o                         
   7  15  -7       2829.64       3023.06       590.39 o                         
   9  15  -7        989.55       1424.21       558.10 o                         
  11  15  -7       2414.18       3387.44       940.66 o                         
  13  15  -7        597.88        -90.37       627.92 o                         
  15  15  -7       1116.34        496.05       642.79 o                         
 -12  16  -7       2728.79       2315.24      1186.75 o                         
   6  16  -7       5625.80       7037.73      1139.22 o                         
   8  16  -7       4576.19       5777.38      1045.69 o                         
  10  16  -7       3422.67       3439.08       679.73 o                         
  12  16  -7       2717.31       3862.32      1618.37 o                         
  14  16  -7       5296.57       6203.77       831.36 o                         
   7  17  -7       4287.52       5125.74      1340.08 o                         
   9  17  -7       6402.73       7247.79      1323.22 o                         
  11  17  -7       4981.35       8117.15      1333.95 o                         
  13  17  -7       5147.06       3052.75      1297.15 o                         
   8  18  -7       3380.30       3655.33      1787.80 o                         
 -20   0  -6       6173.74       8961.99       995.09 o                         
 -18   0  -6      24452.18      26836.90      1521.01 o                         
 -16   0  -6      22735.09      22399.60      1283.35 o                         
 -14   0  -6      26886.41      26608.44      1413.68 o                         
 -12   0  -6      24498.06      21797.03      1105.49 o                         
 -10   0  -6      27379.80      28353.31      1317.08 o                         
  -8   0  -6      41378.33      38670.71      1675.87 o                         
  -6   0  -6      53429.16      60930.79      2459.37 o                         
  -4   0  -6     267171.72     297691.34     11939.61 o                         
  -2   0  -6     192580.69     203394.97      8166.22 o                         
   0   0  -6      62201.66      67289.27      2813.56 o                         
   2   0  -6       5185.62       5472.26       346.52 o                         
   4   0  -6     105710.49     105693.20      4368.30 o                         
   6   0  -6     118523.70     123203.19      4996.94 o                         
   8   0  -6       8145.83       5929.17       424.72 o                         
  10   0  -6      45195.26      47861.15      1950.32 o                         
  12   0  -6      45407.77      44529.35      1934.99 o                         
  14   0  -6      40389.88      40374.18      1758.67 o                         
  22   0  -6      12471.66      13417.68       961.36 o                         
 -23   1  -6       4148.23       4540.02      1137.69 o                         
 -21   1  -6       5214.29       5271.40       939.90 o                         
 -19   1  -6      11582.75      13300.95      1584.64 o                         
 -17   1  -6      19213.77      19878.42       906.90 o                         
 -15   1  -6      29302.87      28391.21      1051.66 o                         
 -13   1  -6      15194.32      15357.40       542.37 o                         
 -11   1  -6      44494.11      40780.27      1047.75 o                         
  -9   1  -6      10678.30      10571.01       386.32 o                         
  -7   1  -6      53536.27      53352.56      1278.76 o                         
  -5   1  -6     141386.14     147578.91      4205.02 o                         
  -3   1  -6      11083.07       9602.21       490.65 o                         
  -1   1  -6      56907.73      58076.43      1777.06 o                         
   1   1  -6      48833.35      47421.37      1447.39 o                         
   3   1  -6      25177.75      24067.50       754.04 o                         
   5   1  -6      25243.97      27156.66       835.30 o                         
   7   1  -6      57058.72      57139.44      1691.82 o                         
   9   1  -6      61564.90      64812.34      1895.58 o                         
  11   1  -6      24924.76      23081.26      1208.22 o                         
  13   1  -6      33123.69      32964.55      1038.22 o                         
  15   1  -6      20135.20      20932.26      1015.03 o                         
  17   1  -6      22744.62      21838.42      1102.42 o                         
  19   1  -6      18549.60      18923.67      1080.96 o                         
  21   1  -6      10151.72       8984.99       829.50 o                         
  23   1  -6      12953.60      11698.88       988.96 o                         
 -24   2  -6       3930.33       3020.55      1174.49 o                         
 -22   2  -6       1458.78       1752.53       949.10 o                         
 -20   2  -6        839.43       -165.59       663.91 o                         
 -18   2  -6      13247.60      14523.64       620.21 o                         
 -16   2  -6      15678.29      16608.12       744.91 o                         
 -14   2  -6      27390.49      30674.28       871.93 o                         
 -12   2  -6       6914.16       6845.27       341.29 o                         
 -10   2  -6       8035.61       8645.69       707.72 o                         
  -8   2  -6      60010.54      60221.73      1470.64 o                         
  -6   2  -6      22312.32      23321.07       637.60 o                         
  -4   2  -6      38610.87      42027.39      1022.69 o                         
  -2   2  -6       8256.13       8713.24       403.59 o                         
   0   2  -6       8887.81       6221.58       287.81 o                         
   2   2  -6      56201.58      59857.90      1782.94 o                         
   4   2  -6      78161.91      73829.72      2164.54 o                         
   6   2  -6       9873.28      10406.16       389.90 o                         
   8   2  -6      34933.24      34850.95      1047.74 o                         
  10   2  -6      40544.47      38785.75      1378.41 o                         
  12   2  -6      41331.68      45496.85      1844.53 o                         
  14   2  -6      15510.09      12904.04       714.51 o                         
  16   2  -6      13667.33      13787.20       780.44 o                         
  18   2  -6      13085.43      12810.51       861.70 o                         
  20   2  -6      12813.31      14535.44       970.56 o                         
  22   2  -6      11754.27      11222.06       652.68 o                         
  24   2  -6       4223.53       4760.82       748.24 o                         
 -25   3  -6        901.56        826.43      1153.02 o                         
 -23   3  -6         36.69       -249.92       930.70 o                         
 -21   3  -6        444.83        930.20       643.98 o                         
 -19   3  -6        370.51        772.76       397.87 o                         
 -17   3  -6       1939.79       2696.10       507.51 o                         
 -15   3  -6       6224.74       6396.36       394.99 o                         
 -13   3  -6       2381.74       2853.99       337.68 o                         
 -11   3  -6        682.36        708.05       186.89 o                         
  -9   3  -6        527.42        381.62       163.75 o                         
  -7   3  -6       3420.04       3618.74       225.05 o                         
  -5   3  -6       2473.69       3152.31       252.23 o                         
  -3   3  -6      11614.09      11492.31       354.53 o                         
  -1   3  -6       1243.21       1015.47       185.50 o                         
   1   3  -6       4869.76       4002.45       168.67 o                         
   3   3  -6       3351.47       3198.49       210.12 o                         
   5   3  -6      10662.47      10086.95       393.50 o                         
   7   3  -6       8099.63       7241.49       315.46 o                         
   9   3  -6        381.21        373.87       132.69 o                         
  11   3  -6       2517.36       2932.49       211.61 o                         
  13   3  -6         42.20        166.19       163.15 o                         
  15   3  -6       2989.87       2736.83       363.55 o                         
  17   3  -6       1087.72       1671.55       276.31 o                         
  19   3  -6       2004.58       1722.22       385.62 o                         
  21   3  -6        352.42       -157.93       449.25 o                         
  23   3  -6        612.67        111.93       548.91 o                         
  25   3  -6        413.93        303.59       717.57 o                         
 -24   4  -6        485.03       1867.93       616.84 o                         
 -22   4  -6        437.98        -68.03       481.63 o                         
 -20   4  -6       4217.17       5945.63       695.34 o                         
 -18   4  -6        380.05         26.05      1103.96 o                         
 -16   4  -6       1333.60        986.68       332.27 o                         
 -14   4  -6        251.10        447.38       277.11 o                         
 -12   4  -6      10215.27      12612.09       472.14 o                         
 -10   4  -6       9040.41       9402.77       375.66 o                         
  -8   4  -6        124.30        152.20       149.77 o                         
  -6   4  -6       3875.76       3273.02       212.39 o                         
  -4   4  -6       7632.05       7659.13       287.84 o                         
  -2   4  -6        253.75        125.36       107.21 o                         
   0   4  -6        375.01        209.93       116.87 o                         
   2   4  -6        308.48        235.41       154.87 o                         
   4   4  -6       6991.06       7436.57       515.18 o                         
   6   4  -6       8547.60       7504.59       272.67 o                         
   8   4  -6      19052.54      18404.30       481.00 o                         
  10   4  -6       5792.06       5488.85       230.97 o                         
  12   4  -6        373.82        315.59       141.19 o                         
  14   4  -6       3650.90       3762.23       362.62 o                         
  16   4  -6       3309.87       3729.45       374.12 o                         
  18   4  -6       1757.81       1997.88       549.68 o                         
  20   4  -6       4133.05       4455.69       642.44 o                         
  22   4  -6       3728.91       3393.14       673.11 o                         
  24   4  -6        858.60       1364.61       711.44 o                         
  26   4  -6       1265.60        -23.00       786.57 o                         
 -25   5  -6       1540.79       1383.01      1246.55 o                         
 -23   5  -6       3451.59       3975.29       664.94 o                         
 -21   5  -6       2605.55       2868.40       559.11 o                         
 -19   5  -6       3784.95       4533.55       534.45 o                         
 -17   5  -6       2000.02       1869.05       522.08 o                         
 -15   5  -6       4110.84       4402.70       441.05 o                         
 -13   5  -6       4494.43       4927.52       337.33 o                         
 -11   5  -6      32350.91      31629.01       853.84 o                         
  -9   5  -6      11280.49      12453.56       431.49 o                         
  -7   5  -6      27265.70      28093.58       736.37 o                         
  -5   5  -6      23623.99      24682.18       660.38 o                         
  -3   5  -6      16278.68      15027.46       383.31 o                         
  -1   5  -6      20460.13      19680.21       459.86 o                         
   1   5  -6       1406.57       1420.30       129.45 o                         
   3   5  -6       8973.70      10163.36       428.68 o                         
   5   5  -6      40691.06      42973.85       896.11 o                         
   7   5  -6      16265.48      17345.55       423.50 o                         
   9   5  -6      15194.06      14649.64       376.95 o                         
  11   5  -6      14837.42      13931.30       666.21 o                         
  13   5  -6       5888.26       6204.12       359.05 o                         
  15   5  -6      17552.45      17528.37       686.14 o                         
  17   5  -6        270.61        760.50       426.25 o                         
  19   5  -6       9080.43      10794.25       850.97 o                         
  21   5  -6       1177.99       1372.28       591.84 o                         
  23   5  -6       5424.42       6516.42       840.23 o                         
  25   5  -6       5718.94       5463.06       941.43 o                         
  27   5  -6       1943.56       1724.93       958.30 o                         
 -24   6  -6       5666.53       4886.54      1238.89 o                         
 -22   6  -6       5837.59       4277.12       671.60 o                         
 -20   6  -6       2158.90       2307.86      1089.39 o                         
 -18   6  -6       7130.39       7278.01       593.29 o                         
 -16   6  -6      14773.81      15184.64       747.02 o                         
 -14   6  -6      15306.78      15312.11       716.82 o                         
 -12   6  -6      12971.50      12970.74       614.16 o                         
 -10   6  -6      52136.28      51143.18      1713.55 o                         
  -8   6  -6      80822.97      81762.95      1921.07 o                         
  -6   6  -6      50140.59      46912.41      1168.00 o                         
  -4   6  -6      36758.49      38719.07       830.44 o                         
  -2   6  -6      19679.42      18409.99       615.24 o                         
   0   6  -6       3243.98       2886.26       164.73 o                         
   2   6  -6      94673.12     100518.45      2029.73 o                         
   4   6  -6      62786.00      64053.03      1333.53 o                         
   6   6  -6      40120.07      41955.72       896.81 o                         
   8   6  -6      40537.03      39916.07       861.23 o                         
  10   6  -6      48971.55      47938.32      1460.36 o                         
  12   6  -6      54704.47      56743.98      1715.59 o                         
  14   6  -6       1733.04       2744.56       487.58 o                         
  16   6  -6      19190.52      18716.68      1100.89 o                         
  18   6  -6       9351.01      10072.08       854.03 o                         
  20   6  -6      13309.59      14230.32      1039.56 o                         
  22   6  -6      12791.62      11758.68      1070.23 o                         
  24   6  -6      13681.83      13288.89      1192.89 o                         
  26   6  -6      10310.89       7129.73      1082.49 o                         
  28   6  -6       6118.26       6527.15      1327.82 o                         
 -23   7  -6       6844.09       6648.18       760.34 o                         
 -21   7  -6      10644.28      10128.87       773.42 o                         
 -19   7  -6      17195.73      17184.86       887.75 o                         
 -17   7  -6      12861.94      13225.82       728.86 o                         
 -15   7  -6      18984.95      19319.58       845.34 o                         
 -13   7  -6      11690.23      11868.02       617.14 o                         
 -11   7  -6      34365.20      32508.23      2658.70 o                         
  -9   7  -6      20346.22      19963.73       616.29 o                         
  -7   7  -6      71488.12      74186.74      1782.22 o                         
  -5   7  -6       9141.03       9771.51       370.78 o                         
  -3   7  -6      51922.14      49669.30      1074.07 o                         
  -1   7  -6      18603.01      15969.39       408.06 o                         
   1   7  -6      49932.48      49300.79      1298.86 o                         
   3   7  -6       9086.48       8065.88       265.01 o                         
   5   7  -6      51163.41      53753.13      1130.93 o                         
   7   7  -6      40701.46      36114.55       941.47 o                         
   9   7  -6      38835.77      38079.77      1183.30 o                         
  11   7  -6      28281.18      27999.12      1404.48 o                         
  13   7  -6      44497.29      47940.89      2085.25 o                         
  15   7  -6      37354.09      38397.79      1829.20 o                         
  17   7  -6      19104.10      18624.68      1159.16 o                         
  19   7  -6      14174.96      14717.90      1082.49 o                         
  21   7  -6      12216.89      13337.95      1079.43 o                         
  23   7  -6      10908.78      11973.34      1123.89 o                         
  25   7  -6       9178.36       7146.59      1065.63 o                         
  27   7  -6       7710.62       5755.91      1176.02 o                         
 -22   8  -6      10463.39      10781.06       862.91 o                         
 -20   8  -6      13550.19      12884.56       850.22 o                         
 -18   8  -6      14194.63      14159.70       815.67 o                         
 -16   8  -6       7979.55       9510.90       972.10 o                         
 -14   8  -6      18730.84      18464.30      1095.52 o                         
 -12   8  -6       8763.68       8935.11       663.14 o                         
 -10   8  -6      16463.48      15596.45       659.34 o                         
  -8   8  -6      16793.45      17153.57       677.92 o                         
  -6   8  -6      49536.63      48958.51      1226.89 o                         
  -4   8  -6      33907.92      34475.77       889.70 o                         
  -2   8  -6      47078.23      45768.11       988.78 o                         
   0   8  -6      21411.42      21437.54       544.66 o                         
   2   8  -6      47452.16      46683.29      1234.02 o                         
   4   8  -6       9858.40      10246.70       321.88 o                         
   6   8  -6      16793.02      15518.68       504.02 o                         
   8   8  -6      18084.39      18704.11       585.75 o                         
  10   8  -6       7168.79       7927.03       680.77 o                         
  12   8  -6      23268.63      20916.93      1177.55 o                         
  14   8  -6      32170.48      32172.69      1597.67 o                         
  16   8  -6      49478.58      49382.16      2272.31 o                         
  18   8  -6      20451.77      20033.76      1257.28 o                         
  20   8  -6       9769.64      12108.27      1039.56 o                         
  22   8  -6      12715.92      13178.49      1153.02 o                         
  24   8  -6       6525.29       6034.97      1013.49 o                         
  26   8  -6       6375.25       6935.00      1105.49 o                         
 -21   9  -6       3117.76       2872.87       637.26 o                         
 -19   9  -6       2904.29       3147.97       559.23 o                         
 -17   9  -6       4579.83       3510.12       537.41 o                         
 -15   9  -6       4303.48       4181.33       480.49 o                         
 -13   9  -6       8955.55      11134.07      2080.65 o                         
 -11   9  -6       5897.15       6129.03       474.92 o                         
  -9   9  -6      20781.16      19821.86       804.87 o                         
  -7   9  -6      18591.42      19276.63      1314.02 o                         
  -5   9  -6       9667.49      10799.50       416.52 o                         
  -3   9  -6       2682.69       4016.98       718.09 o                         
  -1   9  -6       8985.21       9771.29       373.79 o                         
   1   9  -6       3373.11       3971.11       219.52 o                         
   3   9  -6       9716.46       9818.27       374.23 o                         
   5   9  -6      11777.23      13076.12       463.95 o                         
   7   9  -6      23163.96      22929.06       861.16 o                         
   9   9  -6       4756.55       4922.11       437.94 o                         
  11   9  -6       8962.00       9980.08       792.70 o                         
  13   9  -6       6427.65       6432.09       732.91 o                         
  15   9  -6      19855.48      19379.05      1200.55 o                         
  17   9  -6        973.89       1195.95       562.71 o                         
  19   9  -6      13999.25      12907.10      1100.89 o                         
  21   9  -6       2871.91       2138.92       735.97 o                         
  23   9  -6       4188.33       4796.08       955.23 o                         
  25   9  -6       4835.30       4234.90      1034.96 o                         
 -20  10  -6       1806.20       1840.34       609.48 o                         
 -18  10  -6       1027.32       1742.86       530.15 o                         
 -16  10  -6        917.39       1049.09       450.55 o                         
 -14  10  -6        183.88        943.01       393.92 o                         
 -12  10  -6       2110.94       2437.04       403.42 o                         
 -10  10  -6        729.73       1112.91       334.07 o                         
  -8  10  -6       1892.84       2438.01       356.47 o                         
  -6  10  -6       6323.24       6503.62       438.36 o                         
  -4  10  -6       2908.06       2753.45       628.64 o                         
  -2  10  -6       9118.33       8751.95       403.09 o                         
   0  10  -6       1014.42       1125.67       195.94 o                         
   2  10  -6       6086.05       6673.15       292.38 o                         
   4  10  -6       1666.50       1728.97       251.49 o                         
   6  10  -6       4825.33       5692.51       453.71 o                         
   8  10  -6       2919.94       3193.92       393.89 o                         
  10  10  -6        333.82        608.71       492.18 o                         
  12  10  -6       2344.66       1465.81       571.91 o                         
  14  10  -6      17476.45      17076.08      1192.89 o                         
  16  10  -6       2011.05       2174.18       625.58 o                         
  18  10  -6       4205.20       6807.74       834.10 o                         
  20  10  -6         37.95       -384.85       630.18 o                         
  22  10  -6       1432.97       1409.08       832.57 o                         
  24  10  -6        254.57        640.91       916.90 o                         
 -19  11  -6        456.90        477.54       571.29 o                         
 -17  11  -6        141.07        429.24       509.53 o                         
 -15  11  -6        556.36        538.91       573.44 o                         
 -13  11  -6        272.68       -103.45       388.50 o                         
 -11  11  -6       1435.30       1969.42       399.03 o                         
  -9  11  -6        640.97        649.29       338.56 o                         
  -7  11  -6       7033.13       7775.86       514.73 o                         
  -5  11  -6         96.11         20.04       286.43 o                         
  -3  11  -6       3150.80       3231.19       365.01 o                         
  -1  11  -6       2227.75       2422.64       238.68 o                         
   1  11  -6       5581.75       6100.47       360.36 o                         
   3  11  -6        523.84        408.25       322.75 o                         
   5  11  -6        322.66       -319.69       319.69 o                         
   7  11  -6       5990.69       6048.65       508.88 o                         
   9  11  -6       7145.83       6910.66       542.21 o                         
  11  11  -6       2888.75       3244.41       643.98 o                         
  13  11  -6        891.11       1510.28       591.84 o                         
  15  11  -6        418.22        -90.46       555.05 o                         
  17  11  -6        588.04       -197.79       579.58 o                         
  19  11  -6        586.04        476.85       766.64 o                         
  21  11  -6       1315.53       2700.10       880.10 o                         
  23  11  -6         71.31       -464.58       901.57 o                         
 -18  12  -6       4338.06       5763.49       721.18 o                         
 -16  12  -6       1685.28       1160.04       564.14 o                         
 -14  12  -6       3293.26       4568.87       592.69 o                         
 -12  12  -6       2353.87       2125.70       504.45 o                         
 -10  12  -6       3450.11       3924.60       473.83 o                         
  -8  12  -6       9264.98       9259.98       599.90 o                         
  -6  12  -6       1828.98       2337.21       654.71 o                         
  -4  12  -6      16135.21      14900.10       923.03 o                         
  -2  12  -6      25885.50      27314.48       996.11 o                         
   0  12  -6       8922.29      10101.65       575.40 o                         
   2  12  -6       4578.97       5310.13       460.12 o                         
   4  12  -6       2371.75       2167.44       428.01 o                         
   6  12  -6       4542.33       3635.42       465.11 o                         
   8  12  -6       8449.45       8985.50       811.10 o                         
  10  12  -6       3006.26       2832.99       469.84 o                         
  12  12  -6       8654.27       9950.95       949.10 o                         
  14  12  -6       4478.61       4865.08       786.57 o                         
  16  12  -6       2375.56       2332.11       755.90 o                         
  18  12  -6       5025.46       5344.99       910.76 o                         
  20  12  -6       4947.30       4581.42       965.96 o                         
 -17  13  -6       4021.28       3924.34       694.15 o                         
 -15  13  -6       8400.59       7881.38       774.89 o                         
 -13  13  -6      14778.73      15600.57      1787.03 o                         
 -11  13  -6      12852.74      12663.01       766.96 o                         
  -9  13  -6      11081.54      11880.40       720.63 o                         
  -7  13  -6      11864.58      12069.15       696.72 o                         
  -5  13  -6      17839.11      17935.21      1021.16 o                         
  -3  13  -6        492.80        593.38       548.91 o                         
   1  13  -6       4947.62       4501.69       792.70 o                         
   3  13  -6      14204.27      14562.64       753.56 o                         
   5  13  -6      12161.90      12989.93       724.45 o                         
   7  13  -6      29719.72      29134.94      1154.40 o                         
   9  13  -6      25892.00      24954.67      1078.77 o                         
  11  13  -6      13402.10      13861.77       811.57 o                         
  13  13  -6       8650.83       9352.97      1008.89 o                         
  15  13  -6       6416.37       6317.09       999.69 o                         
  17  13  -6       2165.89       1816.93       826.43 o                         
  19  13  -6      10719.66      10556.59      1202.09 o                         
 -16  14  -6       4720.28       3802.99       744.74 o                         
 -14  14  -6       8960.76      10346.26       844.21 o                         
 -12  14  -6       7859.14       8150.18       741.76 o                         
 -10  14  -6      11797.75      13098.81      1980.22 o                         
  -8  14  -6      14025.73      14427.32       812.08 o                         
  -6  14  -6      14777.92      16956.45       857.68 o                         
   2  14  -6       7548.40       8066.56      1022.69 o                         
   4  14  -6      10738.31      13483.23       769.11 o                         
   6  14  -6      12769.47      12388.83       753.62 o                         
   8  14  -6      10186.14      10033.20       717.61 o                         
  10  14  -6      22751.00      22298.51      1025.05 o                         
  12  14  -6      15432.84      13992.04       872.53 o                         
  14  14  -6      10177.74       9748.16       804.36 o                         
  16  14  -6       8379.59       9438.84      1146.89 o                         
  18  14  -6       8468.78       9535.43      1301.75 o                         
 -15  15  -6       3645.25       2965.35      1071.76 o                         
 -13  15  -6       4452.55       5262.96       758.74 o                         
 -11  15  -6       8507.25       9246.69       777.36 o                         
  -9  15  -6       7175.36       7289.90       714.99 o                         
   3  15  -6       7794.64       9339.17      1145.36 o                         
   5  15  -6       8859.90       9891.15      1091.69 o                         
   7  15  -6       6660.41       7830.17       701.55 o                         
   9  15  -6       8848.02       8627.73      1002.76 o                         
  11  15  -6       6941.66       9332.44       788.02 o                         
  13  15  -6       8599.90       8254.99       799.50 o                         
  15  15  -6       4837.92       4729.62       738.86 o                         
  17  15  -6       7098.95       8733.53      1246.55 o                         
 -12  16  -6       2895.60       4487.89      1148.42 o                         
   4  16  -6       6242.03       6741.81      1333.95 o                         
   8  16  -6       4696.66       5923.04      1108.56 o                         
  10  16  -6       6399.81       7072.09       776.25 o                         
  12  16  -6       3848.68       4330.84       733.45 o                         
  14  16  -6       2221.44       1690.45       700.92 o                         
   7  17  -6        230.44        735.97      1208.22 o                         
   9  17  -6       1672.54       2474.70      1148.42 o                         
  11  17  -6        281.35       1149.96      1114.69 o                         
  13  17  -6       1244.94       1300.22      1153.02 o                         
   8  18  -6        198.62       1652.87      1591.54 o                         
 -23   1  -5       2517.88       1870.59       979.76 o                         
 -21   1  -5       2961.38       4038.64       889.30 o                         
 -19   1  -5       3981.77       4313.51       555.61 o                         
 -17   1  -5      10091.52      10166.20       630.05 o                         
 -15   1  -5      10466.14      12929.84       508.31 o                         
 -13   1  -5        756.87        548.30       205.91 o                         
 -11   1  -5       7023.24       7534.53       333.56 o                         
  -9   1  -5      16963.54      17807.01       523.22 o                         
  -7   1  -5       4103.14       4049.28       273.24 o                         
  -5   1  -5      38378.64      38786.48       955.70 o                         
  -3   1  -5      27983.60      27743.25       688.31 o                         
  -1   1  -5     131416.08     152437.05      4291.22 o                         
   1   1  -5      36848.06      31586.77       951.91 o                         
   3   1  -5      14949.64      13032.93       459.98 o                         
   5   1  -5      50984.75      48499.46      1432.67 o                         
   7   1  -5       5722.98       5339.80       292.86 o                         
   9   1  -5       3958.35       4140.62       290.56 o                         
  11   1  -5       1233.24        872.43       245.32 o                         
  19   1  -5       6370.81       6269.56       640.91 o                         
  21   1  -5        990.80       1136.16       498.31 o                         
  23   1  -5       1782.09       1712.67       625.58 o                         
  25   1  -5       2760.52       3472.87       808.04 o                         
  27   1  -5       2204.57       3008.28       999.69 o                         
 -24   2  -5       5415.71       4984.67      1166.82 o                         
 -22   2  -5       5911.86       8420.74      1091.69 o                         
 -20   2  -5       5188.22       5265.41      1337.78 o                         
 -18   2  -5       5923.18       7963.42      1193.06 o                         
 -16   2  -5      10405.75      10116.81       473.43 o                         
 -14   2  -5      32530.93      30539.02       867.78 o                         
 -12   2  -5      23246.17      22929.12       667.06 o                         
 -10   2  -5      40080.82      42001.06      1050.62 o                         
  -8   2  -5      33820.50      35164.00       888.69 o                         
  -6   2  -5      25832.44      25893.06       677.75 o                         
  -4   2  -5       5024.88       5067.36       205.27 o                         
  -2   2  -5      45748.36      46269.74      1288.71 o                         
   0   2  -5      45017.52      44419.52      1066.69 o                         
   2   2  -5      25821.31      32679.31       986.55 o                         
   4   2  -5      38644.94      39672.38      1201.66 o                         
   6   2  -5      39371.59      39899.16       965.30 o                         
   8   2  -5      43718.75      46679.73      1378.86 o                         
  10   2  -5      34303.74      34150.62      1524.07 o                         
  12   2  -5      21046.67      20999.72       965.96 o                         
  14   2  -5       9068.64       8669.13       541.25 o                         
  16   2  -5      30522.63      34441.94      1567.01 o                         
  18   2  -5      17691.47      16827.69      1005.83 o                         
  20   2  -5      14694.44      16629.89      1044.16 o                         
  22   2  -5      14835.48      16528.20       963.66 o                         
  24   2  -5       2166.37       1961.66       474.82 o                         
 -25   3  -5       4896.92       5654.72      1278.75 o                         
 -23   3  -5       8455.13       8876.85       763.85 o                         
 -21   3  -5      11992.68      10505.56       711.70 o                         
 -19   3  -5      15014.60      15625.53       798.52 o                         
 -17   3  -5      19334.48      19352.01      1169.89 o                         
 -15   3  -5      52336.81      49919.94      1293.32 o                         
 -13   3  -5      31154.14      31470.92       873.75 o                         
 -11   3  -5      84615.94      84759.70      2000.19 o                         
  -9   3  -5      66628.97      70009.18      1667.80 o                         
  -7   3  -5      34785.06      34034.73       930.75 o                         
  -5   3  -5      36965.12      38900.43      1085.21 o                         
  -3   3  -5      24201.19      24430.24       610.13 o                         
  -1   3  -5      12775.47      12231.47       330.00 o                         
   1   3  -5     121796.12     120877.20      2780.83 o                         
   3   3  -5      57924.59      56750.00      1660.80 o                         
   5   3  -5      40475.68      38224.86       907.58 o                         
   7   3  -5      90087.80      95646.09      2209.23 o                         
   9   3  -5      22090.07      22296.35       674.67 o                         
  11   3  -5      49983.27      51933.07      1508.49 o                         
  13   3  -5      41085.86      40500.72      1010.35 o                         
  15   3  -5      17608.16      16388.05       499.83 o                         
  17   3  -5      27051.18      26400.20       898.83 o                         
  19   3  -5      34047.77      33092.31      1111.54 o                         
  21   3  -5      11740.07      12561.85       641.95 o                         
  23   3  -5      14710.09      15361.22       791.24 o                         
  25   3  -5      11567.59      11330.90      1111.62 o                         
 -26   4  -5       7247.02       4797.62      1458.14 o                         
 -24   4  -5       5732.42       6730.24       925.33 o                         
 -22   4  -5      10373.20      10521.33       981.30 o                         
 -20   4  -5       9089.35       7967.75       640.87 o                         
 -18   4  -5      11601.77      12888.38       707.57 o                         
 -16   4  -5       7631.09       7505.85       721.41 o                         
 -14   4  -5      39499.53      40308.08      1079.97 o                         
 -12   4  -5      38088.57      38603.05      1021.78 o                         
 -10   4  -5      33850.66      33036.45       916.02 o                         
  -8   4  -5      38428.62      39223.52       983.05 o                         
  -6   4  -5      94849.94      92706.70      2158.70 o                         
  -4   4  -5      37661.29      39617.82       961.34 o                         
  -2   4  -5      77265.13      77017.00      1567.69 o                         
   0   4  -5      18894.03      19921.34       443.75 o                         
   2   4  -5      46404.30      50162.75      1012.37 o                         
   4   4  -5      98600.52      96575.98      2217.68 o                         
   6   4  -5      61584.24      64352.22      1313.47 o                         
   8   4  -5      57247.71      60216.87      1416.69 o                         
  10   4  -5      17638.81      17766.49       473.74 o                         
  12   4  -5      47162.30      46770.30      1130.08 o                         
  14   4  -5      45236.77      42049.78      1296.59 o                         
  16   4  -5      32327.51      33525.27      1166.82 o                         
  18   4  -5       8231.24       8712.86       534.35 o                         
  20   4  -5      16059.72      15839.79       725.16 o                         
  22   4  -5      19259.59      19839.04      1252.69 o                         
 -25   5  -5       6263.59       7206.39      1280.28 o                         
 -23   5  -5       6807.59       5517.52       693.04 o                         
 -21   5  -5       3282.63       3319.79       762.04 o                         
 -19   5  -5       3179.32       3038.32       463.47 o                         
 -17   5  -5       6142.45       5490.31       501.01 o                         
 -15   5  -5      10767.93       9878.08       560.21 o                         
 -13   5  -5      21126.79      19766.90       784.69 o                         
 -11   5  -5      37382.86      37782.95       989.65 o                         
  -9   5  -5      46263.91      44114.34      1128.53 o                         
  -7   5  -5      53215.04      53575.96      1309.71 o                         
  -5   5  -5      21089.09      19534.60       544.68 o                         
  -3   5  -5      42272.59      41479.34       887.93 o                         
  -1   5  -5       6259.29       6136.43       206.67 o                         
   1   5  -5      38686.06      37798.52       806.35 o                         
   3   5  -5      20863.38      21020.70       474.65 o                         
   5   5  -5      62897.81      71040.83      1449.77 o                         
   7   5  -5      18811.72      18464.13       492.97 o                         
   9   5  -5      47792.77      49732.60      1175.64 o                         
  11   5  -5      35606.13      37222.32      1136.68 o                         
  13   5  -5      30513.94      26784.45       976.70 o                         
  15   5  -5      14478.49      14728.38       592.70 o                         
  17   5  -5       5336.60       5441.94       400.40 o                         
  19   5  -5      21926.30      21566.06       873.73 o                         
  21   5  -5       8335.38       7103.66       814.17 o                         
  23   5  -5       6700.93       6264.96       852.50 o                         
  25   5  -5       6360.94       6623.74       992.03 o                         
 -24   6  -5       1675.23       1596.14       789.64 o                         
 -22   6  -5       1861.33        866.20       530.48 o                         
 -20   6  -5       5386.46       5288.51       566.52 o                         
 -18   6  -5       4567.13       4847.90       501.67 o                         
 -16   6  -5       1836.64       2267.17       379.36 o                         
 -14   6  -5       3545.89       4140.19       401.29 o                         
 -12   6  -5      18685.43      16845.84       703.25 o                         
 -10   6  -5       6606.69       8220.02       355.71 o                         
  -8   6  -5       2409.64       1735.78       245.05 o                         
  -6   6  -5       2624.55       2106.00       335.57 o                         
  -4   6  -5       1814.23       2500.72       162.27 o                         
  -2   6  -5      16471.17      16603.72       411.48 o                         
   0   6  -5        710.49        868.17       131.31 o                         
   2   6  -5       8157.23       8035.34       255.71 o                         
   4   6  -5       3582.02       3258.37       281.89 o                         
   6   6  -5      14491.05      15422.89       457.72 o                         
   8   6  -5      15111.48      13831.06       538.26 o                         
  10   6  -5       4608.34       5205.90       316.39 o                         
  12   6  -5       7663.02       8195.63       412.55 o                         
  14   6  -5       3580.39       3725.78       321.60 o                         
  16   6  -5      25704.01      24745.06       914.60 o                         
  18   6  -5       1306.12       1614.54       499.85 o                         
  20   6  -5       5967.90       6182.16       748.24 o                         
  22   6  -5       1964.10       2269.25       683.84 o                         
  24   6  -5       3050.58       2365.84       829.50 o                         
  26   6  -5        936.76       1209.75       907.70 o                         
 -23   7  -5          7.51        -74.14       534.56 o                         
 -21   7  -5       1202.62        543.74       495.55 o                         
 -19   7  -5        398.49        383.67       424.75 o                         
 -17   7  -5        181.19        173.61       563.48 o                         
 -15   7  -5       3925.93       3565.57       433.16 o                         
 -13   7  -5        243.19        169.27       267.84 o                         
 -11   7  -5        636.92        780.05       267.00 o                         
  -9   7  -5       1644.76       1545.75       263.91 o                         
  -7   7  -5        313.84        549.19       188.35 o                         
  -5   7  -5       8805.73       9418.57       311.92 o                         
  -3   7  -5        141.78        203.83       130.82 o                         
  -1   7  -5        534.34        228.80       127.69 o                         
   1   7  -5       7266.29       8325.37       267.55 o                         
   3   7  -5        388.61        222.21       125.09 o                         
   5   7  -5       4862.68       5599.64       220.56 o                         
   7   7  -5        587.19        293.73       204.69 o                         
   9   7  -5       3035.11       2603.05       446.18 o                         
  11   7  -5      12896.44      13529.12       552.22 o                         
  13   7  -5        116.11        265.32       235.40 o                         
  15   7  -5      15956.61      15809.82       672.82 o                         
  17   7  -5       1118.76        446.18       467.65 o                         
  19   7  -5        254.80        233.06       493.71 o                         
  21   7  -5        594.80          0.00       594.91 o                         
  23   7  -5        120.32       1590.01       723.71 o                         
  25   7  -5        235.82       -357.25       838.70 o                         
  27   7  -5        582.73        430.85       978.23 o                         
 -22   8  -5       1498.46       1467.38       585.76 o                         
 -20   8  -5       3372.90       4114.66       582.75 o                         
 -18   8  -5       7639.63       7089.41       614.05 o                         
 -16   8  -5       1711.74       2018.67       414.02 o                         
 -14   8  -5       9473.44       8582.00       552.65 o                         
 -12   8  -5       7190.93       7819.90       498.99 o                         
 -10   8  -5       3876.72       3972.32       531.28 o                         
  -8   8  -5        661.22       1332.20       259.13 o                         
  -6   8  -5       9281.57      10154.33       380.86 o                         
  -4   8  -5       2638.15       2860.55       197.31 o                         
  -2   8  -5      20010.79      18882.88       582.49 o                         
   0   8  -5      12966.33      12994.01       369.76 o                         
   2   8  -5       8606.06       9066.90       296.81 o                         
   4   8  -5       3629.43       3522.45       198.26 o                         
   6   8  -5       8075.42       8769.52       549.87 o                         
   8   8  -5       4799.58       5270.43       352.16 o                         
  10   8  -5       2474.32       2448.70       377.19 o                         
  12   8  -5       7162.04       7752.80       451.00 o                         
  14   8  -5       1629.53       1183.69       469.18 o                         
  16   8  -5      21164.43      20677.74      1260.35 o                         
  18   8  -5        353.22        906.17       524.38 o                         
  20   8  -5       6100.77       6241.96       827.97 o                         
  22   8  -5        995.72        398.65       728.31 o                         
  24   8  -5        696.47        528.98       824.90 o                         
  26   8  -5       1150.02       -182.46       927.63 o                         
 -21   9  -5       3987.07       4183.14       637.83 o                         
 -19   9  -5       6681.13       6998.97       655.00 o                         
 -17   9  -5       8587.50       8514.47       969.03 o                         
 -15   9  -5       9157.27       9908.02       958.30 o                         
 -13   9  -5       9731.79       9819.21       585.72 o                         
 -11   9  -5      18310.01      18054.66       773.80 o                         
  -9   9  -5      10237.43      10775.26       556.66 o                         
  -7   9  -5      12468.57      11932.46       573.94 o                         
  -5   9  -5      11246.59      11116.07       413.75 o                         
  -3   9  -5      32238.20      31997.95       750.66 o                         
  -1   9  -5      16004.67      16418.08       447.04 o                         
   1   9  -5      23235.82      23001.19       631.33 o                         
   3   9  -5      15823.75      14367.60       405.87 o                         
   5   9  -5      16671.32      17512.36       592.49 o                         
   7   9  -5      12596.74      10706.19       642.44 o                         
   9   9  -5      20189.31      20351.96       771.28 o                         
  11   9  -5      11474.08      10901.58       866.30 o                         
  13   9  -5      13110.66      14119.92      1007.36 o                         
  15   9  -5      25828.58      25996.67      1416.75 o                         
  17   9  -5      12771.77      11804.68       975.16 o                         
  19   9  -5      22099.54      21314.04      1409.08 o                         
  21   9  -5       2126.54       2695.50       775.84 o                         
  23   9  -5       5110.15       4579.89       962.90 o                         
  25   9  -5       3309.79       3176.94      1007.36 o                         
 -20  10  -5       7172.74       7872.86       762.66 o                         
 -18  10  -5      14967.50      16895.53       896.97 o                         
 -16  10  -5       8855.28       8045.61       726.77 o                         
 -14  10  -5      16234.85      16928.98       847.90 o                         
 -12  10  -5      25294.14      27419.73      1031.59 o                         
 -10  10  -5      15167.29      15122.05       709.11 o                         
  -8  10  -5      14157.48      14933.60      1220.49 o                         
  -6  10  -5      10626.97      10220.85       535.23 o                         
  -4  10  -5      20220.35      20528.11       759.42 o                         
  -2  10  -5      48480.33      49191.58      1084.22 o                         
   0  10  -5      46627.19      48534.23      2643.53 o                         
   2  10  -5      55369.95      55482.42      1200.80 o                         
   4  10  -5      31791.90      30831.59       821.30 o                         
   6  10  -5      20326.62      19641.91       638.49 o                         
   8  10  -5      25000.29      24020.15       880.26 o                         
  10  10  -5      21114.69      17516.12      1169.89 o                         
  12  10  -5       8415.57       8761.13       824.90 o                         
  14  10  -5       7175.86       7069.93       817.24 o                         
  16  10  -5      32732.86      30082.84      1678.94 o                         
  18  10  -5      18733.27      18781.08      1346.21 o                         
  20  10  -5      11359.09      10311.27      1099.36 o                         
  22  10  -5       8580.37       8420.74      1076.36 o                         
  24  10  -5       4093.26       3439.13      1034.96 o                         
 -19  11  -5       5200.72       3937.01       727.54 o                         
 -17  11  -5      11265.47      12286.28       796.57 o                         
 -15  11  -5       8972.24       8915.29      1061.79 o                         
 -13  11  -5      10821.85      11858.55       701.47 o                         
 -11  11  -5      13885.79      12985.09       699.44 o                         
  -9  11  -5      36406.00      37775.61      2426.41 o                         
  -7  11  -5       6901.49       6300.85      1146.89 o                         
  -5  11  -5      25526.68      24968.35      1075.59 o                         
  -3  11  -5      30649.81      29855.14      1056.71 o                         
  -1  11  -5      31533.41      31876.65       763.85 o                         
   1  11  -5      12021.02      14286.32       792.01 o                         
   3  11  -5      11895.46      12012.33       706.01 o                         
   5  11  -5      14525.48      14960.30       556.87 o                         
   7  11  -5      19310.97      19793.70       827.59 o                         
   9  11  -5      27242.08      28839.35      1524.07 o                         
  11  11  -5      32072.50      29461.86      1674.34 o                         
  13  11  -5      24512.64      20952.19      1383.01 o                         
  15  11  -5      21803.32      21432.11      1370.75 o                         
  17  11  -5      20807.34      16447.43      1291.02 o                         
  19  11  -5      17624.26      16882.88      1363.08 o                         
  21  11  -5       3101.85       2480.84       906.17 o                         
  23  11  -5       3187.37       3071.15      1007.36 o                         
 -18  12  -5       3336.10       3671.96       649.08 o                         
 -16  12  -5       7722.32       8239.18       722.63 o                         
 -14  12  -5      11171.11      14072.05       803.24 o                         
 -12  12  -5      12547.23      12668.97       732.98 o                         
 -10  12  -5      10243.38      10783.65       651.47 o                         
  -8  12  -5      10028.05      10357.85       620.88 o                         
  -6  12  -5      16861.80      16601.78       755.34 o                         
  -4  12  -5       5364.34       5883.12       466.65 o                         
  -2  12  -5       7171.57       6443.53       974.40 o                         
   0  12  -5       4020.85       4824.23       358.29 o                         
   2  12  -5      23263.23      23881.57       738.76 o                         
   4  12  -5       9416.09      10819.38       605.88 o                         
   6  12  -5      13668.06      14046.17       738.14 o                         
   8  12  -5      16320.28      17732.32      1192.89 o                         
  10  12  -5      23390.71      23019.05      1372.28 o                         
  12  12  -5      14669.77      13834.73      1096.29 o                         
  14  12  -5      10420.22      11375.36      1051.83 o                         
  16  12  -5      11922.87      11174.50      1099.36 o                         
  18  12  -5      11657.12      10656.26      1134.62 o                         
  20  12  -5       7785.65       8928.26      1117.76 o                         
 -17  13  -5       1831.73       3369.14      1026.53 o                         
 -15  13  -5       3475.61       3801.57       622.55 o                         
 -13  13  -5       3068.45       2399.61       544.45 o                         
 -11  13  -5       3933.23       4719.54       548.61 o                         
  -9  13  -5       3341.10       3719.44       487.47 o                         
  -7  13  -5       4776.11       5274.62       633.24 o                         
  -5  13  -5       7646.92       7863.69       663.91 o                         
  -3  13  -5        414.27        498.31       482.98 o                         
  -1  13  -5      11071.17      10817.25       838.70 o                         
   1  13  -5       2112.28       2403.37       485.28 o                         
   3  13  -5       4309.44       4723.87       506.90 o                         
   5  13  -5       2275.05       2543.79       476.08 o                         
   7  13  -5       3079.53       3297.21       493.30 o                         
   9  13  -5       6988.90       6619.14       840.23 o                         
  11  13  -5       4567.50       4668.82       821.84 o                         
  13  13  -5       2065.98       1586.94       734.44 o                         
  15  13  -5       2311.24       1855.26       827.97 o                         
  17  13  -5       1987.07       1769.40       929.16 o                         
  19  13  -5       3164.65       3330.27       967.50 o                         
 -16  14  -5         79.45       -583.05       583.05 o                         
 -14  14  -5        160.33        316.79       584.95 o                         
 -12  14  -5          2.91        481.18       496.52 o                         
 -10  14  -5         58.01         41.30       453.17 o                         
  -8  14  -5        203.80        433.62       427.22 o                         
  -6  14  -5        183.91        -39.31       427.78 o                         
  -4  14  -5       4599.14       4492.49       703.77 o                         
  -2  14  -5        652.29        501.38       553.51 o                         
   2  14  -5       2052.75       3698.26       893.90 o                         
   4  14  -5       2372.00       3240.93      1026.53 o                         
   6  14  -5        543.64        722.29       452.72 o                         
   8  14  -5        315.09        413.24       537.41 o                         
  10  14  -5        289.71        972.09       511.35 o                         
  12  14  -5        496.66       2290.71       800.37 o                         
  14  14  -5        261.01        -95.06       780.44 o                         
  16  14  -5         69.18        -42.93       794.24 o                         
  18  14  -5        499.64        323.52       933.76 o                         
 -15  15  -5        211.73        383.72       670.09 o                         
 -13  15  -5       1339.17       1225.30       624.76 o                         
 -11  15  -5        933.35        782.58       565.05 o                         
  -9  15  -5       1709.01       1596.59       545.77 o                         
  -7  15  -5       1192.52        611.78       680.77 o                         
  -5  15  -5       5489.97       5433.92       843.30 o                         
   3  15  -5       2401.58       1424.41       933.76 o                         
   5  15  -5       2450.92       3279.67       970.56 o                         
   7  15  -5        816.51        391.12       518.15 o                         
   9  15  -5       3319.52       3321.43       588.34 o                         
  11  15  -5       3237.21       4209.55       654.58 o                         
  13  15  -5       2421.96       3595.53       932.23 o                         
  15  15  -5       2586.39       2534.50       982.83 o                         
 -14  16  -5       4176.66       2727.70      1117.76 o                         
 -12  16  -5       4321.83       3985.03       733.39 o                         
 -10  16  -5       3299.08       2818.14       694.34 o                         
  -8  16  -5       5986.15       6459.68      1019.63 o                         
   4  16  -5      13591.88      16711.16      1672.80 o                         
   6  16  -5       5139.49       6002.77      1255.75 o                         
   8  16  -5       5672.95       6910.47      1140.76 o                         
  10  16  -5       3275.60       3869.52       689.40 o                         
  12  16  -5       7063.82       7219.13       790.66 o                         
  14  16  -5       4918.42       5471.02       793.17 o                         
   5  17  -5       7710.04       7999.09      1571.61 o                         
   7  17  -5       7675.05       7807.43      1468.88 o                         
   9  17  -5       4571.83       5599.52      1346.21 o                         
  13  17  -5       8747.57       8807.13      1314.02 o                         
   8  18  -5       8873.53      10151.81      1829.20 o                         
 -20   0  -4      45824.75      46864.53      2296.84 o                         
 -18   0  -4      61625.90      61896.75      2873.36 o                         
 -16   0  -4      27640.81      28649.23      1514.88 o                         
 -14   0  -4      23224.05      24231.87      1274.15 o                         
 -12   0  -4      11083.69      11827.47       998.16 o                         
 -10   0  -4      69527.48      69056.77      2005.32 o                         
  -8   0  -4      48351.35      47428.18      1402.10 o                         
  -6   0  -4      67113.02      70000.10      2792.09 o                         
  -4   0  -4       6289.02       6002.77       349.59 o                         
  -2   0  -4    1261497.50    1495124.88     59112.32 o                         
   0   0  -4      25086.50      26539.44      1162.22 o                         
   2   0  -4     325548.41     345800.88     13525.01 o                         
   4   0  -4      10406.79       9429.64       493.71 o                         
   6   0  -4      59638.59      62858.11      2620.37 o                         
  20   0  -4      24644.76      25334.29      1379.95 o                         
  28   0  -4       3984.55       1885.93       998.16 o                         
 -23   1  -4       3075.80       5065.94      1059.49 o                         
 -19   1  -4      26775.78      26841.52       886.42 o                         
 -17   1  -4      29123.06      28885.51       871.25 o                         
 -15   1  -4      22406.92      21955.45       696.07 o                         
 -13   1  -4      31889.81      33144.43       883.04 o                         
 -11   1  -4      53639.59      54746.93      1320.33 o                         
  -9   1  -4      18912.08      19683.33       664.41 o                         
  -7   1  -4      24718.12      24185.28      1090.19 o                         
  -5   1  -4     129293.50     136565.97      3063.83 o                         
  -3   1  -4       9143.27       9152.06       265.86 o                         
  -1   1  -4       6747.81       6941.14       207.85 o                         
   1   1  -4     141924.62     154673.69      4325.37 o                         
   3   1  -4      11762.25      10160.75       364.15 o                         
   5   1  -4      69304.34      66078.63      1899.42 o                         
   7   1  -4      23121.36      21619.17       936.83 o                         
   9   1  -4      50906.25      48571.06      1993.26 o                         
  17   1  -4      30134.04      30352.70      1444.34 o                         
  19   1  -4      10344.45      10512.13       768.17 o                         
  21   1  -4      14247.75      13695.21       988.96 o                         
  25   1  -4       8514.63       8221.42       965.96 o                         
  27   1  -4       4548.48       4041.71       955.23 o                         
  29   1  -4       5193.79       5683.85      1289.48 o                         
 -24   2  -4       1826.49       2838.09      1051.83 o                         
 -22   2  -4       3594.04       4078.70       772.00 o                         
 -20   2  -4       9573.51      10697.75       682.24 o                         
 -18   2  -4      10983.09      11479.35       637.57 o                         
 -16   2  -4      19384.11      19846.23       667.29 o                         
 -14   2  -4      16221.07      15586.94      1121.70 o                         
 -12   2  -4      17592.93      17082.11       550.08 o                         
 -10   2  -4      13669.51      13786.39       450.28 o                         
  -8   2  -4      47229.67      48444.89      1181.15 o                         
  -6   2  -4       1246.72       1814.97       204.45 o                         
  -4   2  -4      39128.36      40216.20       974.82 o                         
  -2   2  -4      13997.71      12630.08       335.93 o                         
   0   2  -4       5355.52       5751.44       178.83 o                         
   2   2  -4      17990.14      19041.89       589.13 o                         
   4   2  -4      22720.11      23392.89       709.66 o                         
   6   2  -4      22442.64      23562.05       664.80 o                         
   8   2  -4      42571.63      44452.69      1839.93 o                         
  10   2  -4      22491.72      20581.14       979.76 o                         
  14   2  -4       8527.70       9478.70       639.38 o                         
  16   2  -4      16288.96      16951.88       916.90 o                         
  18   2  -4       9473.00       9070.85       709.91 o                         
  20   2  -4       7879.86       6870.60       495.97 o                         
  22   2  -4       6913.12       7594.73       542.97 o                         
  24   2  -4       4283.22       4817.55       748.24 o                         
  26   2  -4       2194.22       2123.58       831.03 o                         
 -25   3  -4        240.48       -214.46       577.26 o                         
 -23   3  -4        780.76       1155.18      1013.49 o                         
 -21   3  -4        494.93        601.09       614.08 o                         
 -19   3  -4       3704.80       4173.29       929.93 o                         
 -17   3  -4       1635.62       2577.02       599.51 o                         
 -15   3  -4       1861.00       1935.61       274.29 o                         
 -13   3  -4        735.96        773.29       210.90 o                         
 -11   3  -4       6238.70       6864.38       366.80 o                         
  -9   3  -4       1970.86       2363.96       205.55 o                         
  -7   3  -4      16730.29      16313.82       467.13 o                         
  -5   3  -4       6918.61       6699.59       245.57 o                         
  -3   3  -4       4029.49       4676.16       186.59 o                         
  -1   3  -4       8129.16       7283.34       234.97 o                         
   1   3  -4       9236.80       9151.31       259.30 o                         
   3   3  -4      13648.89      14831.08       381.28 o                         
   5   3  -4       6901.55       7011.41       217.37 o                         
   7   3  -4       5375.31       4646.24       264.49 o                         
   9   3  -4      14114.99      14275.64       501.05 o                         
  11   3  -4      27197.87      27464.84       849.10 o                         
  13   3  -4       6410.88       6371.83       273.66 o                         
  15   3  -4       7142.12       7331.18       643.97 o                         
  17   3  -4       1433.38       1178.73       268.50 o                         
  19   3  -4       3858.97       4223.18       389.29 o                         
  21   3  -4        321.70        877.78       352.53 o                         
  23   3  -4       2262.62       2042.99       445.98 o                         
  25   3  -4        387.54       -254.52       671.57 o                         
 -26   4  -4       1850.27       1320.15      1165.29 o                         
 -24   4  -4        476.56        891.80       631.71 o                         
 -22   4  -4       1995.44       2277.48       526.19 o                         
 -20   4  -4       3754.19       4319.40       510.23 o                         
 -18   4  -4       5350.73       6122.96      1000.46 o                         
 -16   4  -4        942.76       1376.37       329.41 o                         
 -14   4  -4       4439.19       4171.62       372.14 o                         
 -12   4  -4        732.24        738.12       221.68 o                         
 -10   4  -4       3548.37       3416.50       332.04 o                         
  -8   4  -4       4072.74       3949.43       330.02 o                         
  -6   4  -4       6403.51       6436.80       263.34 o                         
  -4   4  -4      18419.95      20167.27       527.33 o                         
  -2   4  -4       8974.84       7177.85       207.55 o                         
   0   4  -4       1911.35       2230.93       164.88 o                         
   2   4  -4       5453.87       5543.01       170.23 o                         
   4   4  -4       1368.65       1582.01       104.82 o                         
   6   4  -4      10202.64      11104.33       579.96 o                         
   8   4  -4       5294.34       5345.81       217.23 o                         
  10   4  -4        608.10        885.12       136.89 o                         
  12   4  -4       2837.42       2781.46       183.80 o                         
  14   4  -4       5231.50       6072.69       561.18 o                         
  16   4  -4       5558.85       5513.13       378.31 o                         
  18   4  -4       5367.76       4870.20       393.82 o                         
  20   4  -4        151.55        422.47       328.39 o                         
  22   4  -4       2530.85       3482.10       785.80 o                         
  24   4  -4       2570.76       2537.57       909.23 o                         
 -25   5  -4       3091.04       3176.64       707.45 o                         
 -23   5  -4       5469.21       5480.67       674.02 o                         
 -21   5  -4       3403.60       3213.38       523.56 o                         
 -19   5  -4       3552.14       3320.75       466.87 o                         
 -17   5  -4       9055.19       9956.90       591.53 o                         
 -15   5  -4      12888.63      14296.48       673.59 o                         
 -13   5  -4      13727.90      14287.40       642.86 o                         
 -11   5  -4      27559.25      27445.06      1335.85 o                         
  -9   5  -4      29281.09      30553.13       802.51 o                         
  -7   5  -4      33479.38      32005.72       814.13 o                         
  -5   5  -4      46540.64      44571.20      1090.64 o                         
  -3   5  -4      16557.75      15794.46       391.05 o                         
  -1   5  -4       3038.89       3055.55       146.63 o                         
   1   5  -4      29080.11      28530.05       618.52 o                         
   3   5  -4      21866.39      22748.42       510.30 o                         
   5   5  -4       1985.08       1342.02       133.97 o                         
   7   5  -4      44297.95      48047.58      1424.40 o                         
   9   5  -4      15575.32      13330.14       487.18 o                         
  11   5  -4      37143.44      36467.26      1705.00 o                         
  13   5  -4      21170.25      21051.51       755.58 o                         
  15   5  -4       6549.88       7571.84       539.71 o                         
  17   5  -4       3008.19       3402.01       344.41 o                         
  19   5  -4       1847.21       2501.41       368.59 o                         
  21   5  -4       8869.86       8116.93       613.31 o                         
  23   5  -4       9465.77       9981.62       932.23 o                         
  25   5  -4       4656.00       4337.63       895.43 o                         
 -24   6  -4      10204.36      11888.96      2003.22 o                         
 -22   6  -4       8553.16       8932.49       740.62 o                         
 -20   6  -4       4050.08       4734.71       597.98 o                         
 -18   6  -4       8427.10       9073.72       609.50 o                         
 -16   6  -4      19136.83      17688.85       859.40 o                         
 -14   6  -4      41399.00      40158.64      1367.21 o                         
 -12   6  -4      13595.86      13658.73       624.09 o                         
 -10   6  -4      31094.28      30566.20      1522.11 o                         
  -8   6  -4      25459.57      27508.05       747.19 o                         
  -6   6  -4      58992.66      61003.15      1450.87 o                         
  -4   6  -4      12485.90      12531.00       345.73 o                         
  -2   6  -4      58400.27      56494.94      1176.70 o                         
   0   6  -4      14702.79      13295.21       341.79 o                         
   2   6  -4      46610.73      47307.50       991.22 o                         
   4   6  -4     136978.77     148142.72      2956.40 o                         
   6   6  -4      14250.85      12689.41       377.48 o                         
   8   6  -4      34146.64      34126.68      1112.62 o                         
  10   6  -4      34435.04      35848.96      1123.58 o                         
  12   6  -4      57032.31      58437.95      1750.91 o                         
  14   6  -4       9285.20       8182.25       633.24 o                         
  16   6  -4       9401.23      10931.81       527.57 o                         
  18   6  -4       9179.42       9603.93       542.04 o                         
  20   6  -4      16921.70      18306.75      1451.24 o                         
  22   6  -4      11431.12       9526.23       967.50 o                         
  24   6  -4      13540.94      12235.53      1160.69 o                         
  26   6  -4       6864.05       6200.56      1053.36 o                         
 -23   7  -4      10203.66       9493.20       793.39 o                         
 -21   7  -4      12057.51      13526.54       826.05 o                         
 -19   7  -4      12471.73      12500.54      1213.59 o                         
 -17   7  -4      26035.95      24784.09      1002.67 o                         
 -15   7  -4      16479.79      15906.11       737.65 o                         
 -13   7  -4      27452.62      27006.17      1865.23 o                         
 -11   7  -4       9673.42      10603.48       533.46 o                         
  -9   7  -4      44154.61      38614.77      3352.50 o                         
  -7   7  -4      22776.96      22355.12       614.38 o                         
  -5   7  -4      74535.51      72285.88      1484.92 o                         
  -3   7  -4      24974.79      26810.72       619.89 o                         
  -1   7  -4      43980.47      43590.55       936.55 o                         
   1   7  -4      47399.30      51615.30      1102.08 o                         
   3   7  -4      15667.19      13085.05       425.13 o                         
   5   7  -4      40420.73      39999.96       983.76 o                         
   7   7  -4       9518.03       9018.07       426.50 o                         
   9   7  -4      42373.33      41869.45      1316.15 o                         
  11   7  -4      54917.03      55504.46      1622.11 o                         
  13   7  -4      42841.45      42293.29      1340.53 o                         
  15   7  -4      45623.13      47284.20      1501.32 o                         
  17   7  -4      11644.80      11568.44       653.94 o                         
  19   7  -4      13184.40      13037.43      1004.29 o                         
  21   7  -4      16237.01      14231.85      1145.36 o                         
  23   7  -4       8446.77       9248.71      1024.23 o                         
  25   7  -4       6874.81       5509.05      1010.43 o                         
  27   7  -4       4746.91       2479.30      1110.09 o                         
 -22   8  -4       5099.57       4662.32       647.09 o                         
 -20   8  -4      11379.47      11680.22      1099.36 o                         
 -18   8  -4      17323.79      18395.96      1765.57 o                         
 -16   8  -4      15251.03      15425.62       784.32 o                         
 -14   8  -4      16884.64      17672.19       777.39 o                         
 -12   8  -4      31278.38      29835.39      1093.79 o                         
 -10   8  -4      25902.68      25412.27       928.04 o                         
  -8   8  -4      41832.48      39752.51      1302.72 o                         
  -6   8  -4      36857.24      37495.07       961.34 o                         
  -4   8  -4       9000.21       8982.46       312.81 o                         
  -2   8  -4      35037.64      35611.61       792.68 o                         
   0   8  -4      40022.73      38071.72       841.66 o                         
   2   8  -4      32434.79      30567.81       699.88 o                         
   4   8  -4      41989.71      41285.17      1031.11 o                         
   6   8  -4      23865.88      23106.22       785.97 o                         
   8   8  -4      46183.30      44666.15      1379.16 o                         
  10   8  -4      70973.98      73185.70      2812.79 o                         
  12   8  -4      48367.43      49189.71      1546.46 o                         
  14   8  -4      25712.26      24953.32       891.01 o                         
  16   8  -4      16127.82      16415.22       737.60 o                         
  18   8  -4      14044.53      15108.88      1110.09 o                         
  20   8  -4       7507.59       5903.11       821.84 o                         
  22   8  -4       6938.31       8092.62       952.16 o                         
  24   8  -4       9340.71       6921.20      1091.69 o                         
  26   8  -4       4706.19       4582.96      1100.89 o                         
 -21   9  -4       3383.28       4405.54       640.45 o                         
 -19   9  -4       2442.54       3122.54       840.23 o                         
 -17   9  -4       4950.08       5454.58       536.21 o                         
 -15   9  -4       7608.00       7067.70       549.11 o                         
 -13   9  -4       8716.06      10298.99       595.90 o                         
 -11   9  -4       4306.93       4883.23       408.57 o                         
  -9   9  -4       9180.71       9628.15       654.71 o                         
  -7   9  -4       8913.82       9408.23      1553.21 o                         
  -5   9  -4       8679.77       8680.60      1019.63 o                         
  -3   9  -4       7092.45       7261.24       304.96 o                         
  -1   9  -4      30280.79      29515.57       713.49 o                         
   1   9  -4      21039.04      21528.56       532.53 o                         
   3   9  -4      32571.16      32710.18       754.36 o                         
   5   9  -4       9084.56      10066.36       484.43 o                         
   7   9  -4      24159.46      23459.48      1832.26 o                         
   9   9  -4       2314.01       2049.41       302.09 o                         
  11   9  -4      20210.71      19598.38       778.92 o                         
  13   9  -4      18459.31      17474.16       975.93 o                         
  15   9  -4      10728.77      11628.35       932.23 o                         
  17   9  -4       1929.21       1867.53       597.98 o                         
  19   9  -4       5570.77       5556.59       803.44 o                         
  21   9  -4       5817.05       5081.27       866.30 o                         
  23   9  -4       1696.72       1300.22       852.50 o                         
  25   9  -4       2740.60       1027.29       938.36 o                         
 -22  10  -4        120.84        187.06       786.57 o                         
 -20  10  -4        526.29        761.32       534.04 o                         
 -18  10  -4         81.03       -314.97       447.97 o                         
 -16  10  -4        561.14        242.26       385.84 o                         
 -14  10  -4        352.58        221.72       354.71 o                         
 -12  10  -4       3238.80       3976.69       991.26 o                         
 -10  10  -4       6901.83       7823.86       689.21 o                         
  -8  10  -4       1844.36       1921.05       317.19 o                         
  -6  10  -4        283.56        237.79       344.22 o                         
  -4  10  -4       2302.61       2423.60       274.69 o                         
  -2  10  -4        415.47        266.32       176.85 o                         
   0  10  -4       7845.51       9196.49       507.46 o                         
   2  10  -4        127.26        338.43       178.06 o                         
   4  10  -4       1652.65       1798.67       238.55 o                         
   6  10  -4       3582.47       3728.30       384.09 o                         
   8  10  -4       6430.90       6978.04       449.13 o                         
  10  10  -4       1302.55       1209.73       311.27 o                         
  12  10  -4      11531.70      11347.76       924.56 o                         
  14  10  -4        854.93       1402.95       527.45 o                         
  16  10  -4       1454.14        870.90       561.18 o                         
  18  10  -4        395.07        742.10       634.78 o
[truncated: 667,441 more chars]
